# Supplementary material for: Recurring exposure to low humidity induces transcriptional and protein level changes in the vocal folds of rabbits
Source: Sci Rep. 2021 Dec 17;11:24180. doi: 10.1038/s41598-021-03489-0 (PMC8683398; doi:10.1038/s41598-021-03489-0)
Supplement: Supplementary file 2 — Supplementary Table S1. [file 41598_2021_3489_MOESM2_ESM.xlsx]

## Sheet: Sheet1
Study	Species	Experimental Condition	Analytical Method	Summary of Molecular Analyses in Vocal Folds
Duan et al, 2020	Rat	Systemic dehydration by water restriction (4 mL water / 100 g body weight) over 5 days	RT-qPCR	CD44, DSG1*, IL1A*, IL1B, PRG4, HYAL2*
			Western Blot	HYAL2, DSG1*
Cannes do Nascimento et al, 2020	Rabbit	Acute systemic dehydration to 5% body weight loss following IP injection of furosemide	RNA-Seq	203 differentially expressed genes with p < 0.05 by Cuffdiff
			RT-qPCR	CAMSAP3, CDH3*, CLDN7, DSG1*, GJB2, NECTIN1*, PLEKHA7, SDC1*, S100A9*, SPINK5*, ECM1*, IL1A*, IL36A*, NR4A3*
Bailey et al, 2020	Rabbit	Acute surface dehydration by low humidity exposure over 8 hours	RNA-Seq	61 differentially expressed genes with p < 0.05 by Cuffdiff and |log2(FC)| ≥ 1
			RT-qPCR	CDHR4, CDSN,"ECCP"* MCP1*, MMP12*, MUC21, SPBN, ZACN
Kimball, 2020	Rabbit	Acute systemic dehydration by water deprivation over 3 days	RT-qPCR	EDN1, ENOS, IL17
*Statistically significant result
