# Supplementary material for: Recurring exposure to low humidity induces transcriptional and protein level changes in the vocal folds of rabbits
Source: Sci Rep. 2021 Dec 17;11:24180. doi: 10.1038/s41598-021-03489-0 (PMC8683398; doi:10.1038/s41598-021-03489-0)
Supplement: Supplementary file 3 — Supplementary Table S2. [file 41598_2021_3489_MOESM3_ESM.xlsx]

## Sheet: Glossary
N.P515	Top 515 proteins from Analysis 2 by p-value
Name	Protein name extracted from FASTA Header.
P	P-value for 2-sample T-test of mean difference of LFQ between groups							< 0.05	<0.1
D	Mean difference of LFQ between groups							≥ 1	≥ 0.58	< 0.38
CL	Lower 95% confidence limit for D
CU	Upper 95% confidence limit for D
C	Correlation of given protein with Principal Component 1							≥ 0.7	≥ 0.5
N.MODM	Number of original missing values for MOD group							Diff of 5 or 6	Diff of 4
N.LOWM	Number of original missing values for LOW group
FID	First Uniprot ID
Protein IDs	List of Uniprot IDs
Majority protein IDs	List of Uniprot IDs
id	Internal reference
FASTA	Unique FASTA Header from MaxQuant results
Uniprot Gene Names	Gene names obtained and supplied to Metascape
NEGEnrich	Metascape results for enrichment in moderate humidity include "Gene Ontology", Kegg Pathway, and WikiPathways from the NEGATIVE group
POSEnrich	Metascape results for enrichment in moderate humidity include "Gene Ontology", Kegg Pathway, and WikiPathways from the POSITIVE group
NEGCollapsed	Collapsed "Gene Ontology" enrichment hits to generate analysis subsets of interest from the NEGATIVE group
POSCollapsed	Collapsed "Gene Ontology" enrichment hits to generate analysis subsets of interest from the POSITIVE group

## Sheet: N.P515
Name	P	CL	D	CU	C	N.MODM	N.LOWM	FID	Protein IDs	Majority protein IDs	id	FASTA
WD repeat domain 1	0.0001	0.282	0.406214	0.531	0.802013	0	0	G1SHS7	G1SHS7;A0A5F9DMQ3;A0A5F9DBZ9	G1SHS7;A0A5F9DMQ3	1330	tr|G1SHS7|G1SHS7_RABIT WD repeat domain 1 OS=Oryctolagus cuniculus OX=9986 GN=WDR1 PE=4 SV=2;tr|A0A5F9DMQ3|A0A5F9DMQ3_RABIT WD repeat domain 1 OS=Oryctolagus cuniculus OX=9986 GN=WDR1 PE=4 SV=1
Peptidylprolyl isomerase	0.00017	0.121	0.19537	0.27	0.812001	0	0	G1TLF0	G1TLF0	G1TLF0	2166	tr|G1TLF0|G1TLF0_RABIT Peptidylprolyl isomerase OS=Oryctolagus cuniculus OX=9986 GN=LOC100348481 PE=4 SV=1
Nucleoside diphosphate kinase	0.00022	2.321	3.33938	4.357	0.864615	6	0	G1U7U3	G1U7U3	G1U7U3	2420	tr|G1U7U3|G1U7U3_RABIT Nucleoside diphosphate kinase OS=Oryctolagus cuniculus OX=9986 GN=NME1 PE=3 SV=2
ATP-dependent (S)-NAD(P)H-hydrate dehydratase	0.00032	1.075	1.61844	2.161	0.767767	6	0	G1T9P2	G1T9P2;A0A5F9DD43	G1T9P2;A0A5F9DD43	1978	tr|G1T9P2|G1T9P2_RABIT ATP-dependent (S)-NAD(P)H-hydrate dehydratase OS=Oryctolagus cuniculus OX=9986 GN=CARKD PE=3 SV=2;tr|A0A5F9DD43|A0A5F9DD43_RABIT ATP-dependent (S)-NAD(P)H-hydrate dehydratase OS=Oryctolagus cuniculus OX=9986 GN=NAXD PE=3 SV=1
Phosphatidylethanolamine-binding protein 1	0.00053	0.177	0.29486	0.413	0.823897	0	0	G1SV22	G1SV22;A0A5F9CQR3	G1SV22;A0A5F9CQR3	1630	tr|G1SV22|G1SV22_RABIT Phosphatidylethanolamine-binding protein 1 OS=Oryctolagus cuniculus OX=9986 GN=PEBP1 PE=4 SV=2;tr|A0A5F9CQR3|A0A5F9CQR3_RABIT Uncharacterized protein OS=Oryctolagus cuniculus OX=9986 PE=4 SV=1
Eukaryotic translation initiation factor 4H	0.00089	1.514	2.63237	3.752	0.719346	4	0	A0A5F9CIA1	A0A5F9CIA1;G1TE76	A0A5F9CIA1;G1TE76	453	tr|A0A5F9CIA1|A0A5F9CIA1_RABIT Eukaryotic translation initiation factor 4H OS=Oryctolagus cuniculus OX=9986 GN=EIF4H PE=4 SV=1;tr|G1TE76|G1TE76_RABIT Eukaryotic translation initiation factor 4H OS=Oryctolagus cuniculus OX=9986 GN=EIF4H PE=4 SV=2
Aspartyl aminopeptidase	0.00102	0.191	0.369304	0.547	0.821971	0	0	G1T3E6	G1T3E6	G1T3E6	1824	tr|G1T3E6|G1T3E6_RABIT Aspartyl aminopeptidase OS=Oryctolagus cuniculus OX=9986 GN=DNPEP PE=3 SV=3
Protein phosphatase inhibitor 2	0.00136	1.014	1.77144	2.53	0.749118	6	1	A0A075B6E1	A0A075B6E1;A0A5F9C4G5	A0A075B6E1	2	tr|A0A075B6E1|A0A075B6E1_RABIT Protein phosphatase inhibitor 2 OS=Oryctolagus cuniculus OX=9986 GN=PPP1R2 PE=4 SV=1
Sacchrp_dh_NADP domain-containing protein	0.00268	0.147	0.336129	0.525	0.890441	0	0	G1SEN8	G1SEN8;A0A5F9DEY2;A0A5F9CCJ9;A0A5F9DTA5;A0A5F9DP98;A0A5F9CU84;A0A5F9DQ21	G1SEN8;A0A5F9DEY2;A0A5F9CCJ9;A0A5F9DTA5;A0A5F9DP98;A0A5F9CU84;A0A5F9DQ21	333	tr|G1SEN8|G1SEN8_RABIT Sacchrp_dh_NADP domain-containing protein OS=Oryctolagus cuniculus OX=9986 GN=SCCPDH PE=4 SV=2;tr|A0A5F9DEY2|A0A5F9DEY2_RABIT Uncharacterized protein OS=Oryctolagus cuniculus OX=9986 GN=SCCPDH PE=4 SV=1;tr|A0A5F9CCJ9|A0A5F9CCJ9_RABIT
Lactamase_B domain-containing protein	0.00302	1.033	2.29212	3.551	0.661111	6	1	G1U5N5	G1U5N5	G1U5N5	2392	tr|G1U5N5|G1U5N5_RABIT Lactamase_B domain-containing protein OS=Oryctolagus cuniculus OX=9986 GN=HAGH PE=4 SV=2
Glucosamine-6-phosphate isomerase	0.00306	0.743	1.61013	2.477	0.554466	6	1	G1TCQ4	G1TCQ4;G1TEQ9;A0A5F9C5B7	G1TCQ4	2035	tr|G1TCQ4|G1TCQ4_RABIT Glucosamine-6-phosphate isomerase OS=Oryctolagus cuniculus OX=9986 GN=GNPDA1 PE=3 SV=1
Proteasome 26S subunit, non-ATPase, 4 (Predicted)	0.00354	0.762	1.66613	2.57	0.672754	6	1	B7NZD2	B7NZD2	B7NZD2	1137	tr|B7NZD2|B7NZD2_RABIT Proteasome 26S subunit, non-ATPase, 4 (Predicted) OS=Oryctolagus cuniculus OX=9986 GN=PSMD4 PE=4 SV=1
Pyrophosphatase (inorganic) 2	0.00372	0.139	0.335534	0.532	0.604405	0	0	G1SPZ9	G1SPZ9	G1SPZ9	1511	tr|G1SPZ9|G1SPZ9_RABIT Pyrophosphatase (inorganic) 2 OS=Oryctolagus cuniculus OX=9986 GN=PPA2 PE=4 SV=2
BCL2 associated athanogene 3	0.00427	0.202	0.496955	0.792	0.723951	0	0	G1T1S7	G1T1S7;A0A5F9DSB6;A0A5F9DL71	G1T1S7;A0A5F9DSB6;A0A5F9DL71	1785	tr|G1T1S7|G1T1S7_RABIT BCL2 associated athanogene 3 OS=Oryctolagus cuniculus OX=9986 GN=BAG3 PE=4 SV=3;tr|A0A5F9DSB6|A0A5F9DSB6_RABIT BCL2 associated athanogene 3 OS=Oryctolagus cuniculus OX=9986 GN=BAG3 PE=4 SV=1;tr|A0A5F9DL71|A0A5F9DL71_RABIT BCL2 associ
60S ribosomal protein L21	0.00453	-0.448	-0.278013	-0.108	-0.803761	0	0	G1TXX4	G1TXX4;G1U567;G1TIM9;G1SHQ2;A0A5F9DRK1;G1TLT5;G1TJF3;A0A5F9DFT2;A0A5F9DFK5	G1TXX4;G1U567;G1TIM9;G1SHQ2;A0A5F9DRK1;G1TLT5;G1TJF3	1328	tr|G1TXX4|G1TXX4_RABIT Uncharacterized protein OS=Oryctolagus cuniculus OX=9986 PE=4 SV=1;tr|G1U567|G1U567_RABIT Uncharacterized protein OS=Oryctolagus cuniculus OX=9986 PE=4 SV=1;tr|G1TIM9|G1TIM9_RABIT Uncharacterized protein OS=Oryctolagus cuniculus OX=9
3alpha/17beta/20alpha-hydroxysteroid dehydrogenase	0.00458	0.1	0.251287	0.402	0.615496	0	0	T2HVY9	T2HVY9;A0A5F9C312;A0A5F9CJE8;A0A5F9CBR3;G1U723	T2HVY9;A0A5F9C312;A0A5F9CJE8;A0A5F9CBR3;G1U723	2539	tr|T2HVY9|T2HVY9_RABIT 3alpha/17beta/20alpha-hydroxysteroid dehydrogenase OS=Oryctolagus cuniculus OX=9986 GN=AKR1C32 PE=2 SV=1;tr|A0A5F9C312|A0A5F9C312_RABIT Aldo_ket_red domain-containing protein OS=Oryctolagus cuniculus OX=9986 PE=4 SV=1;tr|A0A5F9CJE8|A
Cullin-5	0.00464	0.122	0.300354	0.479	0.548215	0	0	G1T087	G1T087;A0A5F9D3G3	G1T087;A0A5F9D3G3	1743	tr|G1T087|G1T087_RABIT Cullin-5 OS=Oryctolagus cuniculus OX=9986 GN=CUL5 PE=3 SV=1;tr|A0A5F9D3G3|A0A5F9D3G3_RABIT Cullin-5 OS=Oryctolagus cuniculus OX=9986 GN=CUL5 PE=3 SV=1
Glucose-6-phosphate isomerase	0.00493	0.136	0.357364	0.579	0.891221	0	0	A0A5F9CZL7	A0A5F9CZL7;A0A5F9CT15	A0A5F9CZL7;A0A5F9CT15	736	tr|A0A5F9CZL7|A0A5F9CZL7_RABIT Glucose-6-phosphate isomerase OS=Oryctolagus cuniculus OX=9986 GN=GPI PE=3 SV=1;tr|A0A5F9CT15|A0A5F9CT15_RABIT Glucose-6-phosphate isomerase OS=Oryctolagus cuniculus OX=9986 GN=GPI PE=3 SV=1
DUF953 domain-containing protein	0.00504	0.653	1.58901	2.525	0.548047	6	2	G1TBW1	G1TBW1;A0A5F9DBR7	G1TBW1;A0A5F9DBR7	2018	tr|G1TBW1|G1TBW1_RABIT DUF953 domain-containing protein OS=Oryctolagus cuniculus OX=9986 GN=TXNDC17 PE=4 SV=1;tr|A0A5F9DBR7|A0A5F9DBR7_RABIT DUF953 domain-containing protein OS=Oryctolagus cuniculus OX=9986 GN=TXNDC17 PE=4 SV=1
Saposin B-type domain-containing protein	0.00515	0.547	1.4575	2.368	0.66073	5	1	G1SSL2	G1SSL2	G1SSL2	1575	tr|G1SSL2|G1SSL2_RABIT Saposin B-type domain-containing protein OS=Oryctolagus cuniculus OX=9986 GN=CNPY2 PE=4 SV=2
Transmembrane protein 109	0.00575	1.779	4.07071	6.362	0.697121	5	0	G1TA10	G1TA10	G1TA10	1982	tr|G1TA10|G1TA10_RABIT Transmembrane protein 109 OS=Oryctolagus cuniculus OX=9986 GN=TMEM109 PE=4 SV=1
Tripartite motif-containing protein 72	0.00645	0.051	0.1361	0.222	0.678822	0	0	G1T9F0	G1T9F0	G1T9F0	1968	tr|G1T9F0|G1T9F0_RABIT Tripartite motif-containing protein 72 OS=Oryctolagus cuniculus OX=9986 GN=TRIM72 PE=4 SV=3
Ribosomal_L7Ae domain-containing protein	0.00654	-0.962	-0.588883	-0.216	-0.755377	0	0	A0A5F9DSQ7	A0A5F9DSQ7;G1TDL2;A0A5F9CQY6	A0A5F9DSQ7;G1TDL2	1084	tr|A0A5F9DSQ7|A0A5F9DSQ7_RABIT Ribosomal_L7Ae domain-containing protein OS=Oryctolagus cuniculus OX=9986 PE=3 SV=1;tr|G1TDL2|G1TDL2_RABIT Ribosomal protein L30 OS=Oryctolagus cuniculus OX=9986 GN=RPL30 PE=1 SV=1
Cathepsin B	0.00664	0.941	2.3194	3.698	0.721333	5	0	A0A5F9C4V2	A0A5F9C4V2;G1TBY1;A0A5F9CQV5;A0A5F9CEP9;A5HC43;A0A5F9DK52	A0A5F9C4V2;G1TBY1;A0A5F9CQV5;A0A5F9CEP9	157	tr|A0A5F9C4V2|A0A5F9C4V2_RABIT Cathepsin B OS=Oryctolagus cuniculus OX=9986 GN=CTSB PE=3 SV=1;tr|G1TBY1|G1TBY1_RABIT Cathepsin B OS=Oryctolagus cuniculus OX=9986 GN=CTSB PE=3 SV=2;tr|A0A5F9CQV5|A0A5F9CQV5_RABIT Cathepsin B OS=Oryctolagus cuniculus OX=9986
Carnosine dipeptidase 2	0.00677	0.622	1.49408	2.365	0.642328	5	0	G1SKV7	G1SKV7;U3KM31	G1SKV7	1395	tr|G1SKV7|G1SKV7_RABIT Carnosine dipeptidase 2 OS=Oryctolagus cuniculus OX=9986 GN=CNDP2 PE=4 SV=2
Aminopeptidase like 1	0.00679	0.263	0.74876	1.234	0.685614	1	0	G1T364	G1T364;A0A5F9DUB9	G1T364;A0A5F9DUB9	1105	tr|G1T364|G1T364_RABIT Aminopeptidase like 1 OS=Oryctolagus cuniculus OX=9986 GN=NPEPL1 PE=4 SV=2;tr|A0A5F9DUB9|A0A5F9DUB9_RABIT Aminopeptidase like 1 OS=Oryctolagus cuniculus OX=9986 GN=NPEPL1 PE=4 SV=1
Signal peptidase complex subunit 3	0.00722	-1.33	-0.812245	-0.295	-0.681357	1	6	U3KPB2	U3KPB2;G1SPE6	U3KPB2;G1SPE6	2562	tr|U3KPB2|U3KPB2_RABIT Signal peptidase complex subunit 3 OS=Oryctolagus cuniculus OX=9986 GN=SPCS3 PE=3 SV=1;tr|G1SPE6|G1SPE6_RABIT Signal peptidase complex subunit 3 OS=Oryctolagus cuniculus OX=9986 GN=LOC100343250 PE=3 SV=1
EH domain containing 4	0.00758	-3.646	-2.27211	-0.898	-0.872328	0	5	G1TA48	G1TA48	G1TA48	1984	tr|G1TA48|G1TA48_RABIT EH domain containing 4 OS=Oryctolagus cuniculus OX=9986 GN=EHD4 PE=3 SV=1
Calsequestrin	0.00806	0.124	0.360345	0.595	0.892678	0	0	G1U507	G1U507	G1U507	2386	tr|G1U507|G1U507_RABIT Calsequestrin OS=Oryctolagus cuniculus OX=9986 GN=CASQ1 PE=3 SV=1
Adenylosuccinate synthetase	0.0083	0.131	0.403478	0.676	0.683249	0	0	G1TGN8	G1TGN8;A0A5F9C255;A0A5F9CT58	G1TGN8;A0A5F9C255	75	tr|G1TGN8|G1TGN8_RABIT Adenylosuccinate synthetase OS=Oryctolagus cuniculus OX=9986 PE=3 SV=2;tr|A0A5F9C255|A0A5F9C255_RABIT Adenylosuccinate synthetase OS=Oryctolagus cuniculus OX=9986 PE=3 SV=1
Parkinsonism associated deglycase	0.00848	0.124	0.390086	0.656	0.915062	0	0	G1TBS1	G1TBS1;A0A5F9CHL7;U3KLY1;A0A5F9CZX1	G1TBS1;A0A5F9CHL7;U3KLY1;A0A5F9CZX1	2015	tr|G1TBS1|G1TBS1_RABIT Parkinsonism associated deglycase OS=Oryctolagus cuniculus OX=9986 GN=PARK7 PE=4 SV=1;tr|A0A5F9CHL7|A0A5F9CHL7_RABIT Parkinsonism associated deglycase OS=Oryctolagus cuniculus OX=9986 GN=PARK7 PE=4 SV=1;tr|U3KLY1|U3KLY1_RABIT Parkins
Hepatocyte growth factor receptor	0.00941	0.083	0.263665	0.445	0.767057	0	0	A0A5F9DAK3	A0A5F9DAK3	A0A5F9DAK3	883	tr|A0A5F9DAK3|A0A5F9DAK3_RABIT Hepatocyte growth factor receptor OS=Oryctolagus cuniculus OX=9986 GN=MET PE=3 SV=1
Ribosomal_L18e/L15P domain-containing protein	0.01003	-0.755	-0.446962	-0.139	-0.912847	0	0	G1SNY0	G1SNY0;G1TWD4;A0A5F9CJV4	G1SNY0;G1TWD4;A0A5F9CJV4	1482	tr|G1SNY0|G1SNY0_RABIT Ribosomal_L18e/L15P domain-containing protein OS=Oryctolagus cuniculus OX=9986 GN=RPL27A PE=1 SV=2;tr|G1TWD4|G1TWD4_RABIT Ribosomal_L18e/L15P domain-containing protein OS=Oryctolagus cuniculus OX=9986 PE=3 SV=1;tr|A0A5F9CJV4|A0A5F9CJ
Calcium-transporting ATPase	0.01014	0.175	0.587314	0.999	0.868383	0	0	B6CAM1	B6CAM1	B6CAM1	1130	tr|B6CAM1|B6CAM1_RABIT Calcium-transporting ATPase OS=Oryctolagus cuniculus OX=9986 PE=1 SV=1
Sec1 family domain containing 1	0.01022	-1.575	-0.939062	-0.303	-0.503362	1	6	G1STX3	G1STX3	G1STX3	1607	tr|G1STX3|G1STX3_RABIT Sec1 family domain containing 1 OS=Oryctolagus cuniculus OX=9986 GN=SCFD1 PE=3 SV=2
Glutathione S-transferase	0.01092	0.109	0.382036	0.655	0.872037	0	0	A0A5F9DDG6	A0A5F9DDG6;G1TV91	A0A5F9DDG6;G1TV91	922	tr|A0A5F9DDG6|A0A5F9DDG6_RABIT Glutathione S-transferase OS=Oryctolagus cuniculus OX=9986 GN=GSTM2 PE=3 SV=1;tr|G1TV91|G1TV91_RABIT Uncharacterized protein OS=Oryctolagus cuniculus OX=9986 GN=GSTM2 PE=3 SV=2
Tripeptidyl peptidase 2	0.01288	0.322	1.21969	2.118	0.576274	1	0	A0A5F9DCX4	A0A5F9DCX4;A0A5F9D194;A0A5F9DGY3;A0A5F9DH44;G1T748;A0A5F9D0K2;A0A5F9C6U7	A0A5F9DCX4;A0A5F9D194;A0A5F9DGY3;A0A5F9DH44;G1T748;A0A5F9D0K2;A0A5F9C6U7	916	tr|A0A5F9DCX4|A0A5F9DCX4_RABIT Tripeptidyl peptidase 2 OS=Oryctolagus cuniculus OX=9986 GN=TPP2 PE=4 SV=1;tr|A0A5F9D194|A0A5F9D194_RABIT Tripeptidyl peptidase 2 OS=Oryctolagus cuniculus OX=9986 GN=TPP2 PE=4 SV=1;tr|A0A5F9DGY3|A0A5F9DGY3_RABIT Tripeptidyl p
Ribosomal protein	0.01304	0.069	0.256722	0.444	0.509777	0	0	G1SKZ8	G1SKZ8;G1TY53;A0A5F9CM35;A0A5F9C943;G1TSL0	G1SKZ8;G1TY53;A0A5F9CM35;A0A5F9C943	1399	tr|G1SKZ8|G1SKZ8_RABIT Ribosomal protein OS=Oryctolagus cuniculus OX=9986 GN=RPL10A PE=1 SV=3;tr|G1TY53|G1TY53_RABIT Ribosomal protein OS=Oryctolagus cuniculus OX=9986 PE=3 SV=1;tr|A0A5F9CM35|A0A5F9CM35_RABIT Ribosomal protein OS=Oryctolagus cuniculus OX=9
CSD domain-containing protein	0.01505	0.563	2.3114	4.06	0.701914	5	1	G1TSH8	G1TSH8;A0A5F9CKF5;A0A5F9DRK5	G1TSH8	2244	tr|G1TSH8|G1TSH8_RABIT CSD domain-containing protein OS=Oryctolagus cuniculus OX=9986 PE=4 SV=2
AAA domain-containing protein	0.01526	-0.576	-0.328575	-0.081	-0.824434	0	0	G1SQL0	G1SQL0;A0A5F9D992;A0A5F9C9T9;A0A5F9C5H9;A0A5F9CKA9	G1SQL0;A0A5F9D992;A0A5F9C9T9;A0A5F9C5H9;A0A5F9CKA9	1527	tr|G1SQL0|G1SQL0_RABIT AAA domain-containing protein OS=Oryctolagus cuniculus OX=9986 GN=PSMC1 PE=3 SV=2;tr|A0A5F9D992|A0A5F9D992_RABIT AAA domain-containing protein OS=Oryctolagus cuniculus OX=9986 PE=3 SV=1;tr|A0A5F9C9T9|A0A5F9C9T9_RABIT AAA domain-conta
Uncharacterized protein 59 (NEW)	0.01565	0.385	1.64865	2.913	0.353087	5	1	A0A5F9DNU2	A0A5F9DNU2	A0A5F9DNU2	1034	tr|A0A5F9DNU2|A0A5F9DNU2_RABIT Uncharacterized protein OS=Oryctolagus cuniculus OX=9986 PE=4 SV=1
Uncharacterized protein 109 (NEW)	0.01648	0.095	0.416808	0.739	0.789326	0	0	G1T5S9	G1T5S9	G1T5S9	1880	tr|G1T5S9|G1T5S9_RABIT Uncharacterized protein OS=Oryctolagus cuniculus OX=9986 GN=UQCRQ PE=4 SV=1
Translocase of outer mitochondrial membrane 40	0.01669	-2.969	-1.68124	-0.393	-0.860639	3	5	G1TTL7	G1TTL7	G1TTL7	2252	tr|G1TTL7|G1TTL7_RABIT Translocase of outer mitochondrial membrane 40 OS=Oryctolagus cuniculus OX=9986 GN=TOMM40 PE=4 SV=2
Dynamin 2	0.01672	0.218	0.930558	1.643	0.615073	6	3	A0A5F9CB93	A0A5F9CB93;A0A5F9C8C8;G1T953;G1U9C1;A0A5F9CXE0	A0A5F9CB93;A0A5F9C8C8;G1T953;G1U9C1;A0A5F9CXE0	238	tr|A0A5F9CB93|A0A5F9CB93_RABIT Dynamin 2 OS=Oryctolagus cuniculus OX=9986 GN=DNM2 PE=3 SV=1;tr|A0A5F9C8C8|A0A5F9C8C8_RABIT Dynamin 2 OS=Oryctolagus cuniculus OX=9986 GN=DNM2 PE=3 SV=1;tr|G1T953|G1T953_RABIT Dynamin 2 OS=Oryctolagus cuniculus OX=9986 GN=DNM
Plasminogen receptor with a C-terminal lysine	0.01689	-2.777	-1.56595	-0.355	-0.677781	1	5	G1SUG3	G1SUG3	G1SUG3	1617	tr|G1SUG3|G1SUG3_RABIT Plasminogen receptor with a C-terminal lysine OS=Oryctolagus cuniculus OX=9986 GN=PLGRKT PE=4 SV=1
Lactoylglutathione lyase	0.01744	0.086	0.375383	0.666	0.825832	0	0	G1T545	G1T545;A0A5F9DEA1;A0A5F9CUT2;A0A5F9CL80	G1T545;A0A5F9DEA1;A0A5F9CUT2;A0A5F9CL80	1871	tr|G1T545|G1T545_RABIT Lactoylglutathione lyase OS=Oryctolagus cuniculus OX=9986 GN=GLO1 PE=3 SV=2;tr|A0A5F9DEA1|A0A5F9DEA1_RABIT Lactoylglutathione lyase OS=Oryctolagus cuniculus OX=9986 GN=GLO1 PE=3 SV=1;tr|A0A5F9CUT2|A0A5F9CUT2_RABIT Lactoylglutathione
Spectrin alpha, erythrocytic 1	0.01753	0.256	1.12597	1.996	0.553999	6	2	G1STR7	G1STR7	G1STR7	1601	tr|G1STR7|G1STR7_RABIT Spectrin alpha, erythrocytic 1 OS=Oryctolagus cuniculus OX=9986 GN=SPTA1 PE=4 SV=3
Uncharacterized protein 81 (NEW)	0.01805	0.337	1.43443	2.531	0.515393	6	3	G1SL16	G1SL16	G1SL16	1402	tr|G1SL16|G1SL16_RABIT Uncharacterized protein OS=Oryctolagus cuniculus OX=9986 GN=SRSF7 PE=4 SV=2
Uncharacterized protein 125 (NEW)	0.01875	-0.503	-0.280404	-0.057	-0.691672	0	0	G1TN62	G1TN62;G1TX41;G1TRV4	G1TN62;G1TX41	2189	tr|G1TN62|G1TN62_RABIT Uncharacterized protein OS=Oryctolagus cuniculus OX=9986 GN=LOC100345774 PE=1 SV=1;tr|G1TX41|G1TX41_RABIT Uncharacterized protein OS=Oryctolagus cuniculus OX=9986 PE=4 SV=2
Protein arginine methyltransferase 1	0.01883	0.351	1.44017	2.528	0.663666	4	0	A0A5F9C2Q1	A0A5F9C2Q1;G1U3M5;A0A5F9DVY5;A0A5F9CL54;A0A5F9DGG9;G1SNN4	A0A5F9C2Q1;G1U3M5;A0A5F9DVY5	90	tr|A0A5F9C2Q1|A0A5F9C2Q1_RABIT Protein arginine methyltransferase 1 OS=Oryctolagus cuniculus OX=9986 GN=PRMT1 PE=3 SV=1;tr|G1U3M5|G1U3M5_RABIT Protein arginine methyltransferase 1 OS=Oryctolagus cuniculus OX=9986 GN=PRMT1 PE=3 SV=1;tr|A0A5F9DVY5|A0A5F9DVY5
Uncharacterized protein 21 (NEW)	0.0189	0.232	1.08728	1.942	0.66247	5	1	A0A5F9CJ52	A0A5F9CJ52;G1TTB9	A0A5F9CJ52;G1TTB9	471	tr|A0A5F9CJ52|A0A5F9CJ52_RABIT Uncharacterized protein OS=Oryctolagus cuniculus OX=9986 PE=4 SV=1;tr|G1TTB9|G1TTB9_RABIT Uncharacterized protein OS=Oryctolagus cuniculus OX=9986 PE=4 SV=2
CDV3 homolog	0.01899	0.305	1.3276	2.35	0.57972	6	3	G1T3Z5	G1T3Z5	G1T3Z5	1838	tr|G1T3Z5|G1T3Z5_RABIT CDV3 homolog OS=Oryctolagus cuniculus OX=9986 GN=CDV3 PE=4 SV=3
Uncharacterized protein 138 (NEW)	0.01961	0.059	0.297899	0.536	0.591462	0	0	G1U4G2	G1U4G2;G1U001;G1U3J0	G1U4G2;G1U001;G1U3J0	2328	tr|G1U4G2|G1U4G2_RABIT Uncharacterized protein OS=Oryctolagus cuniculus OX=9986 PE=3 SV=2;tr|G1U001|G1U001_RABIT Uncharacterized protein OS=Oryctolagus cuniculus OX=9986 GN=LOC100352574 PE=1 SV=1;tr|G1U3J0|G1U3J0_RABIT Uncharacterized protein OS=Oryctolagu
E3 ubiquitin-protein ligase	0.01967	-2.801	-1.57224	-0.343	-0.623925	3	6	G1SRE9	G1SRE9	G1SRE9	1547	tr|G1SRE9|G1SRE9_RABIT E3 ubiquitin-protein ligase OS=Oryctolagus cuniculus OX=9986 GN=UBR3 PE=3 SV=3
Sulfite oxidase	0.02017	0.377	1.65629	2.935	0.841751	6	2	G1SEI0	G1SEI0	G1SEI0	1257	tr|G1SEI0|G1SEI0_RABIT Sulfite oxidase OS=Oryctolagus cuniculus OX=9986 GN=SUOX PE=4 SV=2
Enoyl-CoA hydratase domain containing 2	0.0208	0.083	0.432015	0.78	0.726058	0	0	G1TCC2	G1TCC2;A0A5F9DK37;A0A5F9DA24	G1TCC2;A0A5F9DK37;A0A5F9DA24	2026	tr|G1TCC2|G1TCC2_RABIT Enoyl-CoA hydratase domain containing 2 OS=Oryctolagus cuniculus OX=9986 GN=ECHDC2 PE=3 SV=2;tr|A0A5F9DK37|A0A5F9DK37_RABIT Enoyl-CoA hydratase domain containing 2 OS=Oryctolagus cuniculus OX=9986 GN=ECHDC2 PE=3 SV=1;tr|A0A5F9DA24|A0
60S ribosomal protein L6	0.02137	-0.524	-0.289366	-0.055	-0.879015	0	0	G1SKF7	G1SKF7;G1TG04;G1U1N5;G1U375;G1TF89;G1TSW0;G1U554;G1TXK1	G1SKF7;G1TG04;G1U1N5;G1U375	1385	tr|G1SKF7|G1SKF7_RABIT 60S ribosomal protein L6 OS=Oryctolagus cuniculus OX=9986 GN=RPL6 PE=1 SV=1;tr|G1TG04|G1TG04_RABIT 60S ribosomal protein L6 OS=Oryctolagus cuniculus OX=9986 PE=1 SV=2;tr|G1U1N5|G1U1N5_RABIT Ribosomal_L6e_N domain-containing protein O
Mitochondrial pyruvate carrier	0.02144	0.327	1.55514	2.783	0.543133	4	0	G1U442	G1U442	G1U442	2373	tr|G1U442|G1U442_RABIT Mitochondrial pyruvate carrier OS=Oryctolagus cuniculus OX=9986 GN=MPC1 PE=3 SV=2
ADP ribosylation factor 6	0.02224	0.147	0.823194	1.5	0.496576	6	2	G1SFX7	G1SFX7	G1SFX7	1293	tr|G1SFX7|G1SFX7_RABIT ADP ribosylation factor 6 OS=Oryctolagus cuniculus OX=9986 GN=ARF6 PE=3 SV=1
Uncharacterized protein 74 (NEW)	0.02272	-0.466	-0.256772	-0.047	-0.792288	0	0	G1SGX4	G1SGX4;A0A5F9D368;A0A5F9D663	G1SGX4;A0A5F9D368	1313	tr|G1SGX4|G1SGX4_RABIT Uncharacterized protein OS=Oryctolagus cuniculus OX=9986 GN=RPS16 PE=1 SV=1;tr|A0A5F9D368|A0A5F9D368_RABIT Uncharacterized protein OS=Oryctolagus cuniculus OX=9986 PE=3 SV=1
Multifunctional fusion protein	0.02379	0.07	0.41618	0.762	0.65435	0	0	G1T970	G1T970	G1T970	1965	tr|G1T970|G1T970_RABIT Multifunctional fusion protein OS=Oryctolagus cuniculus OX=9986 GN=ALDH4A1 PE=3 SV=2
SH3 and cysteine rich domain 3	0.02396	0.181	1.01671	1.852	0.727216	3	0	G1T513	G1T513	G1T513	1868	tr|G1T513|G1T513_RABIT SH3 and cysteine rich domain 3 OS=Oryctolagus cuniculus OX=9986 GN=STAC3 PE=4 SV=1
Endoplasmic reticulum protein 44	0.02412	0.192	1.17221	2.153	0.785805	4	0	A0A5F9D0M4	A0A5F9D0M4;A0A5F9C9L9;G1SLC0;A0A5F9DTT1;A0A5F9DGH4	A0A5F9D0M4;A0A5F9C9L9;G1SLC0;A0A5F9DTT1;A0A5F9DGH4	266	tr|A0A5F9D0M4|A0A5F9D0M4_RABIT Endoplasmic reticulum protein 44 OS=Oryctolagus cuniculus OX=9986 GN=ERP44 PE=4 SV=1;tr|A0A5F9C9L9|A0A5F9C9L9_RABIT Endoplasmic reticulum protein 44 OS=Oryctolagus cuniculus OX=9986 GN=ERP44 PE=4 SV=1;tr|G1SLC0|G1SLC0_RABIT E
Isoleucyl-tRNA synthetase 2, mitochondrial	0.02448	0.128	0.786747	1.445	0.650554	0	0	G1SZ93	G1SZ93;A0A5F9DLB9	G1SZ93;A0A5F9DLB9	1726	tr|G1SZ93|G1SZ93_RABIT Isoleucyl-tRNA synthetase 2, mitochondrial OS=Oryctolagus cuniculus OX=9986 GN=IARS2 PE=3 SV=3;tr|A0A5F9DLB9|A0A5F9DLB9_RABIT Isoleucyl-tRNA synthetase 2, mitochondrial OS=Oryctolagus cuniculus OX=9986 GN=IARS2 PE=3 SV=1
Heat shock protein family B (small) member 1	0.02518	0.046	0.289549	0.533	0.75754	0	0	G1T3V2	G1T3V2	G1T3V2	1834	tr|G1T3V2|G1T3V2_RABIT Heat shock protein family B (small) member 1 OS=Oryctolagus cuniculus OX=9986 GN=HSPB1 PE=3 SV=1
Transmembrane protein 11	0.02539	0.069	0.43292	0.798	0.644708	0	0	G1U104	G1U104;A0A5F9C4N7	G1U104;A0A5F9C4N7	149	tr|G1U104|G1U104_RABIT Transmembrane protein 11 OS=Oryctolagus cuniculus OX=9986 GN=TMEM11 PE=4 SV=2;tr|A0A5F9C4N7|A0A5F9C4N7_RABIT Transmembrane protein 11 OS=Oryctolagus cuniculus OX=9986 GN=TMEM11 PE=4 SV=1
Prolactin regulatory element binding	0.02579	0.182	1.22451	2.267	0.649544	6	3	G1SR63	G1SR63;A0A5F9DKJ9	G1SR63;A0A5F9DKJ9	1542	tr|G1SR63|G1SR63_RABIT Prolactin regulatory element binding OS=Oryctolagus cuniculus OX=9986 GN=PREB PE=4 SV=1;tr|A0A5F9DKJ9|A0A5F9DKJ9_RABIT Prolactin regulatory element binding OS=Oryctolagus cuniculus OX=9986 GN=PREB PE=4 SV=1
Uncharacterized protein 65 (NEW)	0.02646	0.604	3.68798	6.772	0.73774	6	2	A0A5F9DSP5	A0A5F9DSP5	A0A5F9DSP5	1082	tr|A0A5F9DSP5|A0A5F9DSP5_RABIT Uncharacterized protein OS=Oryctolagus cuniculus OX=9986 GN=LOC108175479 PE=4 SV=1
Fructose-bisphosphate aldolase	0.02724	0.04	0.266634	0.493	0.813915	0	0	A0A5F9D5U7	A0A5F9D5U7;G1SJ29	A0A5F9D5U7	830	tr|A0A5F9D5U7|A0A5F9D5U7_RABIT Fructose-bisphosphate aldolase OS=Oryctolagus cuniculus OX=9986 GN=ALDOA PE=3 SV=1
Enhancer of rudimentary homolog	0.02797	0.258	1.70408	3.15	0.47031	4	0	G1SM70	G1SM70;G1TJM8;G1TTS2;G1TKN7	G1SM70;G1TJM8;G1TTS2;G1TKN7	1436	tr|G1SM70|G1SM70_RABIT Enhancer of rudimentary homolog OS=Oryctolagus cuniculus OX=9986 GN=ERH PE=3 SV=2;tr|G1TJM8|G1TJM8_RABIT Enhancer of rudimentary homolog OS=Oryctolagus cuniculus OX=9986 PE=3 SV=2;tr|G1TTS2|G1TTS2_RABIT Enhancer of rudimentary homolo
Metaxin 2	0.02816	0.043	0.307051	0.572	0.778286	0	0	G1SVU0	G1SVU0;A0A5F9DW19	G1SVU0;A0A5F9DW19	1647	tr|G1SVU0|G1SVU0_RABIT Metaxin 2 OS=Oryctolagus cuniculus OX=9986 GN=MTX2 PE=4 SV=2;tr|A0A5F9DW19|A0A5F9DW19_RABIT Metaxin 2 OS=Oryctolagus cuniculus OX=9986 GN=MTX2 PE=4 SV=1
ELAV-like protein	0.02849	-2.504	-1.34783	-0.192	-0.591889	1	5	D7R608	D7R608;G1TAE2	D7R608;G1TAE2	1201	tr|D7R608|D7R608_RABIT ELAV-like protein OS=Oryctolagus cuniculus OX=9986 GN=ELAVL1 PE=2 SV=1;tr|G1TAE2|G1TAE2_RABIT ELAV-like protein OS=Oryctolagus cuniculus OX=9986 GN=ELAVL1 PE=3 SV=3
N-myc downstream regulated 1	0.02867	-2.011	-1.08808	-0.166	-0.819187	0	5	G1TBJ4	G1TBJ4;A0A5F9DIZ7;A0A5F9C814;A0A5F9DPK1;A0A5F9D8K5	G1TBJ4;A0A5F9DIZ7;A0A5F9C814	993	tr|G1TBJ4|G1TBJ4_RABIT N-myc downstream regulated 1 OS=Oryctolagus cuniculus OX=9986 GN=NDRG1 PE=4 SV=1;tr|A0A5F9DIZ7|A0A5F9DIZ7_RABIT N-myc downstream regulated 1 OS=Oryctolagus cuniculus OX=9986 GN=NDRG1 PE=4 SV=1;tr|A0A5F9C814|A0A5F9C814_RABIT N-myc dow
Uncharacterized protein 40 (NEW)	0.02902	0.017	0.132813	0.248	0.624629	0	0	A0A5F9DN32	A0A5F9DN32;A0A5F9CZ37;D0VWS0	A0A5F9DN32;A0A5F9CZ37;D0VWS0	727	tr|A0A5F9DN32|A0A5F9DN32_RABIT Uncharacterized protein OS=Oryctolagus cuniculus OX=9986 PE=4 SV=1;tr|A0A5F9CZ37|A0A5F9CZ37_RABIT Uncharacterized protein OS=Oryctolagus cuniculus OX=9986 PE=4 SV=1;tr|D0VWS0|D0VWS0_RABIT Titin OS=Oryctolagus cuniculus OX=998
Phosphoglucomutase-1	0.02907	0.042	0.292074	0.542	0.884015	0	0	A0A5F9CI00	A0A5F9CI00	A0A5F9CI00	449	tr|A0A5F9CI00|A0A5F9CI00_RABIT Phosphoglucomutase-1 OS=Oryctolagus cuniculus OX=9986 GN=PGM1 PE=3 SV=1
Glyoxylate and hydroxypyruvate reductase	0.02913	0.276	1.87058	3.464	0.53619	4	0	G1SS85	G1SS85	G1SS85	1568	tr|G1SS85|G1SS85_RABIT Glyoxylate and hydroxypyruvate reductase OS=Oryctolagus cuniculus OX=9986 GN=GRHPR PE=3 SV=3
PITH domain containing 1	0.02949	0.228	1.73184	3.235	0.438775	6	1	G1T5V2	G1T5V2	G1T5V2	1882	tr|G1T5V2|G1T5V2_RABIT PITH domain containing 1 OS=Oryctolagus cuniculus OX=9986 GN=PITHD1 PE=4 SV=3
Thioredoxin domain containing 12	0.03039	0.144	1.10026	2.057	0.715039	4	0	G1SGI8	G1SGI8	G1SGI8	1306	tr|G1SGI8|G1SGI8_RABIT Thioredoxin domain containing 12 OS=Oryctolagus cuniculus OX=9986 GN=TXNDC12 PE=4 SV=3
Ecm29 proteasome adaptor and scaffold	0.03103	0.028	0.253908	0.479	0.707162	0	0	G1TVW9	G1TVW9;G1SLF8;A0A5F9CH79;A0A5F9D8A3;A0A5F9DFE7;A0A5F9CLI7;A0A5F9DC61	G1TVW9;G1SLF8;A0A5F9CH79;A0A5F9D8A3;A0A5F9DFE7;A0A5F9CLI7;A0A5F9DC61	1412	tr|G1TVW9|G1TVW9_RABIT Ecm29 proteasome adaptor and scaffold OS=Oryctolagus cuniculus OX=9986 GN=ECPAS PE=4 SV=2;tr|G1SLF8|G1SLF8_RABIT Ecm29 proteasome adaptor and scaffold OS=Oryctolagus cuniculus OX=9986 GN=ECPAS PE=4 SV=2;tr|A0A5F9CH79|A0A5F9CH79_RABIT
Nipsnap homolog 2	0.03132	0.033	0.296001	0.558	0.579526	0	0	G1SG30	G1SG30;A0A5F9DQ39;A0A5F9C2P3;G1SG31	G1SG30;A0A5F9DQ39;A0A5F9C2P3;G1SG31	89	tr|G1SG30|G1SG30_RABIT Nipsnap homolog 2 OS=Oryctolagus cuniculus OX=9986 GN=NIPSNAP2 PE=4 SV=2;tr|A0A5F9DQ39|A0A5F9DQ39_RABIT Nipsnap homolog 2 OS=Oryctolagus cuniculus OX=9986 GN=NIPSNAP2 PE=4 SV=1;tr|A0A5F9C2P3|A0A5F9C2P3_RABIT Nipsnap homolog 2 OS=Oryc
Glucosidase II alpha subunit	0.03153	0.12	1.07312	2.027	0.695375	6	2	G1TDC3	G1TDC3;A0A5F9D3N8;A0A5F9CDB7	G1TDC3;A0A5F9D3N8;A0A5F9CDB7	799	tr|G1TDC3|G1TDC3_RABIT Glucosidase II alpha subunit OS=Oryctolagus cuniculus OX=9986 GN=GANAB PE=3 SV=1;tr|A0A5F9D3N8|A0A5F9D3N8_RABIT Glucosidase II alpha subunit OS=Oryctolagus cuniculus OX=9986 GN=GANAB PE=3 SV=1;tr|A0A5F9CDB7|A0A5F9CDB7_RABIT Glucosida
Heat shock protein family A (Hsp70) member 9	0.03173	0.016	0.131783	0.248	0.737381	0	0	G1SRF7	G1SRF7	G1SRF7	1548	tr|G1SRF7|G1SRF7_RABIT Heat shock protein family A (Hsp70) member 9 OS=Oryctolagus cuniculus OX=9986 GN=HSPA9 PE=3 SV=1
ATP synthase subunit a	0.03193	0.037	0.342701	0.648	0.731867	0	0	A0A3S8V6T8	A0A3S8V6T8	A0A3S8V6T8	40	tr|A0A3S8V6T8|A0A3S8V6T8_RABIT ATP synthase subunit a OS=Oryctolagus cuniculus OX=9986 GN=ATP6 PE=4 SV=1
Polyadenylate-binding protein	0.03223	-2.426	-1.29057	-0.155	-0.59379	0	4	A0A5F9CUK4	A0A5F9CUK4;A0A5F9C7V5;G1SDJ7;G1SIU2	A0A5F9CUK4;A0A5F9C7V5;G1SDJ7	229	tr|A0A5F9CUK4|A0A5F9CUK4_RABIT Polyadenylate-binding protein OS=Oryctolagus cuniculus OX=9986 GN=PABPC4 PE=3 SV=1;tr|A0A5F9C7V5|A0A5F9C7V5_RABIT Polyadenylate-binding protein OS=Oryctolagus cuniculus OX=9986 GN=PABPC4 PE=3 SV=1;tr|G1SDJ7|G1SDJ7_RABIT Poly(
Beta-enolase	0.03245	0.02	0.193972	0.368	0.706531	0	0	G1U6X0	G1U6X0	G1U6X0	2403	tr|G1U6X0|G1U6X0_RABIT Beta-enolase OS=Oryctolagus cuniculus OX=9986 GN=ENO3 PE=4 SV=2
Tubulin beta chain	0.03263	-0.699	-0.369585	-0.04	-0.881725	0	0	A0A5F9CMV1	A0A5F9CMV1;A0A5F9CY73	A0A5F9CMV1;A0A5F9CY73	539	tr|A0A5F9CMV1|A0A5F9CMV1_RABIT Tubulin beta chain OS=Oryctolagus cuniculus OX=9986 GN=TUBB2A PE=3 SV=1;tr|A0A5F9CY73|A0A5F9CY73_RABIT Tubulin beta 2A class IIa OS=Oryctolagus cuniculus OX=9986 GN=TUBB2A PE=3 SV=1
Calnexin	0.0329	0.016	0.157425	0.298	0.595095	0	0	A0A5F9DHU0	A0A5F9DHU0;A0A5F9DU78;G1U6H0;A0A5F9D9N0	A0A5F9DHU0;A0A5F9DU78;G1U6H0;A0A5F9D9N0	979	tr|A0A5F9DHU0|A0A5F9DHU0_RABIT Calnexin OS=Oryctolagus cuniculus OX=9986 GN=CANX PE=3 SV=1;tr|A0A5F9DU78|A0A5F9DU78_RABIT Calnexin OS=Oryctolagus cuniculus OX=9986 GN=CANX PE=3 SV=1;tr|G1U6H0|G1U6H0_RABIT Calnexin OS=Oryctolagus cuniculus OX=9986 GN=CANX P
Leucine rich repeat containing 59	0.03324	-1.887	-0.992547	-0.098	-0.537385	3	6	G1SM52	G1SM52	G1SM52	1434	tr|G1SM52|G1SM52_RABIT Leucine rich repeat containing 59 OS=Oryctolagus cuniculus OX=9986 GN=LRRC59 PE=4 SV=1
NAD(P)-bd_dom domain-containing protein	0.03375	0.087	0.848316	1.609	0.584353	0	0	A0A5F9CAX1	A0A5F9CAX1;A0A5F9CSV5	A0A5F9CAX1;A0A5F9CSV5	290	tr|A0A5F9CAX1|A0A5F9CAX1_RABIT NAD(P)-bd_dom domain-containing protein OS=Oryctolagus cuniculus OX=9986 PE=4 SV=1;tr|A0A5F9CSV5|A0A5F9CSV5_RABIT NAD(P)-bd_dom domain-containing protein OS=Oryctolagus cuniculus OX=9986 PE=4 SV=1
Uncharacterized protein 89 (NEW)	0.03395	0.032	0.347706	0.664	0.60226	0	0	G1SRP8	G1SRP8	G1SRP8	1554	tr|G1SRP8|G1SRP8_RABIT Uncharacterized protein OS=Oryctolagus cuniculus OX=9986 GN=PTGR2 PE=4 SV=1
RAB6A, member RAS oncogene family	0.03432	-5.617	-2.96577	-0.313	-0.71753	2	6	G1SWY0	G1SWY0;A0A5F9DB45;A0A5F9D2R4;G1SX70;A0A5F9DRI8;A0A5F9DL59;A0A5F9C850;A0A5F9DHF9;G1TZG4	G1SWY0;A0A5F9DB45;A0A5F9D2R4;G1SX70;A0A5F9DRI8;A0A5F9DL59;A0A5F9C850	891	tr|G1SWY0|G1SWY0_RABIT RAB6A, member RAS oncogene family OS=Oryctolagus cuniculus OX=9986 GN=RAB6A PE=4 SV=1;tr|A0A5F9DB45|A0A5F9DB45_RABIT RAB6A, member RAS oncogene family OS=Oryctolagus cuniculus OX=9986 GN=RAB6A PE=4 SV=1;tr|A0A5F9D2R4|A0A5F9D2R4_RABIT
NEDD8-activating enzyme E1 regulatory subunit	0.03597	0.077	0.968717	1.86	0.622102	6	3	A0A5F9CEX8	A0A5F9CEX8;G1SDK8	A0A5F9CEX8;G1SDK8	382	tr|A0A5F9CEX8|A0A5F9CEX8_RABIT NEDD8-activating enzyme E1 regulatory subunit OS=Oryctolagus cuniculus OX=9986 GN=NAE1 PE=3 SV=1;tr|G1SDK8|G1SDK8_RABIT NEDD8-activating enzyme E1 regulatory subunit OS=Oryctolagus cuniculus OX=9986 GN=NAE1 PE=3 SV=3
Stromal interaction molecule 1	0.03599	-0.366	-0.190864	-0.016	-0.409565	0	0	G1T594	G1T594;A0A5F9CN45;A0A5F9CUM2;A0A5F9CYH1;A0A5F9DST2;A0A5F9DRG7;A0A5F9DEJ9;G1T6V7;A0A5F9C6D9	G1T594;A0A5F9CN45;A0A5F9CUM2;A0A5F9CYH1;A0A5F9DST2	543	tr|G1T594|G1T594_RABIT Stromal interaction molecule 1 OS=Oryctolagus cuniculus OX=9986 GN=STIM1 PE=4 SV=2;tr|A0A5F9CN45|A0A5F9CN45_RABIT Stromal interaction molecule 1 OS=Oryctolagus cuniculus OX=9986 GN=STIM1 PE=4 SV=1;tr|A0A5F9CUM2|A0A5F9CUM2_RABIT Strom
Fructose-1,6-bisphosphatase isozyme 2	0.03623	0.043	0.486318	0.93	0.662827	0	0	G1SZL4	G1SZL4;A0A5F9DAG8;A0A5F9CLJ6;G1TH72;A0A5F9C5M5;A0A5F9DKN7	G1SZL4;A0A5F9DAG8;A0A5F9CLJ6	882	tr|G1SZL4|G1SZL4_RABIT Fructose-1,6-bisphosphatase isozyme 2 OS=Oryctolagus cuniculus OX=9986 GN=FBP2 PE=3 SV=3;tr|A0A5F9DAG8|A0A5F9DAG8_RABIT Fructose-1,6-bisphosphatase isozyme 2 OS=Oryctolagus cuniculus OX=9986 GN=FBP2 PE=3 SV=1;tr|A0A5F9CLJ6|A0A5F9CLJ6
Bleomycin hydrolase	0.03669	0.037	0.428304	0.82	0.609339	0	0	G1SK48	G1SK48;A0A5F9C901;A0A5F9CNZ2	G1SK48;A0A5F9C901;A0A5F9CNZ2	253	tr|G1SK48|G1SK48_RABIT Bleomycin hydrolase OS=Oryctolagus cuniculus OX=9986 GN=BLMH PE=3 SV=2;tr|A0A5F9C901|A0A5F9C901_RABIT Bleomycin hydrolase OS=Oryctolagus cuniculus OX=9986 GN=BLMH PE=3 SV=1;tr|A0A5F9CNZ2|A0A5F9CNZ2_RABIT Bleomycin hydrolase OS=Orycto
Fibulin 2	0.03789	-2.78	-1.4398	-0.098	-0.651701	1	5	A0A5F9CWM4	A0A5F9CWM4;A0A5F9DRK9;A0A5F9DE40;A0A5F9CD73;A0A5F9CY56;A0A5F9C8W6;G1SPX1;A0A5F9CZH3	A0A5F9CWM4;A0A5F9DRK9;A0A5F9DE40;A0A5F9CD73;A0A5F9CY56;A0A5F9C8W6;G1SPX1;A0A5F9CZH3	251	tr|A0A5F9CWM4|A0A5F9CWM4_RABIT Fibulin 2 OS=Oryctolagus cuniculus OX=9986 GN=FBLN2 PE=4 SV=1;tr|A0A5F9DRK9|A0A5F9DRK9_RABIT Fibulin 2 OS=Oryctolagus cuniculus OX=9986 GN=FBLN2 PE=4 SV=1;tr|A0A5F9DE40|A0A5F9DE40_RABIT Fibulin 2 OS=Oryctolagus cuniculus OX=9
Malic enzyme	0.03867	0.074	1.15171	2.229	0.389918	6	2	A0A5F9CUS7	A0A5F9CUS7;G1T2F0;A0A5F9CQD6;A0A5F9CK79	A0A5F9CUS7;G1T2F0;A0A5F9CQD6	655	tr|A0A5F9CUS7|A0A5F9CUS7_RABIT Malic enzyme OS=Oryctolagus cuniculus OX=9986 GN=ME3 PE=3 SV=1;tr|G1T2F0|G1T2F0_RABIT Malic enzyme OS=Oryctolagus cuniculus OX=9986 GN=ME3 PE=3 SV=2;tr|A0A5F9CQD6|A0A5F9CQD6_RABIT Malic enzyme OS=Oryctolagus cuniculus OX=9986
GOLD domain-containing protein	0.03893	0.02	0.317677	0.615	0.646163	0	0	G1SJR4	G1SJR4	G1SJR4	1379	tr|G1SJR4|G1SJR4_RABIT GOLD domain-containing protein OS=Oryctolagus cuniculus OX=9986 PE=3 SV=2
Uncharacterized protein 55 (NEW)	0.03921	-5.131	-2.66119	-0.192	-0.429257	0	4	A0A5F9DH89	A0A5F9DH89	A0A5F9DH89	968	tr|A0A5F9DH89|A0A5F9DH89_RABIT Uncharacterized protein OS=Oryctolagus cuniculus OX=9986 PE=4 SV=1
Calsequestrin	0.03925	-0.492	-0.25351	-0.015	-0.694276	0	0	G1SZM4	G1SZM4;A0A5F9DBC0	G1SZM4;A0A5F9DBC0	1732	tr|G1SZM4|G1SZM4_RABIT Calsequestrin OS=Oryctolagus cuniculus OX=9986 GN=CASQ2 PE=3 SV=3;tr|A0A5F9DBC0|A0A5F9DBC0_RABIT Calsequestrin OS=Oryctolagus cuniculus OX=9986 GN=CASQ2 PE=3 SV=1
Myosin light chain 2	0.03956	0.015	0.228009	0.44	0.747784	0	0	Q28710	Q28710	Q28710	2482	tr|Q28710|Q28710_RABIT Myosin light chain 2 OS=Oryctolagus cuniculus OX=9986 PE=2 SV=1
Pribosyltran_N domain-containing protein	0.0402	0.021	0.382043	0.743	0.332097	0	0	G1T373	G1T373	G1T373	1815	tr|G1T373|G1T373_RABIT Pribosyltran_N domain-containing protein OS=Oryctolagus cuniculus OX=9986 GN=PRPS1 PE=3 SV=2
Myosin binding protein H	0.04037	-1.396	-0.717195	-0.039	-0.420299	0	0	G1T0G2	G1T0G2	G1T0G2	1748	tr|G1T0G2|G1T0G2_RABIT Myosin binding protein H OS=Oryctolagus cuniculus OX=9986 GN=MYBPH PE=4 SV=2
ATP binding cassette subfamily B member 7	0.04044	0.047	0.775006	1.502	0.484391	5	1	A0A5F9D6D7	A0A5F9D6D7;G1TCH9	A0A5F9D6D7;G1TCH9	837	tr|A0A5F9D6D7|A0A5F9D6D7_RABIT ATP binding cassette subfamily B member 7 OS=Oryctolagus cuniculus OX=9986 GN=ABCB7 PE=4 SV=1;tr|G1TCH9|G1TCH9_RABIT ATP binding cassette subfamily B member 7 OS=Oryctolagus cuniculus OX=9986 GN=ABCB7 PE=4 SV=1
Solute carrier family 25 member 20	0.04061	0.017	0.280953	0.545	0.62649	0	0	G1TBL1	G1TBL1	G1TBL1	2013	tr|G1TBL1|G1TBL1_RABIT Solute carrier family 25 member 20 OS=Oryctolagus cuniculus OX=9986 GN=SLC25A20 PE=3 SV=2
Sulfurtransferase	0.04189	0.011	0.240028	0.468	0.861103	0	0	A0A5F9C8S6	A0A5F9C8S6;G1TED0;A0A5F9DBB6	A0A5F9C8S6;G1TED0;A0A5F9DBB6	250	tr|A0A5F9C8S6|A0A5F9C8S6_RABIT Sulfurtransferase OS=Oryctolagus cuniculus OX=9986 GN=MPST PE=4 SV=1;tr|G1TED0|G1TED0_RABIT Sulfurtransferase OS=Oryctolagus cuniculus OX=9986 GN=MPST PE=4 SV=2;tr|A0A5F9DBB6|A0A5F9DBB6_RABIT Uncharacterized protein OS=Orycto
Proteasome 26S subunit, ATPase 6	0.04228	-0.454	-0.232308	-0.01	-0.860079	0	0	G1T3S1	G1T3S1	G1T3S1	1830	tr|G1T3S1|G1T3S1_RABIT Proteasome 26S subunit, ATPase 6 OS=Oryctolagus cuniculus OX=9986 GN=PSMC6 PE=3 SV=1
Glutathione S-transferase	0.0429	0.065	1.40607	2.747	0.663279	3	0	A0A5F9DL83	A0A5F9DL83	A0A5F9DL83	1015	tr|A0A5F9DL83|A0A5F9DL83_RABIT Glutathione S-transferase OS=Oryctolagus cuniculus OX=9986 GN=GSTM3 PE=3 SV=1
Uncharacterized protein 56 (NEW)	0.0433	-0.531	-0.270949	-0.01	-0.441009	0	0	A0A5F9DIF6	A0A5F9DIF6	A0A5F9DIF6	985	tr|A0A5F9DIF6|A0A5F9DIF6_RABIT Uncharacterized protein OS=Oryctolagus cuniculus OX=9986 PE=4 SV=1
40S ribosomal protein S3a	0.04404	-0.482	-0.24527	-0.008	-0.767724	0	0	G1SS70	G1SS70;G1U877;G1TN72;G1TKM8;G1U444;G1STH1;G1U482;A0A5F9DG73	G1SS70;G1U877;G1TN72;G1TKM8;G1U444;G1STH1;G1U482	1565	tr|G1SS70|G1SS70_RABIT 40S ribosomal protein S3a OS=Oryctolagus cuniculus OX=9986 GN=RPS3A PE=1 SV=1;tr|G1U877|G1U877_RABIT 40S ribosomal protein S3a OS=Oryctolagus cuniculus OX=9986 GN=RPS3A PE=3 SV=1;tr|G1TN72|G1TN72_RABIT 40S ribosomal protein S3a OS=Or
Quinoid dihydropteridine reductase	0.0444	0.065	1.79574	3.527	0.51909	2	0	A0A0D3RIY6	A0A0D3RIY6;G1SNH7;A0A5F9D0B6;A0A5F9CG74;A0A5F9C6T3;A0A5F9CDL3	A0A0D3RIY6;G1SNH7;A0A5F9D0B6;A0A5F9CG74;A0A5F9C6T3;A0A5F9CDL3	14	tr|A0A0D3RIY6|A0A0D3RIY6_RABIT Quinoid dihydropteridine reductase OS=Oryctolagus cuniculus OX=9986 PE=2 SV=1;tr|G1SNH7|G1SNH7_RABIT Quinoid dihydropteridine reductase OS=Oryctolagus cuniculus OX=9986 GN=QDPR PE=4 SV=3;tr|A0A5F9D0B6|A0A5F9D0B6_RABIT Quinoid
Synaptophysin-like protein 2	0.04457	0.009	0.290895	0.572	0.764869	0	0	G1TVN5	G1TVN5	G1TVN5	2276	tr|G1TVN5|G1TVN5_RABIT Synaptophysin-like protein 2 OS=Oryctolagus cuniculus OX=9986 GN=SYPL2 PE=4 SV=1
Myoglobin	0.04461	0.015	0.519041	1.023	0.424521	0	0	G1U1L8	G1U1L8	G1U1L8	2341	tr|G1U1L8|G1U1L8_RABIT Myoglobin OS=Oryctolagus cuniculus OX=9986 GN=MB PE=3 SV=2
Fibronectin	0.04496	-0.879	-0.446659	-0.014	-0.765946	0	0	A0A5F9CJW0	A0A5F9CJW0;G1U9R6;A0A5F9CPW4;O02816;Q28692	A0A5F9CJW0;G1U9R6;A0A5F9CPW4	483	tr|A0A5F9CJW0|A0A5F9CJW0_RABIT Fibronectin OS=Oryctolagus cuniculus OX=9986 GN=FN1 PE=4 SV=1;tr|G1U9R6|G1U9R6_RABIT Fibronectin OS=Oryctolagus cuniculus OX=9986 GN=FN1 PE=4 SV=1;tr|A0A5F9CPW4|A0A5F9CPW4_RABIT Fibronectin OS=Oryctolagus cuniculus OX=9986 GN
Translocase of outer mitochondrial membrane 70	0.0453	-0.365	-0.184644	-0.005	-0.548384	0	0	G1SF32	G1SF32;A0A5F9D0W7;A0A5F9CE66	G1SF32;A0A5F9D0W7;A0A5F9CE66	1275	tr|G1SF32|G1SF32_RABIT Translocase of outer mitochondrial membrane 70 OS=Oryctolagus cuniculus OX=9986 GN=TOMM70 PE=4 SV=2;tr|A0A5F9D0W7|A0A5F9D0W7_RABIT Translocase of outer mitochondrial membrane 70 OS=Oryctolagus cuniculus OX=9986 GN=TOMM70 PE=4 SV=1;tr
Tubulin-specific chaperone A	0.04597	0.03	1.32276	2.614	0.347912	6	2	G1U0S3	G1U0S3;G1SGU9;G1U3M3	G1U0S3;G1SGU9;G1U3M3	1311	tr|G1U0S3|G1U0S3_RABIT Tubulin-specific chaperone A OS=Oryctolagus cuniculus OX=9986 GN=LOC100350515 PE=3 SV=1;tr|G1SGU9|G1SGU9_RABIT Tubulin-specific chaperone A OS=Oryctolagus cuniculus OX=9986 PE=3 SV=2;tr|G1U3M3|G1U3M3_RABIT Tubulin-specific chaperone
5-nucleotidase ecto	0.04713	-0.99	-0.498623	-0.008	-0.794069	0	0	A0A5F9CKQ2	A0A5F9CKQ2;A0A5F9CUR5;U3KNI7;G1SW57;A0A5F9C7L5	A0A5F9CKQ2;A0A5F9CUR5;U3KNI7;G1SW57	496	tr|A0A5F9CKQ2|A0A5F9CKQ2_RABIT 5-nucleotidase ecto OS=Oryctolagus cuniculus OX=9986 GN=NT5E PE=3 SV=1;tr|A0A5F9CUR5|A0A5F9CUR5_RABIT 5-nucleotidase ecto OS=Oryctolagus cuniculus OX=9986 GN=NT5E PE=3 SV=1;tr|U3KNI7|U3KNI7_RABIT 5-nucleotidase ecto OS=Ory
Glutathione peroxidase	0.04715	0.003	0.199263	0.396	0.618018	0	0	G1SPZ7	G1SPZ7;G1T569	G1SPZ7;G1T569	1510	tr|G1SPZ7|G1SPZ7_RABIT Glutathione peroxidase OS=Oryctolagus cuniculus OX=9986 GN=GPX1 PE=3 SV=2;tr|G1T569|G1T569_RABIT Uncharacterized protein OS=Oryctolagus cuniculus OX=9986 PE=4 SV=2
PDZ domain-containing protein	0.04784	-1.7	-0.855976	-0.011	-0.656052	0	2	G1U453	G1U453;A0A5F9DFL4	G1U453;A0A5F9DFL4	2374	tr|G1U453|G1U453_RABIT PDZ domain-containing protein OS=Oryctolagus cuniculus OX=9986 GN=SYNJ2BP PE=4 SV=1;tr|A0A5F9DFL4|A0A5F9DFL4_RABIT PDZ domain-containing protein OS=Oryctolagus cuniculus OX=9986 PE=4 SV=1
Uncharacterized protein 33 (NEW)	0.04814	-0.55	-0.276199	-0.003	-0.607351	0	0	A0A5F9CUG0	A0A5F9CUG0;G1SQS9;G1TPK9;A0A5F9CH35;A0A5F9D9M9	A0A5F9CUG0;G1SQS9;G1TPK9;A0A5F9CH35;A0A5F9D9M9	646	tr|A0A5F9CUG0|A0A5F9CUG0_RABIT Uncharacterized protein OS=Oryctolagus cuniculus OX=9986 GN=DECR1 PE=4 SV=1;tr|G1SQS9|G1SQS9_RABIT Uncharacterized protein OS=Oryctolagus cuniculus OX=9986 GN=DECR1 PE=4 SV=2;tr|G1TPK9|G1TPK9_RABIT Uncharacterized protein OS=
Kelch like family member 40	0.04884	-0.666	-0.334254	-0.002	-0.725922	0	0	A0A5F9CCB2	A0A5F9CCB2;G1T4T8;A0A5F9DCC3;A0A5F9DPK7	A0A5F9CCB2;G1T4T8;A0A5F9DCC3;A0A5F9DPK7	326	tr|A0A5F9CCB2|A0A5F9CCB2_RABIT Kelch like family member 40 OS=Oryctolagus cuniculus OX=9986 GN=KLHL40 PE=4 SV=1;tr|G1T4T8|G1T4T8_RABIT Kelch like family member 40 OS=Oryctolagus cuniculus OX=9986 GN=KLHL40 PE=4 SV=2;tr|A0A5F9DCC3|A0A5F9DCC3_RABIT Kelch lik
Fructose-bisphosphate aldolase	0.04958	0.001	0.267267	0.534	0.744754	0	0	G1T652	G1T652;A0A5F9CB63	G1T652;A0A5F9CB63	1891	tr|G1T652|G1T652_RABIT Fructose-bisphosphate aldolase OS=Oryctolagus cuniculus OX=9986 GN=ALDOC PE=3 SV=1;tr|A0A5F9CB63|A0A5F9CB63_RABIT Fructose-bisphosphate aldolase OS=Oryctolagus cuniculus OX=9986 GN=ALDOC PE=3 SV=1
Lectin, mannose binding 2	0.04967	0.001	0.384613	0.768	0.835445	0	0	A0A5F9CFN8	A0A5F9CFN8;G1SXK6	A0A5F9CFN8;G1SXK6	394	tr|A0A5F9CFN8|A0A5F9CFN8_RABIT Lectin, mannose binding 2 OS=Oryctolagus cuniculus OX=9986 GN=LMAN2 PE=4 SV=1;tr|G1SXK6|G1SXK6_RABIT Lectin, mannose binding 2 OS=Oryctolagus cuniculus OX=9986 GN=LMAN2 PE=4 SV=2
Uncharacterized protein 17 (NEW)	0.04974	0	0.25789	0.515	0.785401	0	0	G1T4U9	G1T4U9;A0A5F9CUL1;A0A5F9CHT8;A0A5F9CQ00;A0A5F9DUZ3	G1T4U9;A0A5F9CUL1;A0A5F9CHT8;A0A5F9CQ00;A0A5F9DUZ3	441	tr|G1T4U9|G1T4U9_RABIT Uncharacterized protein OS=Oryctolagus cuniculus OX=9986 GN=HHATL PE=3 SV=2;tr|A0A5F9CUL1|A0A5F9CUL1_RABIT Uncharacterized protein OS=Oryctolagus cuniculus OX=9986 GN=HHATL PE=3 SV=1;tr|A0A5F9CHT8|A0A5F9CHT8_RABIT Uncharacterized pro
CBM20 domain-containing protein	0.05025	-0.568	-0.28438	0	-0.490723	0	0	G1TRY8	G1TRY8	G1TRY8	2237	tr|G1TRY8|G1TRY8_RABIT CBM20 domain-containing protein OS=Oryctolagus cuniculus OX=9986 PE=4 SV=2
NAD(P)H quinone dehydrogenase 1	0.05046	-0.001	0.407331	0.816	0.556225	0	0	G1SLQ3	G1SLQ3;U3KNP2;A0A5F9CPG4;A0A5F9DU33	G1SLQ3;U3KNP2;A0A5F9CPG4;A0A5F9DU33	1422	tr|G1SLQ3|G1SLQ3_RABIT NAD(P)H quinone dehydrogenase 1 OS=Oryctolagus cuniculus OX=9986 GN=NQO1 PE=4 SV=2;tr|U3KNP2|U3KNP2_RABIT NAD(P)H quinone dehydrogenase 1 OS=Oryctolagus cuniculus OX=9986 GN=NQO1 PE=4 SV=1;tr|A0A5F9CPG4|A0A5F9CPG4_RABIT NAD(P)H quino
Phosphoglycerate kinase	0.05069	-0.001	0.235898	0.472	0.778802	0	0	G1T7Z6	G1T7Z6;G1TLE3	G1T7Z6;G1TLE3	1941	tr|G1T7Z6|G1T7Z6_RABIT Phosphoglycerate kinase OS=Oryctolagus cuniculus OX=9986 GN=PGK1 PE=3 SV=2;tr|G1TLE3|G1TLE3_RABIT Phosphoglycerate kinase OS=Oryctolagus cuniculus OX=9986 GN=LOC100348124 PE=3 SV=3
Uncharacterized protein 35 (NEW)	0.0509	-1.228	-0.613007	0.003	-0.46337	1	6	A0A5F9CVI4	A0A5F9CVI4;G1TZJ6;A0A5F9DGT1;A0A5F9DFL7	A0A5F9CVI4;G1TZJ6;A0A5F9DGT1;A0A5F9DFL7	665	tr|A0A5F9CVI4|A0A5F9CVI4_RABIT Uncharacterized protein OS=Oryctolagus cuniculus OX=9986 GN=CD55 PE=4 SV=1;tr|G1TZJ6|G1TZJ6_RABIT Uncharacterized protein OS=Oryctolagus cuniculus OX=9986 GN=CD55 PE=4 SV=2;tr|A0A5F9DGT1|A0A5F9DGT1_RABIT Uncharacterized prote
Ubiquitin carboxyl-terminal hydrolase 14	0.05109	-0.001	0.153716	0.309	0.396657	0	0	A0A5F9DT33	A0A5F9DT33	A0A5F9DT33	1089	tr|A0A5F9DT33|A0A5F9DT33_RABIT Ubiquitin carboxyl-terminal hydrolase 14 OS=Oryctolagus cuniculus OX=9986 GN=USP14 PE=3 SV=1
Myosin IC	0.05114	-0.574	-0.286353	0.002	-0.818352	0	0	A0A5F9DIY4	A0A5F9DIY4;G1SCI5;A0A5F9DPB8	A0A5F9DIY4;G1SCI5;A0A5F9DPB8	992	tr|A0A5F9DIY4|A0A5F9DIY4_RABIT Myosin IC OS=Oryctolagus cuniculus OX=9986 GN=MYO1C PE=3 SV=1;tr|G1SCI5|G1SCI5_RABIT Myosin IC OS=Oryctolagus cuniculus OX=9986 GN=MYO1C PE=3 SV=2;tr|A0A5F9DPB8|A0A5F9DPB8_RABIT Myosin IC OS=Oryctolagus cuniculus OX=9986 GN=M
Uncharacterized protein 86 (NEW)	0.05122	-0.005	0.738164	1.48	0.474221	6	3	G1SNK5	G1SNK5;A0A5F9D9S8;A0A5F9CXK6	G1SNK5;A0A5F9D9S8;A0A5F9CXK6	1477	tr|G1SNK5|G1SNK5_RABIT Uncharacterized protein OS=Oryctolagus cuniculus OX=9986 GN=GGCT PE=4 SV=1;tr|A0A5F9D9S8|A0A5F9D9S8_RABIT Uncharacterized protein OS=Oryctolagus cuniculus OX=9986 GN=GGCT PE=4 SV=1;tr|A0A5F9CXK6|A0A5F9CXK6_RABIT Uncharacterized prote
Uncharacterized protein 4 (NEW)	0.05186	-0.367	-0.183095	0.002	-0.540768	0	0	A0A5F9C1X1	A0A5F9C1X1;G1TSX5;G1SZ44;G1U675;A0A5F9CBR6;A0A5F9CCQ3	A0A5F9C1X1;G1TSX5;G1SZ44;G1U675;A0A5F9CBR6	72	tr|A0A5F9C1X1|A0A5F9C1X1_RABIT Uncharacterized protein OS=Oryctolagus cuniculus OX=9986 PE=3 SV=1;tr|G1TSX5|G1TSX5_RABIT Uncharacterized protein OS=Oryctolagus cuniculus OX=9986 PE=3 SV=1;tr|G1SZ44|G1SZ44_RABIT Uncharacterized protein OS=Oryctolagus cunicu
Proteasome 26S subunit, non-ATPase 3	0.05209	-0.75	-0.373566	0.004	-0.708636	0	0	G1TP15	G1TP15;A0A5F9C2R0	G1TP15;A0A5F9C2R0	2202	tr|G1TP15|G1TP15_RABIT Proteasome 26S subunit, non-ATPase 3 OS=Oryctolagus cuniculus OX=9986 GN=PSMD3 PE=4 SV=3;tr|A0A5F9C2R0|A0A5F9C2R0_RABIT Proteasome 26S subunit, non-ATPase 3 OS=Oryctolagus cuniculus OX=9986 GN=PSMD3 PE=4 SV=1
Translocon-associated protein subunit alpha	0.05276	-1.923	-0.954986	0.014	-0.492625	3	5	A0A5F9D367	A0A5F9D367;G1TU86;G1SWH9;A0A5F9CFA5;A0A5F9D1I6;A0A5F9D6E6	A0A5F9D367;G1TU86;G1SWH9;A0A5F9CFA5;A0A5F9D1I6;A0A5F9D6E6	389	tr|A0A5F9D367|A0A5F9D367_RABIT Translocon-associated protein subunit alpha OS=Oryctolagus cuniculus OX=9986 GN=SSR1 PE=4 SV=1;tr|G1TU86|G1TU86_RABIT Translocon-associated protein subunit alpha OS=Oryctolagus cuniculus OX=9986 GN=SSR1 PE=4 SV=2;tr|G1SWH9|G1
DEAD-box helicase 1	0.05299	-0.826	-0.409432	0.006	-0.771648	0	0	G1SS73	G1SS73;A0A5F9DCR7	G1SS73;A0A5F9DCR7	1566	tr|G1SS73|G1SS73_RABIT DEAD-box helicase 1 OS=Oryctolagus cuniculus OX=9986 GN=DDX1 PE=4 SV=2;tr|A0A5F9DCR7|A0A5F9DCR7_RABIT DEAD-box helicase 1 OS=Oryctolagus cuniculus OX=9986 GN=DDX1 PE=4 SV=1
Troponin T alpha isoform	0.05354	-8.307	-4.10735	0.092	-0.723188	0	3	Q9TS30	Q9TS30;H8WGD9;H8WGD8;G1U9T6;Q6LBZ7;Q6LBZ6	Q9TS30;H8WGD9;H8WGD8;G1U9T6	2460	tr|Q9TS30|Q9TS30_RABIT Troponin T alpha isoform OS=Oryctolagus cuniculus OX=9986 PE=4 SV=1;tr|H8WGD9|H8WGD9_RABIT Fast skeletal muscle troponin T isoform 2 OS=Oryctolagus cuniculus OX=9986 GN=Tnnt3 PE=2 SV=1;tr|H8WGD8|H8WGD8_RABIT Fast skeletal muscle trop
Uncharacterized protein 101 (NEW)	0.05354	-0.019	1.0196	2.059	0.483162	5	1	G1SYT7	G1SYT7;U3KMB7	G1SYT7;U3KMB7	1713	tr|G1SYT7|G1SYT7_RABIT Uncharacterized protein OS=Oryctolagus cuniculus OX=9986 GN=PMPCB PE=3 SV=2;tr|U3KMB7|U3KMB7_RABIT Uncharacterized protein OS=Oryctolagus cuniculus OX=9986 GN=PMPCB PE=3 SV=2
NADH-cytochrome b5 reductase	0.05524	-0.473	-0.233246	0.006	-0.59137	0	0	G1TCE2	G1TCE2	G1TCE2	2028	tr|G1TCE2|G1TCE2_RABIT NADH-cytochrome b5 reductase OS=Oryctolagus cuniculus OX=9986 GN=CYB5R1 PE=3 SV=1
NADH dehydrogenase [ubiquinone] 1 alpha subcomplex subunit 8	0.05541	-0.01	0.348569	0.706	0.603217	0	0	G1TX53	G1TX53;A0A5F9D7S5;A0A5F9CHM8	G1TX53;A0A5F9D7S5;A0A5F9CHM8	440	tr|G1TX53|G1TX53_RABIT NADH dehydrogenase [ubiquinone] 1 alpha subcomplex subunit 8 OS=Oryctolagus cuniculus OX=9986 GN=NDUFA8 PE=3 SV=2;tr|A0A5F9D7S5|A0A5F9D7S5_RABIT NADH dehydrogenase [ubiquinone] 1 alpha subcomplex subunit 8 OS=Oryctolagus cuniculus OX
Glucose-6-phosphate isomerase	0.05547	-0.1	3.47674	7.053	0.590261	5	2	G1SFG6	G1SFG6;A0A5F9DC79;G1SFI0	G1SFG6;A0A5F9DC79;G1SFI0	1280	tr|G1SFG6|G1SFG6_RABIT Glucose-6-phosphate isomerase OS=Oryctolagus cuniculus OX=9986 GN=GPI PE=3 SV=2;tr|A0A5F9DC79|A0A5F9DC79_RABIT Glucose-6-phosphate isomerase OS=Oryctolagus cuniculus OX=9986 GN=GPI PE=3 SV=1;tr|G1SFI0|G1SFI0_RABIT Glucose-6-phosphate
Elongation factor Tu	0.05599	-0.005	0.153001	0.31	0.583209	0	0	G1SI29	G1SI29;A0A5F9CQB4	G1SI29;A0A5F9CQB4	1340	tr|G1SI29|G1SI29_RABIT Elongation factor Tu OS=Oryctolagus cuniculus OX=9986 GN=TUFM PE=3 SV=2;tr|A0A5F9CQB4|A0A5F9CQB4_RABIT Tu translation elongation factor, mitochondrial OS=Oryctolagus cuniculus OX=9986 GN=TUFM PE=4 SV=1
Dehydrogenase/reductase 7	0.05625	-2.86	-1.40741	0.045	-0.548644	1	5	G1SH49	G1SH49	G1SH49	1319	tr|G1SH49|G1SH49_RABIT Dehydrogenase/reductase 7 OS=Oryctolagus cuniculus OX=9986 GN=DHRS7 PE=3 SV=1
Importin 7	0.05701	-2.235	-1.09396	0.047	-0.666077	0	4	G1SSC9	G1SSC9	G1SSC9	1572	tr|G1SSC9|G1SSC9_RABIT Importin 7 OS=Oryctolagus cuniculus OX=9986 GN=IPO7 PE=4 SV=1
Protein-L-isoaspartate O-methyltransferase	0.05723	-0.006	0.168682	0.344	0.564945	0	0	G1SDF2	G1SDF2;A0A5F9CPH0;A0A5F9CTV5;A0A5F9C6S2	G1SDF2;A0A5F9CPH0;A0A5F9CTV5	1235	tr|G1SDF2|G1SDF2_RABIT Protein-L-isoaspartate O-methyltransferase OS=Oryctolagus cuniculus OX=9986 GN=PCMT1 PE=3 SV=2;tr|A0A5F9CPH0|A0A5F9CPH0_RABIT Protein-L-isoaspartate (D-aspartate) O-methyltransferase OS=Oryctolagus cuniculus OX=9986 GN=PCMT1 PE=4 SV=
PPM-type phosphatase domain-containing protein	0.0578	-0.038	0.871666	1.781	0.292963	6	3	A0A5F9DTT7	A0A5F9DTT7;A0A5F9CBM7;G1SNZ0;Q9TSB0;G1SY94;A0A5F9DI64	A0A5F9DTT7;A0A5F9CBM7;G1SNZ0	312	tr|A0A5F9DTT7|A0A5F9DTT7_RABIT PPM-type phosphatase domain-containing protein OS=Oryctolagus cuniculus OX=9986 GN=PPM1B PE=3 SV=1;tr|A0A5F9CBM7|A0A5F9CBM7_RABIT PPM-type phosphatase domain-containing protein OS=Oryctolagus cuniculus OX=9986 GN=PPM1B PE=3 S
Desmin (Predicted)	0.05878	-0.343	-0.168089	0.008	-0.720311	0	0	B7NZH1	B7NZH1;G1SEF9	B7NZH1;G1SEF9	1141	tr|B7NZH1|B7NZH1_RABIT Desmin (Predicted) OS=Oryctolagus cuniculus OX=9986 GN=DES PE=3 SV=1;tr|G1SEF9|G1SEF9_RABIT IF rod domain-containing protein OS=Oryctolagus cuniculus OX=9986 GN=DES PE=3 SV=2
Carbonic anhydrase 2	0.05915	-0.024	0.494142	1.011	0.67444	0	0	A0A5F9C332	A0A5F9C332;A0A5F9CGC8	A0A5F9C332;A0A5F9CGC8	100	tr|A0A5F9C332|A0A5F9C332_RABIT Carbonic anhydrase 2 OS=Oryctolagus cuniculus OX=9986 GN=CA2 PE=3 SV=1;tr|A0A5F9CGC8|A0A5F9CGC8_RABIT Carbonic anhydrase 2 OS=Oryctolagus cuniculus OX=9986 GN=CA2 PE=3 SV=1
Damage specific DNA binding protein 1	0.05949	-0.016	0.287631	0.59	0.488353	0	0	G1SFV7	G1SFV7	G1SFV7	1290	tr|G1SFV7|G1SFV7_RABIT Damage specific DNA binding protein 1 OS=Oryctolagus cuniculus OX=9986 GN=DDB1 PE=4 SV=2
Alpha-globin 1	0.05954	-0.044	0.904448	1.853	0.449903	0	0	G8ZF10	G8ZF10;G8ZF12	G8ZF10;G8ZF12	2454	tr|G8ZF10|G8ZF10_RABIT Alpha-globin 1 OS=Oryctolagus cuniculus OX=9986 GN=HBA1 PE=3 SV=1;tr|G8ZF12|G8ZF12_RABIT Alpha-globin 1 OS=Oryctolagus cuniculus OX=9986 GN=HBA1 PE=3 SV=1
Kallikrein B1	0.0597	-0.066	1.34009	2.746	0.283674	5	1	G1T127	G1T127;A0A5F9CR43;Q95ME7;G1SSQ6	G1T127	1768	tr|G1T127|G1T127_RABIT Kallikrein B1 OS=Oryctolagus cuniculus OX=9986 GN=KLKB1 PE=3 SV=2
60S ribosomal protein L18a	0.0603	-3.731	-1.80886	0.114	-0.636751	0	3	G1TTY7	G1TTY7	G1TTY7	2256	tr|G1TTY7|G1TTY7_RABIT 60S ribosomal protein L18a OS=Oryctolagus cuniculus OX=9986 GN=RPL18A PE=1 SV=1
Myosin light chain 1/3, skeletal muscle isoform	0.06115	-0.013	0.194357	0.402	0.72672	0	0	A0A5F9D774	A0A5F9D774	A0A5F9D774	850	tr|A0A5F9D774|A0A5F9D774_RABIT Myosin light chain 1/3, skeletal muscle isoform OS=Oryctolagus cuniculus OX=9986 GN=MYL1 PE=4 SV=1
Valosin containing protein	0.06137	-0.005	0.0794976	0.164	0.670729	0	0	G1SR03	G1SR03	G1SR03	1536	tr|G1SR03|G1SR03_RABIT Valosin containing protein OS=Oryctolagus cuniculus OX=9986 GN=VCP PE=3 SV=1
Methylmalonyl-CoA mutase	0.06258	-0.026	0.405636	0.838	0.511064	0	0	G1SQB1	G1SQB1;A0A5F9D456	G1SQB1;A0A5F9D456	1523	tr|G1SQB1|G1SQB1_RABIT Methylmalonyl-CoA mutase OS=Oryctolagus cuniculus OX=9986 GN=MMUT PE=4 SV=2;tr|A0A5F9D456|A0A5F9D456_RABIT Methylmalonyl-CoA mutase OS=Oryctolagus cuniculus OX=9986 GN=MMUT PE=4 SV=1
Heterogeneous nuclear ribonucleoprotein R	0.06268	-0.557	-0.270053	0.017	-0.669127	0	0	G1SRH9	G1SRH9	G1SRH9	1550	tr|G1SRH9|G1SRH9_RABIT Heterogeneous nuclear ribonucleoprotein R OS=Oryctolagus cuniculus OX=9986 GN=HNRNPR PE=4 SV=2
TCTP domain-containing protein	0.06704	-0.026	0.303625	0.633	0.231843	0	0	A0A5F9DTM0	A0A5F9DTM0;G1TM81;A0A5F9D0P4;A0A5F9DUA0;A0A5F9DC11;A0A5F9D1U9;A0A5F9CB49;A0A5F9CGA7;A0A5F9DM88;A0A5F9CQL1	A0A5F9DTM0;G1TM81;A0A5F9D0P4;A0A5F9DUA0;A0A5F9DC11;A0A5F9D1U9	1097	tr|A0A5F9DTM0|A0A5F9DTM0_RABIT TCTP domain-containing protein OS=Oryctolagus cuniculus OX=9986 GN=LOC100353956 PE=3 SV=1;tr|G1TM81|G1TM81_RABIT Translationally-controlled tumor protein OS=Oryctolagus cuniculus OX=9986 GN=TPT1 PE=3 SV=2;tr|A0A5F9D0P4|A0A5F9
Chromosome 1 open reading frame 43	0.06836	-0.848	-0.405833	0.037	-0.692207	0	0	A0A5F9CII3	A0A5F9CII3	A0A5F9CII3	459	tr|A0A5F9CII3|A0A5F9CII3_RABIT Chromosome 1 open reading frame 43 OS=Oryctolagus cuniculus OX=9986 GN=C1orf43 PE=3 SV=1
NADH:ubiquinone oxidoreductase subunit B5	0.06865	-0.034	0.355388	0.746	0.587481	0	0	G1TEN5	G1TEN5;A0A5F9DKT9	G1TEN5;A0A5F9DKT9	2080	tr|G1TEN5|G1TEN5_RABIT NADH:ubiquinone oxidoreductase subunit B5 OS=Oryctolagus cuniculus OX=9986 GN=NDUFB5 PE=4 SV=2;tr|A0A5F9DKT9|A0A5F9DKT9_RABIT NADH:ubiquinone oxidoreductase subunit B5 OS=Oryctolagus cuniculus OX=9986 GN=NDUFB5 PE=4 SV=1
Fibrillin 2	0.06868	-3.394	-1.61355	0.167	-0.704736	0	2	A0A5F9DV05	A0A5F9DV05;A0A5F9CQ07;G1SUS5;A0A5F9D267;A0A5F9DTS6;A0A5F9CMX7	A0A5F9DV05;A0A5F9CQ07;G1SUS5;A0A5F9D267;A0A5F9DTS6;A0A5F9CMX7	581	tr|A0A5F9DV05|A0A5F9DV05_RABIT Fibrillin 2 OS=Oryctolagus cuniculus OX=9986 GN=FBN2 PE=4 SV=1;tr|A0A5F9CQ07|A0A5F9CQ07_RABIT Fibrillin 2 OS=Oryctolagus cuniculus OX=9986 GN=FBN2 PE=4 SV=1;tr|G1SUS5|G1SUS5_RABIT Fibrillin 2 OS=Oryctolagus cuniculus OX=9986
Heat shock protein family B (small) member 3	0.06876	-0.104	1.07934	2.263	0.454837	6	3	G1TXV2	G1TXV2	G1TXV2	2304	tr|G1TXV2|G1TXV2_RABIT Heat shock protein family B (small) member 3 OS=Oryctolagus cuniculus OX=9986 GN=HSPB3 PE=3 SV=1
Peroxiredoxin 4	0.06911	-0.14	1.25731	2.655	0.629694	4	0	A0A5F9CDD8	A0A5F9CDD8;G1SMI6;A0A5F9D2M9;A0A5F9DD95;A0A5F9CRR5	A0A5F9CDD8;G1SMI6;A0A5F9D2M9;A0A5F9DD95;A0A5F9CRR5	345	tr|A0A5F9CDD8|A0A5F9CDD8_RABIT Peroxiredoxin 4 OS=Oryctolagus cuniculus OX=9986 GN=PRDX4 PE=4 SV=1;tr|G1SMI6|G1SMI6_RABIT Peroxiredoxin 4 OS=Oryctolagus cuniculus OX=9986 GN=PRDX4 PE=4 SV=1;tr|A0A5F9D2M9|A0A5F9D2M9_RABIT Peroxiredoxin 4 OS=Oryctolagus cuni
Biglycan	0.07043	-1.27	-0.603864	0.062	-0.799778	0	0	U3KML1	U3KML1;A0A5F9C7D1;A0A5F9CUW1;G1U0A4;A0A5F9D9Y0	U3KML1;A0A5F9C7D1;A0A5F9CUW1;G1U0A4;A0A5F9D9Y0	2547	tr|U3KML1|U3KML1_RABIT Biglycan OS=Oryctolagus cuniculus OX=9986 GN=BGN PE=3 SV=1;tr|A0A5F9C7D1|A0A5F9C7D1_RABIT Biglycan OS=Oryctolagus cuniculus OX=9986 GN=BGN PE=3 SV=1;tr|A0A5F9CUW1|A0A5F9CUW1_RABIT Biglycan OS=Oryctolagus cuniculus OX=9986 GN=BGN PE=3
Aspartate aminotransferase	0.07044	-0.021	0.20743	0.435	0.770562	0	0	G1T332	G1T332;A0A5F9D445;A0A5F9CJY4	G1T332;A0A5F9D445;A0A5F9CJY4	1809	tr|G1T332|G1T332_RABIT Aspartate aminotransferase OS=Oryctolagus cuniculus OX=9986 GN=GOT1 PE=4 SV=1;tr|A0A5F9D445|A0A5F9D445_RABIT Aspartate aminotransferase OS=Oryctolagus cuniculus OX=9986 GN=GOT1 PE=4 SV=1;tr|A0A5F9CJY4|A0A5F9CJY4_RABIT Aspartate amino
Tensin 1	0.07048	-1.489	-0.704177	0.081	-0.802935	0	2	A0A5F9C8Q6	A0A5F9C8Q6;A0A5F9DUA7;G1SGI6;A0A5F9CKB4;A0A5F9CE78;A0A5F9DCE1;A0A5F9CNQ6	A0A5F9C8Q6;A0A5F9DUA7;G1SGI6;A0A5F9CKB4;A0A5F9CE78;A0A5F9DCE1;A0A5F9CNQ6	247	tr|A0A5F9C8Q6|A0A5F9C8Q6_RABIT Tensin 1 OS=Oryctolagus cuniculus OX=9986 GN=TNS1 PE=4 SV=1;tr|A0A5F9DUA7|A0A5F9DUA7_RABIT Tensin 1 OS=Oryctolagus cuniculus OX=9986 GN=TNS1 PE=4 SV=1;tr|G1SGI6|G1SGI6_RABIT Tensin 1 OS=Oryctolagus cuniculus OX=9986 GN=TNS1 P
Family with sequence similarity 98 member A	0.07068	-0.13	1.26101	2.651	0.664674	5	2	G1T9H0	G1T9H0;A0A5F9CB42	G1T9H0;A0A5F9CB42	1971	tr|G1T9H0|G1T9H0_RABIT Family with sequence similarity 98 member A OS=Oryctolagus cuniculus OX=9986 GN=FAM98A PE=4 SV=2;tr|A0A5F9CB42|A0A5F9CB42_RABIT Family with sequence similarity 98 member A OS=Oryctolagus cuniculus OX=9986 GN=FAM98A PE=4 SV=1
Phosphoglycerate mutase	0.07195	-0.026	0.231141	0.488	0.717916	0	0	G1U7S4	G1U7S4	G1U7S4	2419	tr|G1U7S4|G1U7S4_RABIT Phosphoglycerate mutase OS=Oryctolagus cuniculus OX=9986 GN=PGAM2 PE=1 SV=1
Uncharacterized protein 61 (NEW)	0.07197	-0.027	0.229353	0.486	0.311796	0	0	A0A5F9DQS0	A0A5F9DQS0;A0A5F9DA68	A0A5F9DQS0	1055	tr|A0A5F9DQS0|A0A5F9DQS0_RABIT Uncharacterized protein OS=Oryctolagus cuniculus OX=9986 GN=CCT6A PE=3 SV=1
Catechol-O-methyltransferase domain containing 1	0.07213	-1.415	-0.669431	0.076	-0.551214	6	2	G1SWJ0	G1SWJ0	G1SWJ0	1665	tr|G1SWJ0|G1SWJ0_RABIT Catechol-O-methyltransferase domain containing 1 OS=Oryctolagus cuniculus OX=9986 GN=COMTD1 PE=4 SV=1
Sirtuin 5	0.07227	-3.638	-1.71258	0.213	-0.482554	0	3	A0A5F9DAR1	A0A5F9DAR1	A0A5F9DAR1	885	tr|A0A5F9DAR1|A0A5F9DAR1_RABIT Sirtuin 5 OS=Oryctolagus cuniculus OX=9986 GN=SIRT5 PE=4 SV=1
SERPIN domain-containing protein	0.07273	-0.336	2.99516	6.327	0.429932	4	1	G1TFV7	G1TFV7	G1TFV7	2097	tr|G1TFV7|G1TFV7_RABIT SERPIN domain-containing protein OS=Oryctolagus cuniculus OX=9986 GN=LOC100008605 PE=3 SV=2
Elongation factor Ts, mitochondrial	0.07382	-0.13	0.954672	2.039	0.572862	3	0	A0A5F9DU46	A0A5F9DU46;G1T3G8;A0A5F9D5I7;A0A5F9CEV2;A0A5F9CTQ4	A0A5F9DU46;G1T3G8;A0A5F9D5I7	827	tr|A0A5F9DU46|A0A5F9DU46_RABIT Elongation factor Ts, mitochondrial OS=Oryctolagus cuniculus OX=9986 GN=TSFM PE=3 SV=1;tr|G1T3G8|G1T3G8_RABIT Elongation factor Ts, mitochondrial OS=Oryctolagus cuniculus OX=9986 GN=TSFM PE=3 SV=3;tr|A0A5F9D5I7|A0A5F9D5I7_RAB
Lambda-crystallin	0.0741	-0.122	0.877195	1.876	0.470636	2	0	A0A5F9CM74	A0A5F9CM74;G1T5F8;A0A5F9D446	A0A5F9CM74;G1T5F8;A0A5F9D446	529	tr|A0A5F9CM74|A0A5F9CM74_RABIT Lambda-crystallin OS=Oryctolagus cuniculus OX=9986 GN=CRYL1 PE=4 SV=1;tr|G1T5F8|G1T5F8_RABIT Lambda-crystallin OS=Oryctolagus cuniculus OX=9986 GN=CRYL1 PE=4 SV=2;tr|A0A5F9D446|A0A5F9D446_RABIT Lambda-crystallin OS=Oryctolagu
Uncharacterized protein 148 (NEW)	0.07437	-0.057	0.480021	1.016	0.353038	0	0	G1U6R8	G1U6R8	G1U6R8	2402	tr|G1U6R8|G1U6R8_RABIT Uncharacterized protein OS=Oryctolagus cuniculus OX=9986 GN=LOC100352842 PE=4 SV=2
Aminoacyl tRNA synthetase complex interacting multifunctional protein 2	0.07483	-1.445	-0.68072	0.084	-0.561098	3	4	G1T3N8	G1T3N8;A0A5F9C2R1;A0A5F9DPI2	G1T3N8;A0A5F9C2R1;A0A5F9DPI2	1828	tr|G1T3N8|G1T3N8_RABIT Aminoacyl tRNA synthetase complex interacting multifunctional protein 2 OS=Oryctolagus cuniculus OX=9986 GN=AIMP2 PE=4 SV=3;tr|A0A5F9C2R1|A0A5F9C2R1_RABIT Aminoacyl tRNA synthetase complex interacting multifunctional protein 2 OS=Ory
HECT, UBA and WWE domain containing E3 ubiquitin protein ligase 1	0.07557	-0.882	-0.411818	0.058	-0.704672	1	6	G1SSX2	G1SSX2	G1SSX2	1581	tr|G1SSX2|G1SSX2_RABIT HECT, UBA and WWE domain containing E3 ubiquitin protein ligase 1 OS=Oryctolagus cuniculus OX=9986 GN=HUWE1 PE=4 SV=2
Ribosomal protein S9 (Predicted)	0.07579	-0.418	-0.196122	0.026	-0.753204	0	0	B7NZS8	B7NZS8	B7NZS8	1162	tr|B7NZS8|B7NZS8_RABIT Ribosomal protein S9 (Predicted) OS=Oryctolagus cuniculus OX=9986 GN=RPS9 PE=1 SV=1
RAD23 homolog B, nucleotide excision repair protein	0.07589	-0.027	0.211165	0.449	0.603241	0	0	G1SST9	G1SST9;A0A5F9DEE6;A0A5F9CF47;A0A5F9C105;A0A5F9CW82	G1SST9;A0A5F9DEE6;A0A5F9CF47	1579	tr|G1SST9|G1SST9_RABIT RAD23 homolog B, nucleotide excision repair protein OS=Oryctolagus cuniculus OX=9986 GN=RAD23B PE=4 SV=1;tr|A0A5F9DEE6|A0A5F9DEE6_RABIT RAD23 homolog B, nucleotide excision repair protein OS=Oryctolagus cuniculus OX=9986 GN=RAD23B PE
Fibroblast activation protein alpha	0.07633	-1.696	-0.795079	0.105	-0.597504	2	5	A0A5F9D2L1	A0A5F9D2L1;A0A5F9CKR3;G1T1C1;A0A5F9CQY5	A0A5F9D2L1;A0A5F9CKR3;G1T1C1;A0A5F9CQY5	497	tr|A0A5F9D2L1|A0A5F9D2L1_RABIT Fibroblast activation protein alpha OS=Oryctolagus cuniculus OX=9986 GN=FAP PE=3 SV=1;tr|A0A5F9CKR3|A0A5F9CKR3_RABIT Fibroblast activation protein alpha OS=Oryctolagus cuniculus OX=9986 GN=FAP PE=3 SV=1;tr|G1T1C1|G1T1C1_RABIT
Endoplasmic reticulum resident protein 29	0.07651	-0.054	0.405598	0.865	0.587529	0	0	G1SSL0	G1SSL0	G1SSL0	1574	tr|G1SSL0|G1SSL0_RABIT Endoplasmic reticulum resident protein 29 OS=Oryctolagus cuniculus OX=9986 GN=ERP29 PE=4 SV=2
Mitochondrial calcium uniporter	0.07695	-0.037	0.26354	0.564	0.457517	0	0	G1T890	G1T890	G1T890	1946	tr|G1T890|G1T890_RABIT Mitochondrial calcium uniporter OS=Oryctolagus cuniculus OX=9986 GN=MCU PE=4 SV=1
Aldehyde oxidase 1	0.07752	-0.331	2.16898	4.669	0.440275	3	0	A0A5F9DKC9	A0A5F9DKC9;G1T6I0;A0A5F9D404;M1ZMP8;A0A5F9CFN6	A0A5F9DKC9;G1T6I0	1007	tr|A0A5F9DKC9|A0A5F9DKC9_RABIT Aldehyde oxidase 1 OS=Oryctolagus cuniculus OX=9986 GN=AOX1 PE=4 SV=1;tr|G1T6I0|G1T6I0_RABIT Aldehyde oxidase 1 OS=Oryctolagus cuniculus OX=9986 GN=AOX1 PE=4 SV=3
Microtubule associated protein 1B	0.07788	-1.153	-0.536515	0.079	-0.481273	2	6	A0A5F9DI35	A0A5F9DI35;A0A5F9CCA9;G1U3X5;G1SNP7;B7NZE7	A0A5F9DI35;A0A5F9CCA9;G1U3X5	982	tr|A0A5F9DI35|A0A5F9DI35_RABIT Microtubule associated protein 1B OS=Oryctolagus cuniculus OX=9986 GN=MAP1B PE=4 SV=1;tr|A0A5F9CCA9|A0A5F9CCA9_RABIT Microtubule associated protein 1B OS=Oryctolagus cuniculus OX=9986 GN=MAP1B PE=4 SV=1;tr|G1U3X5|G1U3X5_RABIT
Reticulon	0.07796	-0.041	0.299433	0.64	0.795289	0	0	G1U2E7	G1U2E7;A0A5F9CYV3	G1U2E7	2350	tr|G1U2E7|G1U2E7_RABIT Reticulon OS=Oryctolagus cuniculus OX=9986 GN=RTN2 PE=4 SV=3
Enolase 2	0.07807	-0.049	0.358127	0.765	0.485745	0	0	G1SK04	G1SK04;A0A5F9C342;A0A5F9C4A4	G1SK04;A0A5F9C342;A0A5F9C4A4	101	tr|G1SK04|G1SK04_RABIT Enolase 2 OS=Oryctolagus cuniculus OX=9986 GN=ENO2 PE=3 SV=1;tr|A0A5F9C342|A0A5F9C342_RABIT Enolase 2 OS=Oryctolagus cuniculus OX=9986 GN=ENO2 PE=3 SV=1;tr|A0A5F9C4A4|A0A5F9C4A4_RABIT Enolase 2 OS=Oryctolagus cuniculus OX=9986 GN=ENO
M20_dimer domain-containing protein	0.07895	-0.11	0.708319	1.526	0.520333	0	0	A0A5F9DJR5	A0A5F9DJR5;G1TK53;A0A5F9CPU2;A0A5F9DKJ6;A0A5F9CQ79	A0A5F9DJR5;G1TK53;A0A5F9CPU2;A0A5F9DKJ6;A0A5F9CQ79	1000	tr|A0A5F9DJR5|A0A5F9DJR5_RABIT M20_dimer domain-containing protein OS=Oryctolagus cuniculus OX=9986 GN=ACY1 PE=4 SV=1;tr|G1TK53|G1TK53_RABIT M20_dimer domain-containing protein OS=Oryctolagus cuniculus OX=9986 GN=ACY1 PE=4 SV=2;tr|A0A5F9CPU2|A0A5F9CPU2_RAB
Stress induced phosphoprotein 1	0.0792	-0.032	0.214989	0.462	0.331635	0	0	G1TAF8	G1TAF8;A0A5F9C7Q4	G1TAF8;A0A5F9C7Q4	1990	tr|G1TAF8|G1TAF8_RABIT Stress induced phosphoprotein 1 OS=Oryctolagus cuniculus OX=9986 GN=STIP1 PE=4 SV=2;tr|A0A5F9C7Q4|A0A5F9C7Q4_RABIT Stress induced phosphoprotein 1 OS=Oryctolagus cuniculus OX=9986 GN=STIP1 PE=4 SV=1
Heterogeneous nuclear ribonucleoprotein U	0.07986	-0.779	-0.361003	0.057	-0.837539	0	0	A0A5F9CWN2	A0A5F9CWN2;A0A5F9D2Q8;A0A5F9DF84;A0A5F9C5C0;G1T7H0	A0A5F9CWN2;A0A5F9D2Q8;A0A5F9DF84;A0A5F9C5C0;G1T7H0	682	tr|A0A5F9CWN2|A0A5F9CWN2_RABIT Heterogeneous nuclear ribonucleoprotein U OS=Oryctolagus cuniculus OX=9986 GN=HNRNPU PE=4 SV=1;tr|A0A5F9D2Q8|A0A5F9D2Q8_RABIT Heterogeneous nuclear ribonucleoprotein U OS=Oryctolagus cuniculus OX=9986 GN=HNRNPU PE=4 SV=1;tr|A
DEAH-box helicase 15	0.08009	-0.624	-0.289057	0.046	-0.681242	2	3	G1SIW1	G1SIW1	G1SIW1	1359	tr|G1SIW1|G1SIW1_RABIT DEAH-box helicase 15 OS=Oryctolagus cuniculus OX=9986 GN=DHX15 PE=4 SV=1
Peroxiredoxin 6	0.08052	-0.018	0.119495	0.256	0.457434	0	0	G1T8Z0	G1T8Z0;A0A5F9CQ70;A0A5F9DUR5	G1T8Z0;A0A5F9CQ70;A0A5F9DUR5	1962	tr|G1T8Z0|G1T8Z0_RABIT Peroxiredoxin 6 OS=Oryctolagus cuniculus OX=9986 GN=PRDX6 PE=2 SV=2;tr|A0A5F9CQ70|A0A5F9CQ70_RABIT Thioredoxin domain-containing protein OS=Oryctolagus cuniculus OX=9986 GN=PRDX6 PE=4 SV=1;tr|A0A5F9DUR5|A0A5F9DUR5_RABIT Thioredoxin d
NADH dehydrogenase [ubiquinone] iron-sulfur protein 6, mitochondrial	0.08061	-0.062	0.419601	0.902	0.599593	0	0	G1SM27	G1SM27;A0A5F9D233	G1SM27;A0A5F9D233	1432	tr|G1SM27|G1SM27_RABIT NADH dehydrogenase [ubiquinone] iron-sulfur protein 6, mitochondrial OS=Oryctolagus cuniculus OX=9986 GN=NDUFS6 PE=3 SV=1;tr|A0A5F9D233|A0A5F9D233_RABIT zf-CHCC domain-containing protein OS=Oryctolagus cuniculus OX=9986 GN=NDUFS6 PE=
Tropomodulin 1	0.0807	-0.036	0.239525	0.515	0.350237	0	0	G1T676	G1T676;A0A5F9DVD8	G1T676;A0A5F9DVD8	1894	tr|G1T676|G1T676_RABIT Tropomodulin 1 OS=Oryctolagus cuniculus OX=9986 GN=TMOD1 PE=4 SV=1;tr|A0A5F9DVD8|A0A5F9DVD8_RABIT Tropomodulin 1 OS=Oryctolagus cuniculus OX=9986 GN=TMOD1 PE=4 SV=1
Aldo-keto reductase family 7 like (gene/pseudogene)	0.08194	-0.028	0.177553	0.383	0.636233	0	0	A0A5F9C573	A0A5F9C573;G1SCQ1	A0A5F9C573;G1SCQ1	168	tr|A0A5F9C573|A0A5F9C573_RABIT Aldo-keto reductase family 7 like (gene/pseudogene) OS=Oryctolagus cuniculus OX=9986 GN=AKR7L PE=4 SV=1;tr|G1SCQ1|G1SCQ1_RABIT Aldo-keto reductase family 7 like (gene/pseudogene) OS=Oryctolagus cuniculus OX=9986 GN=AKR7L PE=4
Carnosine N-methyltransferase 1	0.08203	-1.754	-0.80893	0.137	-0.572578	0	2	G1TCU2	G1TCU2	G1TCU2	2039	tr|G1TCU2|G1TCU2_RABIT Carnosine N-methyltransferase 1 OS=Oryctolagus cuniculus OX=9986 GN=CARNMT1 PE=4 SV=3
Uncharacterized protein 10 (NEW)	0.08305	-3.567	-1.63206	0.302	-0.256929	0	4	A0A5F9C7X2	A0A5F9C7X2	A0A5F9C7X2	231	tr|A0A5F9C7X2|A0A5F9C7X2_RABIT Uncharacterized protein OS=Oryctolagus cuniculus OX=9986 PE=3 SV=1
Bridging integrator 1	0.08363	-0.027	0.163538	0.353	0.741429	0	0	A0A5F9DV09	A0A5F9DV09;A0A5F9DA50;A0A5F9DHF2;G1T894;A0A5F9CFP8;A0A5F9DAV1;A0A5F9D3X6	A0A5F9DV09;A0A5F9DA50;A0A5F9DHF2;G1T894;A0A5F9CFP8;A0A5F9DAV1;A0A5F9D3X6	880	tr|A0A5F9DV09|A0A5F9DV09_RABIT Bridging integrator 1 OS=Oryctolagus cuniculus OX=9986 GN=BIN1 PE=4 SV=1;tr|A0A5F9DA50|A0A5F9DA50_RABIT Bridging integrator 1 OS=Oryctolagus cuniculus OX=9986 GN=BIN1 PE=4 SV=1;tr|A0A5F9DHF2|A0A5F9DHF2_RABIT Bridging integrat
Isocitrate dehydrogenase [NAD] subunit, mitochondrial	0.08374	-0.026	0.155195	0.336	0.617781	0	0	G1TBW2	G1TBW2;B7NZN8;A0A5F9CT22;A0A5F9CYA2	G1TBW2;B7NZN8;A0A5F9CT22;A0A5F9CYA2	1150	tr|G1TBW2|G1TBW2_RABIT Isocitrate dehydrogenase [NAD] subunit, mitochondrial OS=Oryctolagus cuniculus OX=9986 GN=IDH3G PE=3 SV=1;tr|B7NZN8|B7NZN8_RABIT Isocitrate dehydrogenase [NAD] subunit, mitochondrial OS=Oryctolagus cuniculus OX=9986 GN=IDH3G PE=3 SV=
Glutathione S-transferase	0.08381	-0.39	2.40177	5.194	0.452504	3	1	A0A5F9CW80	A0A5F9CW80	A0A5F9CW80	675	tr|A0A5F9CW80|A0A5F9CW80_RABIT Glutathione S-transferase OS=Oryctolagus cuniculus OX=9986 GN=GSTM2 PE=3 SV=1
Protein kinase cAMP-dependent type I regulatory subunit alpha	0.08382	-0.026	0.16057	0.346	0.28009	0	0	G1TDN4	G1TDN4;Q9TUC1	G1TDN4	2056	tr|G1TDN4|G1TDN4_RABIT Protein kinase cAMP-dependent type I regulatory subunit alpha OS=Oryctolagus cuniculus OX=9986 GN=PRKAR1A PE=4 SV=2
ATP synthase-coupling factor 6, mitochondrial	0.08388	-0.05	0.310848	0.672	0.703923	0	0	G1U8J5	G1U8J5;A0A5F9DRC7;A0A5F9D811;A0A5F9DST8	G1U8J5;A0A5F9DRC7;A0A5F9D811	2431	tr|G1U8J5|G1U8J5_RABIT ATP synthase-coupling factor 6, mitochondrial OS=Oryctolagus cuniculus OX=9986 GN=LOC100344154 PE=3 SV=1;tr|A0A5F9DRC7|A0A5F9DRC7_RABIT ATP synthase-coupling factor 6, mitochondrial OS=Oryctolagus cuniculus OX=9986 GN=LOC100344154 PE
Delta-aminolevulinic acid dehydratase	0.08463	-0.264	1.38539	3.034	0.520958	2	0	G1U6B2	G1U6B2	G1U6B2	2398	tr|G1U6B2|G1U6B2_RABIT Delta-aminolevulinic acid dehydratase OS=Oryctolagus cuniculus OX=9986 GN=ALAD PE=3 SV=2
Peptidylprolyl isomerase D	0.08474	-0.194	1.11303	2.419	0.273802	6	2	G1SRB6	G1SRB6	G1SRB6	1545	tr|G1SRB6|G1SRB6_RABIT Peptidylprolyl isomerase D OS=Oryctolagus cuniculus OX=9986 GN=PPID PE=4 SV=2
Myosin binding protein C, slow type	0.08513	-2.524	-1.15587	0.213	-0.756885	0	3	G1TKC1	G1TKC1;A0A5F9C4D4	G1TKC1;A0A5F9C4D4	2148	tr|G1TKC1|G1TKC1_RABIT Myosin binding protein C, slow type OS=Oryctolagus cuniculus OX=9986 GN=MYBPC1 PE=4 SV=3;tr|A0A5F9C4D4|A0A5F9C4D4_RABIT Myosin binding protein C, slow type OS=Oryctolagus cuniculus OX=9986 GN=MYBPC1 PE=4 SV=1
Profilin	0.08546	-0.272	1.61942	3.511	0.422604	5	2	G1SQ87	G1SQ87	G1SQ87	1520	tr|G1SQ87|G1SQ87_RABIT Profilin OS=Oryctolagus cuniculus OX=9986 GN=PFN2 PE=3 SV=2
USO1 vesicle transport factor	0.0871	-0.613	-0.281557	0.049	-0.409206	0	0	A0A5F9D2Z0	A0A5F9D2Z0;G1T7T6;A0A5F9CBC9;A0A5F9CGJ2;A0A5F9C192;A0A5F9CT66;A0A5F9C2I6	A0A5F9D2Z0;G1T7T6;A0A5F9CBC9;A0A5F9CGJ2;A0A5F9C192;A0A5F9CT66;A0A5F9C2I6	305	tr|A0A5F9D2Z0|A0A5F9D2Z0_RABIT USO1 vesicle transport factor OS=Oryctolagus cuniculus OX=9986 GN=USO1 PE=4 SV=1;tr|G1T7T6|G1T7T6_RABIT USO1 vesicle transport factor OS=Oryctolagus cuniculus OX=9986 GN=USO1 PE=4 SV=2;tr|A0A5F9CBC9|A0A5F9CBC9_RABIT USO1 vesi
Transmembrane p24 trafficking protein 5	0.08732	-2.542	-1.15297	0.236	-0.318818	0	4	G1T3A2	G1T3A2	G1T3A2	1820	tr|G1T3A2|G1T3A2_RABIT Transmembrane p24 trafficking protein 5 OS=Oryctolagus cuniculus OX=9986 GN=TMED5 PE=3 SV=1
RAB1A, member RAS oncogene family	0.08763	-0.439	-0.201216	0.037	-0.597074	0	0	G1TCS8	G1TCS8;A0A5F9D5A4;A0A5F9DIJ0;A0A5F9CL06	G1TCS8;A0A5F9D5A4;A0A5F9DIJ0	2038	tr|G1TCS8|G1TCS8_RABIT RAB1A, member RAS oncogene family OS=Oryctolagus cuniculus OX=9986 GN=RAB1A PE=4 SV=1;tr|A0A5F9D5A4|A0A5F9D5A4_RABIT RAB1A, member RAS oncogene family OS=Oryctolagus cuniculus OX=9986 GN=RAB1A PE=4 SV=1;tr|A0A5F9DIJ0|A0A5F9DIJ0_RABIT
Uncharacterized protein 9 (NEW)	0.08808	-1.082	-0.494038	0.093	-0.32322	0	0	A0A5F9C770	A0A5F9C770	A0A5F9C770	216	tr|A0A5F9C770|A0A5F9C770_RABIT Uncharacterized protein OS=Oryctolagus cuniculus OX=9986 PE=4 SV=1
Y-box binding protein 3	0.08968	-0.052	0.28084	0.614	0.569146	0	0	A0A5F9D6S8	A0A5F9D6S8;G1TS97;A0A5F9CKP3	A0A5F9D6S8;G1TS97;A0A5F9CKP3	842	tr|A0A5F9D6S8|A0A5F9D6S8_RABIT Y-box binding protein 3 OS=Oryctolagus cuniculus OX=9986 GN=YBX3 PE=4 SV=1;tr|G1TS97|G1TS97_RABIT Y-box binding protein 3 OS=Oryctolagus cuniculus OX=9986 GN=YBX3 PE=4 SV=2;tr|A0A5F9CKP3|A0A5F9CKP3_RABIT Y-box binding protein
Uncharacterized protein 99 (NEW)	0.08991	-0.074	0.392914	0.859	0.580491	0	0	G1SXD6	G1SXD6	G1SXD6	1683	tr|G1SXD6|G1SXD6_RABIT Uncharacterized protein OS=Oryctolagus cuniculus OX=9986 GN=NDUFA7 PE=4 SV=2
Abhydrolase domain containing 14B	0.08997	-1.115	-0.505283	0.105	-0.758339	0	1	G1SYE0	G1SYE0	G1SYE0	1703	tr|G1SYE0|G1SYE0_RABIT Abhydrolase domain containing 14B OS=Oryctolagus cuniculus OX=9986 GN=ABHD14B PE=4 SV=2
Histone H2A	0.09035	-0.723	-0.329788	0.062	-0.703108	0	0	G1SGC2	G1SGC2;G1SUJ3;A0A5F9DKY4;A0A5F9D051;A0A5F9CK70;A0A5F9D2N7	G1SGC2;G1SUJ3;A0A5F9DKY4;A0A5F9D051	1303	tr|G1SGC2|G1SGC2_RABIT Histone H2A OS=Oryctolagus cuniculus OX=9986 PE=3 SV=2;tr|G1SUJ3|G1SUJ3_RABIT Histone H2A OS=Oryctolagus cuniculus OX=9986 GN=H2AFV PE=3 SV=1;tr|A0A5F9DKY4|A0A5F9DKY4_RABIT Histone H2A OS=Oryctolagus cuniculus OX=9986 GN=H2AFV PE=3 S
Heparin binding growth factor	0.09075	-0.059	0.294798	0.648	0.499497	0	0	A0A5F9CXA1	A0A5F9CXA1;G1SZR8;G1T2N0	A0A5F9CXA1;G1SZR8	692	tr|A0A5F9CXA1|A0A5F9CXA1_RABIT Heparin binding growth factor OS=Oryctolagus cuniculus OX=9986 GN=HDGF PE=4 SV=1;tr|G1SZR8|G1SZR8_RABIT Heparin binding growth factor OS=Oryctolagus cuniculus OX=9986 GN=HDGF PE=4 SV=2
Collagen type XV alpha 1 chain	0.09078	-0.522	-0.236008	0.049	-0.663217	0	0	A0A5F9CZS9	A0A5F9CZS9;G1TB96;A0A5F9DSW3	A0A5F9CZS9;G1TB96;A0A5F9DSW3	739	tr|A0A5F9CZS9|A0A5F9CZS9_RABIT Collagen type XV alpha 1 chain OS=Oryctolagus cuniculus OX=9986 GN=COL15A1 PE=4 SV=1;tr|G1TB96|G1TB96_RABIT Collagen type XV alpha 1 chain OS=Oryctolagus cuniculus OX=9986 GN=COL15A1 PE=4 SV=2;tr|A0A5F9DSW3|A0A5F9DSW3_RABIT C
Retinol dehydrogenase 14	0.09145	-0.213	0.980466	2.174	0.445272	3	0	G1U535	G1U535	G1U535	2388	tr|G1U535|G1U535_RABIT Retinol dehydrogenase 14 OS=Oryctolagus cuniculus OX=9986 GN=RDH14 PE=3 SV=2
Fibrillin 1	0.09152	-0.935	-0.424433	0.087	-0.728065	0	0	G1SKM2	G1SKM2;U3KME5	G1SKM2;U3KME5	1389	tr|G1SKM2|G1SKM2_RABIT Fibrillin 1 OS=Oryctolagus cuniculus OX=9986 GN=FBN1 PE=4 SV=2;tr|U3KME5|U3KME5_RABIT Fibrillin 1 OS=Oryctolagus cuniculus OX=9986 GN=FBN1 PE=4 SV=2
Fibrinogen alpha chain	0.09158	-0.579	-0.262792	0.053	-0.680095	0	0	G1T0X2	G1T0X2;O97644;Q28703;Q28702;CON__P02672	G1T0X2;O97644	1763	tr|G1T0X2|G1T0X2_RABIT Fibrinogen alpha chain OS=Oryctolagus cuniculus OX=9986 GN=FGA PE=4 SV=2;tr|O97644|O97644_RABIT Fibrinogen A-alpha chain (Fragment) OS=Oryctolagus cuniculus OX=9986 PE=4 SV=1
Caveolae associated protein 3	0.0916	-2.074	-0.933858	0.206	-0.646485	0	2	G1STU4	G1STU4;A0A5F9C6A9	G1STU4;A0A5F9C6A9	1604	tr|G1STU4|G1STU4_RABIT Caveolae associated protein 3 OS=Oryctolagus cuniculus OX=9986 GN=CAVIN3 PE=4 SV=1;tr|A0A5F9C6A9|A0A5F9C6A9_RABIT Caveolae associated protein 3 OS=Oryctolagus cuniculus OX=9986 GN=CAVIN3 PE=4 SV=1
Ubiquitin carboxyl-terminal hydrolase	0.09309	-0.296	1.45199	3.2	0.616527	4	1	G1TIZ1	G1TIZ1;A0A5F9DB92;A0A5F9CHL4	G1TIZ1;A0A5F9DB92;A0A5F9CHL4	2130	tr|G1TIZ1|G1TIZ1_RABIT Ubiquitin carboxyl-terminal hydrolase OS=Oryctolagus cuniculus OX=9986 GN=UCHL1 PE=3 SV=1;tr|A0A5F9DB92|A0A5F9DB92_RABIT Ubiquitin carboxyl-terminal hydrolase OS=Oryctolagus cuniculus OX=9986 GN=UCHL1 PE=3 SV=1;tr|A0A5F9CHL4|A0A5F9CH
N-acetylneuraminate synthase	0.09327	-0.233	1.06929	2.372	0.565178	2	0	G1T3D7	G1T3D7;G1TLY5	G1T3D7;G1TLY5	1822	tr|G1T3D7|G1T3D7_RABIT N-acetylneuraminate synthase OS=Oryctolagus cuniculus OX=9986 GN=NANS PE=4 SV=1;tr|G1TLY5|G1TLY5_RABIT N-acetylneuraminate synthase OS=Oryctolagus cuniculus OX=9986 GN=NANS PE=4 SV=2
LIM and calponin homology domains 1	0.09344	-0.063	0.27772	0.618	0.480641	1	1	A0A5F9D2C6	A0A5F9D2C6;G1T9Q0;A0A5F9D617;A0A5F9CLF5;A0A5F9CAK5;A0A5F9D5F4;A0A5F9CIW6;A0A5F9DHT8;A0A5F9DJ46	A0A5F9D2C6;G1T9Q0;A0A5F9D617;A0A5F9CLF5;A0A5F9CAK5;A0A5F9D5F4;A0A5F9CIW6;A0A5F9DHT8	768	tr|A0A5F9D2C6|A0A5F9D2C6_RABIT LIM and calponin homology domains 1 OS=Oryctolagus cuniculus OX=9986 GN=LIMCH1 PE=4 SV=1;tr|G1T9Q0|G1T9Q0_RABIT LIM and calponin homology domains 1 OS=Oryctolagus cuniculus OX=9986 GN=LIMCH1 PE=4 SV=3;tr|A0A5F9D617|A0A5F9D617
Proteasome 26S subunit, non-ATPase 11	0.09552	-0.374	-0.168668	0.037	-0.579402	0	0	G1SVA3	G1SVA3;A0A5F9CLX1	G1SVA3;A0A5F9CLX1	1637	tr|G1SVA3|G1SVA3_RABIT Proteasome 26S subunit, non-ATPase 11 OS=Oryctolagus cuniculus OX=9986 GN=PSMD11 PE=4 SV=1;tr|A0A5F9CLX1|A0A5F9CLX1_RABIT Proteasome 26S subunit, non-ATPase 11 OS=Oryctolagus cuniculus OX=9986 GN=PSMD11 PE=4 SV=1
Ribosomal_L28e domain-containing protein	0.09566	-0.532	-0.239898	0.051	-0.668616	0	0	G1U7L1	G1U7L1;A0A5F9C698;G1TL08	G1U7L1;A0A5F9C698;G1TL08	2416	tr|G1U7L1|G1U7L1_RABIT Ribosomal_L28e domain-containing protein OS=Oryctolagus cuniculus OX=9986 GN=LOC100358162 PE=1 SV=1;tr|A0A5F9C698|A0A5F9C698_RABIT Ribosomal_L28e domain-containing protein OS=Oryctolagus cuniculus OX=9986 PE=4 SV=1;tr|G1TL08|G1TL08_R
Phosphotriesterase related	0.09598	-0.217	0.881058	1.979	0.458771	2	0	A0A5F9D2K5	A0A5F9D2K5;G1SGJ7	A0A5F9D2K5;G1SGJ7	774	tr|A0A5F9D2K5|A0A5F9D2K5_RABIT Phosphotriesterase related OS=Oryctolagus cuniculus OX=9986 GN=PTER PE=3 SV=1;tr|G1SGJ7|G1SGJ7_RABIT Phosphotriesterase related OS=Oryctolagus cuniculus OX=9986 GN=PTER PE=3 SV=1
Alpha-carbonic anhydrase domain-containing protein	0.09685	-0.306	1.32609	2.959	0.458159	2	0	A0A5F9DUH1	A0A5F9DUH1	A0A5F9DUH1	1106	tr|A0A5F9DUH1|A0A5F9DUH1_RABIT Alpha-carbonic anhydrase domain-containing protein OS=Oryctolagus cuniculus OX=9986 PE=3 SV=1
Extended synaptotagmin 2	0.09709	-1.657	-0.745479	0.167	-0.601874	1	3	A0A5F9DFV8	A0A5F9DFV8;A0A5F9DQ74;G1TZC9;A0A5F9DBI3	A0A5F9DFV8;A0A5F9DQ74;G1TZC9;A0A5F9DBI3	901	tr|A0A5F9DFV8|A0A5F9DFV8_RABIT Extended synaptotagmin 2 OS=Oryctolagus cuniculus OX=9986 GN=ESYT2 PE=4 SV=1;tr|A0A5F9DQ74|A0A5F9DQ74_RABIT Extended synaptotagmin 2 OS=Oryctolagus cuniculus OX=9986 GN=ESYT2 PE=4 SV=1;tr|G1TZC9|G1TZC9_RABIT Extended synaptot
Y-box-binding protein 1	0.09747	-0.376	1.44921	3.273	0.482139	2	0	G1U1V6	G1U1V6;G1U324	G1U1V6	2344	tr|G1U1V6|G1U1V6_RABIT Y-box-binding protein 1 OS=Oryctolagus cuniculus OX=9986 GN=YBX1 PE=4 SV=2
Thioredoxin 2	0.09799	-0.49	1.87067	4.233	0.37843	2	0	A0A5F9CSB9	A0A5F9CSB9	A0A5F9CSB9	616	tr|A0A5F9CSB9|A0A5F9CSB9_RABIT Thioredoxin 2 OS=Oryctolagus cuniculus OX=9986 GN=TXN2 PE=4 SV=1
Importin subunit alpha	0.09805	-0.443	-0.198178	0.046	-0.538534	0	0	A0A5F9DGS3	A0A5F9DGS3;G1SG68;A0A5F9DRC8;A0A5F9DDV8	A0A5F9DGS3;G1SG68;A0A5F9DRC8;A0A5F9DDV8	957	tr|A0A5F9DGS3|A0A5F9DGS3_RABIT Importin subunit alpha OS=Oryctolagus cuniculus OX=9986 GN=KPNA4 PE=3 SV=1;tr|G1SG68|G1SG68_RABIT Importin subunit alpha OS=Oryctolagus cuniculus OX=9986 GN=KPNA4 PE=3 SV=2;tr|A0A5F9DRC8|A0A5F9DRC8_RABIT Importin subunit alph
Uncharacterized protein 75 (NEW)	0.0982	-0.044	0.195591	0.434	0.334722	0	0	G1SH26	G1SH26	G1SH26	1317	tr|G1SH26|G1SH26_RABIT Uncharacterized protein OS=Oryctolagus cuniculus OX=9986 GN=NXN PE=4 SV=3
Glutathione synthetase	0.09825	-0.272	1.02345	2.318	0.4732	3	0	G1SH63	G1SH63;A0A5F9C8I7	G1SH63;A0A5F9C8I7	1320	tr|G1SH63|G1SH63_RABIT Glutathione synthetase OS=Oryctolagus cuniculus OX=9986 GN=GSS PE=3 SV=2;tr|A0A5F9C8I7|A0A5F9C8I7_RABIT Glutathione synthetase OS=Oryctolagus cuniculus OX=9986 GN=GSS PE=3 SV=1
Serine and arginine rich splicing factor 3	0.09847	-0.347	1.33585	3.018	0.429955	3	0	G1SRH7	G1SRH7	G1SRH7	1549	tr|G1SRH7|G1SRH7_RABIT Serine and arginine rich splicing factor 3 OS=Oryctolagus cuniculus OX=9986 GN=SRSF3 PE=4 SV=1
Ribosomal protein S3	0.0994	-0.315	-0.140925	0.032	-0.575884	0	0	A0A5F9CHH0	A0A5F9CHH0;G1TNM3;A0A5F9CP75;A0A5F9DG84	A0A5F9CHH0;G1TNM3;A0A5F9CP75	436	tr|A0A5F9CHH0|A0A5F9CHH0_RABIT Ribosomal protein S3 OS=Oryctolagus cuniculus OX=9986 GN=RPS3 PE=3 SV=1;tr|G1TNM3|G1TNM3_RABIT Ribosomal protein S3 OS=Oryctolagus cuniculus OX=9986 GN=RPS3 PE=1 SV=2;tr|A0A5F9CP75|A0A5F9CP75_RABIT Ribosomal protein S3 OS=Ory
Annexin	0.0996	-0.757	-0.336196	0.085	-0.756197	0	0	G1TED6	G1TED6;Q9TS91	G1TED6	2074	tr|G1TED6|G1TED6_RABIT Annexin OS=Oryctolagus cuniculus OX=9986 GN=ANXA5 PE=3 SV=2
Fe-ADH domain-containing protein	0.09969	-0.286	1.05671	2.399	0.527325	1	0	G1SUY8	G1SUY8	G1SUY8	1626	tr|G1SUY8|G1SUY8_RABIT Fe-ADH domain-containing protein OS=Oryctolagus cuniculus OX=9986 GN=ADHFE1 PE=4 SV=2
Nucleoside diphosphate kinase	0.10004	-0.069	0.297412	0.663	0.448164	0	0	G1TK81	G1TK81	G1TK81	2146	tr|G1TK81|G1TK81_RABIT Nucleoside diphosphate kinase OS=Oryctolagus cuniculus OX=9986 PE=3 SV=3
Uncharacterized protein 8 (NEW)	0.10011	-0.021	0.0846255	0.189	0.639601	0	0	G1T9M9	G1T9M9;A0A5F9DUM8;A0A5F9C6Y7;A0A5F9DK98;A0A5F9DTR8	G1T9M9;A0A5F9DUM8;A0A5F9C6Y7;A0A5F9DK98;A0A5F9DTR8	209	tr|G1T9M9|G1T9M9_RABIT Uncharacterized protein OS=Oryctolagus cuniculus OX=9986 GN=HSPA8 PE=3 SV=2;tr|A0A5F9DUM8|A0A5F9DUM8_RABIT Uncharacterized protein OS=Oryctolagus cuniculus OX=9986 GN=HSPA8 PE=4 SV=1;tr|A0A5F9C6Y7|A0A5F9C6Y7_RABIT Uncharacterized pro
SPEG complex locus (Predicted)	0.10104	-0.042	0.175212	0.391	0.638429	0	0	B7NZH2	B7NZH2;G1T7E5	B7NZH2	1142	tr|B7NZH2|B7NZH2_RABIT SPEG complex locus (Predicted) OS=Oryctolagus cuniculus OX=9986 GN=SPEG PE=4 SV=1
Proteasome 26S subunit, ATPase 2	0.10154	-0.516	-0.228924	0.058	-0.682932	0	0	A0A5F9C6P7	A0A5F9C6P7;G1SYV0	A0A5F9C6P7;G1SYV0	203	tr|A0A5F9C6P7|A0A5F9C6P7_RABIT Proteasome 26S subunit, ATPase 2 OS=Oryctolagus cuniculus OX=9986 GN=PSMC2 PE=3 SV=1;tr|G1SYV0|G1SYV0_RABIT Proteasome 26S subunit, ATPase 2 OS=Oryctolagus cuniculus OX=9986 GN=PSMC2 PE=3 SV=2
3-oxoacyl-[acyl-carrier-protein] synthase, mitochondrial	0.1017	-0.238	1.00627	2.251	0.511595	5	2	G1T9A9	G1T9A9	G1T9A9	1966	tr|G1T9A9|G1T9A9_RABIT 3-oxoacyl-[acyl-carrier-protein] synthase, mitochondrial OS=Oryctolagus cuniculus OX=9986 GN=OXSM PE=3 SV=1
Methyltransferase like 7A	0.10176	-0.055	0.232522	0.52	0.486408	0	0	A0A5F9CB34	A0A5F9CB34;U3KM43;G1T9U5	A0A5F9CB34;U3KM43;G1T9U5	294	tr|A0A5F9CB34|A0A5F9CB34_RABIT Methyltransferase like 7A OS=Oryctolagus cuniculus OX=9986 GN=METTL7A PE=4 SV=1;tr|U3KM43|U3KM43_RABIT Methyltransferase like 7A OS=Oryctolagus cuniculus OX=9986 GN=METTL7A PE=4 SV=1;tr|G1T9U5|G1T9U5_RABIT Methyltransferase l
High density lipoprotein binding protein	0.10225	-1.04	-0.456549	0.127	-0.572827	0	2	G1T3V0	G1T3V0;A0A5F9CNR6	G1T3V0	1833	tr|G1T3V0|G1T3V0_RABIT High density lipoprotein binding protein OS=Oryctolagus cuniculus OX=9986 GN=HDLBP PE=4 SV=1
Cadherin 13	0.1025	-0.368	-0.163893	0.04	-0.616428	0	0	G1TL92	G1TL92;U3KMQ1;A0A5F9CEJ4	G1TL92;U3KMQ1	2163	tr|G1TL92|G1TL92_RABIT Cadherin 13 OS=Oryctolagus cuniculus OX=9986 GN=CDH13 PE=4 SV=3;tr|U3KMQ1|U3KMQ1_RABIT Cadherin 13 OS=Oryctolagus cuniculus OX=9986 GN=CDH13 PE=4 SV=2
Platelet-activating factor acetylhydrolase IB subunit alpha	0.10256	-0.283	1.11527	2.514	0.431973	3	1	G1T8R1	G1T8R1	G1T8R1	1956	tr|G1T8R1|G1T8R1_RABIT Platelet-activating factor acetylhydrolase IB subunit alpha OS=Oryctolagus cuniculus OX=9986 GN=PAFAH1B1 PE=3 SV=1
Filamin C	0.10301	-0.538	-0.239722	0.058	-0.723876	0	0	A0A5F9DNN5	A0A5F9DNN5;A0A5F9DDZ7;A0A5F9CK77	A0A5F9DNN5;A0A5F9DDZ7;A0A5F9CK77	1029	tr|A0A5F9DNN5|A0A5F9DNN5_RABIT Filamin C OS=Oryctolagus cuniculus OX=9986 GN=FLNC PE=4 SV=1;tr|A0A5F9DDZ7|A0A5F9DDZ7_RABIT Filamin C OS=Oryctolagus cuniculus OX=9986 GN=FLNC PE=4 SV=1;tr|A0A5F9CK77|A0A5F9CK77_RABIT Filamin C OS=Oryctolagus cuniculus OX=998
Uncharacterized protein 137 (NEW)	0.10302	-0.292	1.13173	2.556	0.407435	3	1	G1TZ19	G1TZ19	G1TZ19	2317	tr|G1TZ19|G1TZ19_RABIT Uncharacterized protein OS=Oryctolagus cuniculus OX=9986 GN=DIABLO PE=4 SV=2
Elongation factor 1-gamma	0.10364	-0.048	0.178103	0.404	0.539945	0	0	A0A5F9CKQ1	A0A5F9CKQ1;A0A5F9DBU9;A0A5F9C4C0	A0A5F9CKQ1;A0A5F9DBU9	495	tr|A0A5F9CKQ1|A0A5F9CKQ1_RABIT Elongation factor 1-gamma OS=Oryctolagus cuniculus OX=9986 GN=EEF1G PE=4 SV=1;tr|A0A5F9DBU9|A0A5F9DBU9_RABIT Elongation factor 1-gamma OS=Oryctolagus cuniculus OX=9986 GN=EEF1G PE=4 SV=1
Uncharacterized protein 140 (NEW)	0.10439	-0.283	1.06331	2.409	0.31735	6	3	G1U2E9	G1U2E9;G1SLS4;A0A5F9CTD1;A0A5F9CAE2	G1U2E9;G1SLS4	2351	tr|G1U2E9|G1U2E9_RABIT Uncharacterized protein OS=Oryctolagus cuniculus OX=9986 PE=4 SV=2;tr|G1SLS4|G1SLS4_RABIT Uncharacterized protein OS=Oryctolagus cuniculus OX=9986 GN=LOC100337941 PE=4 SV=1
Cytochrome b5	0.10637	-0.052	0.197637	0.446	0.359548	0	0	A0A5F9DCD3	A0A5F9DCD3	A0A5F9DCD3	908	tr|A0A5F9DCD3|A0A5F9DCD3_RABIT Cytochrome b5 OS=Oryctolagus cuniculus OX=9986 GN=CYB5A PE=3 SV=1
Pyruvate dehyrogenase phosphatase catalytic subunit 1	0.1067	-0.687	-0.300875	0.084	-0.679372	0	0	G1SKR5	G1SKR5;A0A5F9DH45	G1SKR5;A0A5F9DH45	965	tr|G1SKR5|G1SKR5_RABIT Pyruvate dehyrogenase phosphatase catalytic subunit 1 OS=Oryctolagus cuniculus OX=9986 GN=PDP1 PE=3 SV=3;tr|A0A5F9DH45|A0A5F9DH45_RABIT Pyruvate dehyrogenase phosphatase catalytic subunit 1 OS=Oryctolagus cuniculus OX=9986 GN=PDP1 PE
Kynurenine aminotransferase 3	0.1067	-0.338	1.29178	2.921	0.558303	3	1	A0A5F9DS44	A0A5F9DS44;G1STX7;A0A5F9CC31	A0A5F9DS44;G1STX7;A0A5F9CC31	1075	tr|A0A5F9DS44|A0A5F9DS44_RABIT Kynurenine aminotransferase 3 OS=Oryctolagus cuniculus OX=9986 GN=KYAT3 PE=4 SV=1;tr|G1STX7|G1STX7_RABIT Kynurenine aminotransferase 3 OS=Oryctolagus cuniculus OX=9986 GN=KYAT3 PE=4 SV=2;tr|A0A5F9CC31|A0A5F9CC31_RABIT Kynuren
Actin-related protein 2/3 complex subunit 4	0.10679	-2.832	-1.25338	0.325	-0.767202	1	4	G1U5Q7	G1U5Q7	G1U5Q7	2393	tr|G1U5Q7|G1U5Q7_RABIT Actin-related protein 2/3 complex subunit 4 OS=Oryctolagus cuniculus OX=9986 GN=ARPC4 PE=3 SV=1
Uncharacterized protein 1 (NEW)	0.10729	-0.072	0.271461	0.614	0.232854	0	0	G1T1F0	G1T1F0;G1TUG4;G1TLY4;G1U472;A0A5F9C107;G1TM25	G1T1F0;G1TUG4;G1TLY4;G1U472;A0A5F9C107	55	tr|G1T1F0|G1T1F0_RABIT Uncharacterized protein OS=Oryctolagus cuniculus OX=9986 GN=RPS14 PE=1 SV=2;tr|G1TUG4|G1TUG4_RABIT Uncharacterized protein OS=Oryctolagus cuniculus OX=9986 PE=3 SV=1;tr|G1TLY4|G1TLY4_RABIT Uncharacterized protein OS=Oryctolagus cunic
Fibulin 5	0.10781	-1.214	-0.535016	0.143	-0.626905	0	0	A0A5F9D150	A0A5F9D150;G1T4W4;A0A5F9C2W9	A0A5F9D150;G1T4W4;A0A5F9C2W9	95	tr|A0A5F9D150|A0A5F9D150_RABIT Fibulin 5 OS=Oryctolagus cuniculus OX=9986 GN=FBLN5 PE=4 SV=1;tr|G1T4W4|G1T4W4_RABIT Fibulin 5 OS=Oryctolagus cuniculus OX=9986 GN=FBLN5 PE=4 SV=1;tr|A0A5F9C2W9|A0A5F9C2W9_RABIT Fibulin 5 OS=Oryctolagus cuniculus OX=9986 GN=F
1-acyl-sn-glycerol-3-phosphate acyltransferase	0.10787	-0.085	0.322841	0.731	0.540705	4	3	G1SP22	G1SP22	G1SP22	1485	tr|G1SP22|G1SP22_RABIT 1-acyl-sn-glycerol-3-phosphate acyltransferase OS=Oryctolagus cuniculus OX=9986 GN=AGPAT1 PE=3 SV=1
Serine/threonine kinase receptor associated protein	0.10817	-0.271	0.97136	2.214	0.263469	6	1	G1T6B3	G1T6B3	G1T6B3	1895	tr|G1T6B3|G1T6B3_RABIT Serine/threonine kinase receptor associated protein OS=Oryctolagus cuniculus OX=9986 GN=STRAP PE=4 SV=2
Tyrosine 3-monooxygenase/tryptophan 5-monooxygenase activation protein, eta polypeptide (Predicted)	0.1086	-0.453	1.43716	3.327	0.540124	3	0	B7NZM8	B7NZM8;A0A5F9CM97	B7NZM8;A0A5F9CM97	1149	tr|B7NZM8|B7NZM8_RABIT Tyrosine 3-monooxygenase/tryptophan 5-monooxygenase activation protein, eta polypeptide (Predicted) OS=Oryctolagus cuniculus OX=9986 GN=YWHAH PE=3 SV=1;tr|A0A5F9CM97|A0A5F9CM97_RABIT 14_3_3 domain-containing protein OS=Oryctolagus cu
Heterogeneous nuclear ribonucleoprotein A2/B1	0.10896	-0.042	0.15398	0.351	0.344513	0	0	G1TWL0	G1TWL0;A0A5F9DP56;A0A5F9CCR3;A0A5F9CMV5;A0A5F9C9I3;A0A5F9DEK7;A0A5F9CSI5;A0A5F9C6T8	G1TWL0;A0A5F9DP56;A0A5F9CCR3;A0A5F9CMV5;A0A5F9C9I3;A0A5F9DEK7;A0A5F9CSI5;A0A5F9C6T8	2288	tr|G1TWL0|G1TWL0_RABIT Heterogeneous nuclear ribonucleoprotein A2/B1 OS=Oryctolagus cuniculus OX=9986 GN=HNRNPA2B1 PE=4 SV=2;tr|A0A5F9DP56|A0A5F9DP56_RABIT Heterogeneous nuclear ribonucleoprotein A2/B1 OS=Oryctolagus cuniculus OX=9986 GN=HNRNPA2B1 PE=4 SV=
Ribosomal protein L26	0.10924	-0.384	1.42922	3.242	0.601525	5	2	A0A5F9D7C1	A0A5F9D7C1;G1SQH0;G1TU00	A0A5F9D7C1;G1SQH0;G1TU00	851	tr|A0A5F9D7C1|A0A5F9D7C1_RABIT Ribosomal protein L26 OS=Oryctolagus cuniculus OX=9986 GN=RPL26 PE=4 SV=1;tr|G1SQH0|G1SQH0_RABIT Ribosomal protein L26 OS=Oryctolagus cuniculus OX=9986 GN=RPL26 PE=1 SV=1;tr|G1TU00|G1TU00_RABIT Ribosomal protein L26 like 1 OS
Adaptor protein, phosphotyrosine interacting with PH domain and leucine zipper 1	0.10954	-2.014	-0.886548	0.241	-0.498396	1	3	G1SRT1	G1SRT1	G1SRT1	1557	tr|G1SRT1|G1SRT1_RABIT Adaptor protein, phosphotyrosine interacting with PH domain and leucine zipper 1 OS=Oryctolagus cuniculus OX=9986 GN=APPL1 PE=4 SV=2
HIT domain-containing protein	0.11011	-0.479	1.71111	3.9	0.614309	4	1	G1SV28	G1SV28	G1SV28	1631	tr|G1SV28|G1SV28_RABIT HIT domain-containing protein OS=Oryctolagus cuniculus OX=9986 PE=4 SV=1
Protein phosphatase 1 regulatory subunit 3A	0.11028	-0.676	-0.298112	0.081	-0.321811	0	0	A0A5F9CQ53	A0A5F9CQ53	A0A5F9CQ53	583	tr|A0A5F9CQ53|A0A5F9CQ53_RABIT Protein phosphatase 1 regulatory subunit 3A OS=Oryctolagus cuniculus OX=9986 GN=PPP1R3A PE=4 SV=1
Glyceraldehyde-3-phosphate dehydrogenase	0.11078	-0.042	0.147926	0.338	0.790333	0	0	A0A5F9DFJ9	A0A5F9DFJ9;G1TJG6;G1TYG1;Q0QEU3;A0A5F9D0T8;G1T091;G1TUD0;A0A5F9DW84;A0A5F9C381	A0A5F9DFJ9;G1TJG6;G1TYG1;Q0QEU3;A0A5F9D0T8	946	tr|A0A5F9DFJ9|A0A5F9DFJ9_RABIT Glyceraldehyde-3-phosphate dehydrogenase OS=Oryctolagus cuniculus OX=9986 GN=GAPDH PE=3 SV=1;tr|G1TJG6|G1TJG6_RABIT Glyceraldehyde-3-phosphate dehydrogenase OS=Oryctolagus cuniculus OX=9986 PE=3 SV=2;tr|G1TYG1|G1TYG1_RABIT Gl
NADH:ubiquinone oxidoreductase core subunit S2	0.11091	-0.102	0.372234	0.846	0.557543	0	0	G1T5J9	G1T5J9;A0A5F9DK77	G1T5J9;A0A5F9DK77	1878	tr|G1T5J9|G1T5J9_RABIT NADH:ubiquinone oxidoreductase core subunit S2 OS=Oryctolagus cuniculus OX=9986 GN=NDUFS2 PE=3 SV=2;tr|A0A5F9DK77|A0A5F9DK77_RABIT NADH:ubiquinone oxidoreductase core subunit S2 OS=Oryctolagus cuniculus OX=9986 GN=NDUFS2 PE=3 SV=1
Isocitrate dehydrogenase [NADP]	0.11133	-0.349	-0.153391	0.043	-0.777641	0	0	G1SI20	G1SI20;A0A5F9CXT8;Q0QER4	G1SI20;A0A5F9CXT8;Q0QER4	701	tr|G1SI20|G1SI20_RABIT Isocitrate dehydrogenase [NADP] OS=Oryctolagus cuniculus OX=9986 GN=IDH1 PE=3 SV=2;tr|A0A5F9CXT8|A0A5F9CXT8_RABIT Isocitrate dehydrogenase [NADP] OS=Oryctolagus cuniculus OX=9986 GN=IDH1 PE=3 SV=1;tr|Q0QER4|Q0QER4_RABIT Isocitrate de
Ribosomal_L23eN domain-containing protein	0.11135	-0.628	1.91857	4.464	0.427324	3	0	G1TEV5	G1TEV5;G1TRP8;A0A5F9CF91;G1TIJ9;G1SE76;A0A5F9CPF0;G1TJT7;G1TUP9;G1TY70;G1U5S9;A0A5F9CWX6;G1TM80;G1TF04;G1TEW2;A0A5F9CT55;G1TJX1;G1TPQ9;G1U7T5;G1TX54;G1TNX0;G1U8T8;G1TJX9;G1TMI7;G1TQE0;G1U1A7;G1TIW2;G1T638;G1U712;G1U6E2;G1TYW9;G1U7W6;A0A5F9CX29	G1TEV5;G1TRP8;A0A5F9CF91;G1TIJ9;G1SE76;A0A5F9CPF0;G1TJT7;G1TUP9;G1TY70;G1U5S9;A0A5F9CWX6;G1TM80;G1TF04;G1TEW2;A0A5F9CT55;G1TJX1;G1TPQ9;G1U7T5;G1TX54	387	tr|G1TEV5|G1TEV5_RABIT Ribosomal_L23eN domain-containing protein OS=Oryctolagus cuniculus OX=9986 PE=3 SV=1;tr|G1TRP8|G1TRP8_RABIT Ribosomal_L23eN domain-containing protein OS=Oryctolagus cuniculus OX=9986 PE=3 SV=1;tr|A0A5F9CF91|A0A5F9CF91_RABIT Ribosomal
Ribosomal_L7Ae domain-containing protein	0.11157	-0.471	-0.206416	0.058	-0.596701	0	0	G1TH09	G1TH09	G1TH09	2107	tr|G1TH09|G1TH09_RABIT Ribosomal_L7Ae domain-containing protein OS=Oryctolagus cuniculus OX=9986 GN=LOC100341006 PE=4 SV=2
Uncharacterized protein 132 (NEW)	0.11196	-0.071	0.243878	0.558	0.388575	0	0	G1TTX7	G1TTX7	G1TTX7	2255	tr|G1TTX7|G1TTX7_RABIT Uncharacterized protein OS=Oryctolagus cuniculus OX=9986 PE=4 SV=3
60S acidic ribosomal protein P0	0.11203	-0.44	-0.19257	0.055	-0.788612	0	0	G1SPK4	G1SPK4;A0A5F9C609;Q0H9W3;A0A5F9DG75	G1SPK4;A0A5F9C609	1500	tr|G1SPK4|G1SPK4_RABIT 60S acidic ribosomal protein P0 OS=Oryctolagus cuniculus OX=9986 GN=RPLP0 PE=3 SV=3;tr|A0A5F9C609|A0A5F9C609_RABIT RL10P_insert domain-containing protein OS=Oryctolagus cuniculus OX=9986 GN=RPLP0 PE=4 SV=1
Uncharacterized protein 78 (NEW)	0.11272	-0.082	0.261049	0.605	0.561464	0	0	G1SJI4	G1SJI4;Q8HZR4	G1SJI4	1366	tr|G1SJI4|G1SJI4_RABIT Uncharacterized protein OS=Oryctolagus cuniculus OX=9986 PE=4 SV=2
Histone H2A	0.11451	-0.624	-0.270753	0.082	-0.663174	0	0	A0A5F9DN85	A0A5F9DN85;G1U2G1;G1TUJ8;G1TGN3;G1T7F6;G1U2Q4;G1TMN0;G1SVP6;G1TXN5;A0A5F9CKJ6;A0A5F9DVV2	A0A5F9DN85;G1U2G1;G1TUJ8;G1TGN3;G1T7F6;G1U2Q4;G1TMN0;G1SVP6;G1TXN5	1026	tr|A0A5F9DN85|A0A5F9DN85_RABIT Histone H2A OS=Oryctolagus cuniculus OX=9986 GN=LOC100344695 PE=3 SV=1;tr|G1U2G1|G1U2G1_RABIT Histone H2A OS=Oryctolagus cuniculus OX=9986 GN=H2AFJ PE=3 SV=1;tr|G1TUJ8|G1TUJ8_RABIT Histone H2A OS=Oryctolagus cuniculus OX=9986
NAD(P)H-hydrate epimerase	0.11542	-0.545	1.86132	4.267	0.41016	5	2	G1TB49	G1TB49;A0A5F9DJZ2	G1TB49	2001	tr|G1TB49|G1TB49_RABIT NAD(P)H-hydrate epimerase OS=Oryctolagus cuniculus OX=9986 GN=APOA1BP PE=3 SV=2
40S ribosomal protein S25	0.11573	-0.511	-0.222013	0.066	-0.609717	0	0	G1TDB3	G1TDB3;A0A5F9CQN8	G1TDB3;A0A5F9CQN8	2048	tr|G1TDB3|G1TDB3_RABIT 40S ribosomal protein S25 OS=Oryctolagus cuniculus OX=9986 PE=1 SV=2;tr|A0A5F9CQN8|A0A5F9CQN8_RABIT 40S ribosomal protein S25 OS=Oryctolagus cuniculus OX=9986 PE=3 SV=1
Cardiac junctin (Fragment)	0.11617	-0.081	0.268194	0.617	0.647917	0	0	Q9N1E7	Q9N1E7;A0A5F9C8Z0;A0A5F9CDW7;A0A5F9CFW9;G1U0Z8;A0A5F9DKS9;G1TXY0	Q9N1E7	2506	tr|Q9N1E7|Q9N1E7_RABIT Cardiac junctin (Fragment) OS=Oryctolagus cuniculus OX=9986 PE=2 SV=1
Obg-like ATPase 1	0.11691	-0.343	-0.148354	0.046	-0.576138	0	0	A0A5F9DR91	A0A5F9DR91;G1SJZ4;A0A5F9DGA9;A0A5F9D5J2	A0A5F9DR91;G1SJZ4;A0A5F9DGA9	1062	tr|A0A5F9DR91|A0A5F9DR91_RABIT Obg-like ATPase 1 OS=Oryctolagus cuniculus OX=9986 GN=OLA1 PE=3 SV=1;tr|G1SJZ4|G1SJZ4_RABIT Obg-like ATPase 1 OS=Oryctolagus cuniculus OX=9986 GN=OLA1 PE=3 SV=3;tr|A0A5F9DGA9|A0A5F9DGA9_RABIT Obg like ATPase 1 OS=Oryctolagus
ABI family member 3 binding protein	0.11768	-1.104	-0.479397	0.146	-0.751707	0	0	A0A5F9DLR7	A0A5F9DLR7;A0A5F9CDX1;A0A5F9C0S1;A0A5F9DK57;A0A5F9D5C7;A0A5F9CB58;A0A5F9D0S4;A0A5F9CBZ1;G1SNQ7	A0A5F9DLR7;A0A5F9CDX1;A0A5F9C0S1;A0A5F9DK57;A0A5F9D5C7;A0A5F9CB58;A0A5F9D0S4;A0A5F9CBZ1;G1SNQ7	49	tr|A0A5F9DLR7|A0A5F9DLR7_RABIT ABI family member 3 binding protein OS=Oryctolagus cuniculus OX=9986 GN=ABI3BP PE=4 SV=1;tr|A0A5F9CDX1|A0A5F9CDX1_RABIT ABI family member 3 binding protein OS=Oryctolagus cuniculus OX=9986 GN=ABI3BP PE=4 SV=1;tr|A0A5F9C0S1|A0
Spectrin beta chain	0.11789	-0.047	0.154815	0.356	0.372866	0	0	G1SD01	G1SD01	G1SD01	1219	tr|G1SD01|G1SD01_RABIT Spectrin beta chain OS=Oryctolagus cuniculus OX=9986 GN=SPTB PE=3 SV=2
Acetyl-CoA acyltransferase 2	0.11842	-0.059	0.193271	0.445	0.38588	0	0	A0A5F9C1N1	A0A5F9C1N1;G1TBU9	A0A5F9C1N1;G1TBU9	67	tr|A0A5F9C1N1|A0A5F9C1N1_RABIT Acetyl-CoA acyltransferase 2 OS=Oryctolagus cuniculus OX=9986 GN=ACAA2 PE=3 SV=1;tr|G1TBU9|G1TBU9_RABIT Acetyl-CoA acyltransferase 2 OS=Oryctolagus cuniculus OX=9986 GN=ACAA2 PE=3 SV=2
Cytochrome P450 4B1	0.1185	-0.208	0.671158	1.549	0.40507	6	3	G1T0U3	G1T0U3;U3KPI4;A0A5F9CS21;A0A5F9C2H8;A0A5F9C6L4	G1T0U3;U3KPI4;A0A5F9CS21;A0A5F9C2H8;A0A5F9C6L4	607	tr|G1T0U3|G1T0U3_RABIT Cytochrome P450 4B1 OS=Oryctolagus cuniculus OX=9986 GN=CYP4B1 PE=3 SV=2;tr|U3KPI4|U3KPI4_RABIT Cytochrome P450 4B1 OS=Oryctolagus cuniculus OX=9986 GN=CYP4B1 PE=3 SV=2;tr|A0A5F9CS21|A0A5F9CS21_RABIT Cytochrome P450 4B1 OS=Oryctolagu
NDRG family member 2	0.1186	-0.239	0.667463	1.574	0.520985	0	0	A0A5F9DNC0	A0A5F9DNC0;A0A5F9CRD1	A0A5F9DNC0;A0A5F9CRD1	1027	tr|A0A5F9DNC0|A0A5F9DNC0_RABIT NDRG family member 2 OS=Oryctolagus cuniculus OX=9986 GN=NDRG2 PE=4 SV=1;tr|A0A5F9CRD1|A0A5F9CRD1_RABIT NDRG family member 2 OS=Oryctolagus cuniculus OX=9986 GN=NDRG2 PE=4 SV=1
UTP--glucose-1-phosphate uridylyltransferase	0.11934	-0.044	0.142408	0.329	0.447581	0	0	A0A5F9C4D8	A0A5F9C4D8;G1TI71;A0A5F9D785;A0A5F9C4F4	A0A5F9C4D8;G1TI71;A0A5F9D785;A0A5F9C4F4	140	tr|A0A5F9C4D8|A0A5F9C4D8_RABIT UTP--glucose-1-phosphate uridylyltransferase OS=Oryctolagus cuniculus OX=9986 GN=UGP2 PE=3 SV=1;tr|G1TI71|G1TI71_RABIT UTP--glucose-1-phosphate uridylyltransferase OS=Oryctolagus cuniculus OX=9986 GN=UGP2 PE=3 SV=2;tr|A0A5F9D
Nitrilase family member 2	0.12014	-1.228	3.29917	7.827	0.452334	3	0	G1TXN1	G1TXN1	G1TXN1	2302	tr|G1TXN1|G1TXN1_RABIT Nitrilase family member 2 OS=Oryctolagus cuniculus OX=9986 GN=NIT2 PE=4 SV=3
Filamin A, alpha isoform 2 (Predicted)	0.12073	-0.714	-0.306954	0.1	-0.685569	0	0	B7NZP9	B7NZP9;G1SE95;B7NZQ1	B7NZP9;G1SE95	1153	tr|B7NZP9|B7NZP9_RABIT Filamin A, alpha isoform 2 (Predicted) OS=Oryctolagus cuniculus OX=9986 GN=FLNA PE=4 SV=1;tr|G1SE95|G1SE95_RABIT Uncharacterized protein OS=Oryctolagus cuniculus OX=9986 PE=4 SV=2
Poly(rC) binding protein 2	0.1209	-0.282	-0.121176	0.039	-0.728526	0	0	A0A5F9DPP1	A0A5F9DPP1;A0A5F9D958;A0A5F9CMZ6;A0A5F9C2A3;G1U2V6;A0A5F9CL77;A0A5F9DSH8	A0A5F9DPP1;A0A5F9D958;A0A5F9CMZ6;A0A5F9C2A3;G1U2V6;A0A5F9CL77;A0A5F9DSH8	1044	tr|A0A5F9DPP1|A0A5F9DPP1_RABIT Poly(rC) binding protein 2 OS=Oryctolagus cuniculus OX=9986 GN=PCBP2 PE=4 SV=1;tr|A0A5F9D958|A0A5F9D958_RABIT Poly(rC) binding protein 2 OS=Oryctolagus cuniculus OX=9986 GN=PCBP2 PE=4 SV=1;tr|A0A5F9CMZ6|A0A5F9CMZ6_RABIT Uncha
Protein disulfide-isomerase	0.12097	-0.411	-0.177761	0.056	-0.538996	0	0	B7NZF1	B7NZF1	B7NZF1	1139	tr|B7NZF1|B7NZF1_RABIT Protein disulfide-isomerase OS=Oryctolagus cuniculus OX=9986 GN=PDIA3 PE=3 SV=1
Kininogen 1	0.12106	-0.848	-0.365943	0.116	-0.683409	0	0	A0A5F9CHF0	A0A5F9CHF0	A0A5F9CHF0	434	tr|A0A5F9CHF0|A0A5F9CHF0_RABIT Kininogen 1 OS=Oryctolagus cuniculus OX=9986 GN=KNG1 PE=4 SV=1
Glutaminase	0.1217	-0.529	-0.228676	0.073	-0.626017	0	0	A0A5F9CZ69	A0A5F9CZ69	A0A5F9CZ69	730	tr|A0A5F9CZ69|A0A5F9CZ69_RABIT Glutaminase OS=Oryctolagus cuniculus OX=9986 GN=GLS PE=3 SV=1
Corticosteroid-binding globulin	0.12212	-1.324	-0.565108	0.194	-0.700609	0	0	A0A5F9DC04	A0A5F9DC04;G1TBD5;A0A5F9D402	A0A5F9DC04;G1TBD5;A0A5F9D402	904	tr|A0A5F9DC04|A0A5F9DC04_RABIT Corticosteroid-binding globulin OS=Oryctolagus cuniculus OX=9986 GN=SERPINA6 PE=3 SV=1;tr|G1TBD5|G1TBD5_RABIT Corticosteroid-binding globulin OS=Oryctolagus cuniculus OX=9986 GN=SERPINA6 PE=3 SV=3;tr|A0A5F9D402|A0A5F9D402_RAB
Aminoadipate-semialdehyde synthase	0.12245	-0.139	0.43132	1.002	0.370175	0	0	G1T508	G1T508;A0A5F9DG62;A0A5F9CH98;A0A5F9DH24	G1T508;A0A5F9DG62;A0A5F9CH98;A0A5F9DH24	1867	tr|G1T508|G1T508_RABIT Aminoadipate-semialdehyde synthase OS=Oryctolagus cuniculus OX=9986 GN=AASS PE=4 SV=2;tr|A0A5F9DG62|A0A5F9DG62_RABIT Aminoadipate-semialdehyde synthase OS=Oryctolagus cuniculus OX=9986 GN=AASS PE=4 SV=1;tr|A0A5F9CH98|A0A5F9CH98_RABIT
Transforming growth factor-beta-induced protein ig-h3	0.12302	-1.075	-0.462726	0.149	-0.572723	0	0	A0A5F9D3E2	A0A5F9D3E2;A0A5F9CRL1;G1TKC9;A0A5F9CTN2;A0A5F9D1L2;A0A5F9DQZ4	A0A5F9D3E2;A0A5F9CRL1;G1TKC9;A0A5F9CTN2;A0A5F9D1L2;A0A5F9DQZ4	600	tr|A0A5F9D3E2|A0A5F9D3E2_RABIT Transforming growth factor-beta-induced protein ig-h3 OS=Oryctolagus cuniculus OX=9986 GN=TGFBI PE=4 SV=1;tr|A0A5F9CRL1|A0A5F9CRL1_RABIT Transforming growth factor-beta-induced protein ig-h3 OS=Oryctolagus cuniculus OX=9986 G
Proteasome subunit beta 1	0.12313	-0.36	-0.154533	0.05	-0.461143	0	0	A0A5F9CPK4	A0A5F9CPK4	A0A5F9CPK4	573	tr|A0A5F9CPK4|A0A5F9CPK4_RABIT Proteasome subunit beta 1 OS=Oryctolagus cuniculus OX=9986 GN=PSMB1 PE=4 SV=1
Gamma-sarcoglycan	0.12424	-0.34	-0.146248	0.048	-0.406278	0	0	Q28646	Q28646;G1SKE6;A0A5F9DSN9	Q28646;G1SKE6;A0A5F9DSN9	1384	tr|Q28646|Q28646_RABIT Gamma-sarcoglycan OS=Oryctolagus cuniculus OX=9986 PE=2 SV=3;tr|G1SKE6|G1SKE6_RABIT Uncharacterized protein OS=Oryctolagus cuniculus OX=9986 GN=SGCG PE=4 SV=2;tr|A0A5F9DSN9|A0A5F9DSN9_RABIT Uncharacterized protein OS=Oryctolagus cuni
Cytochrome b5 heme-binding domain-containing protein	0.12459	-0.547	-0.233376	0.079	-0.282642	0	0	A0A5F9C3I6	A0A5F9C3I6;G1TVG8	A0A5F9C3I6;G1TVG8	116	tr|A0A5F9C3I6|A0A5F9C3I6_RABIT Cytochrome b5 heme-binding domain-containing protein OS=Oryctolagus cuniculus OX=9986 GN=PGRMC2 PE=3 SV=1;tr|G1TVG8|G1TVG8_RABIT Cytochrome b5 heme-binding domain-containing protein OS=Oryctolagus cuniculus OX=9986 GN=PGRMC2
Prefoldin subunit 5	0.12521	-0.275	0.816278	1.908	0.272356	5	3	G1T0Z8	G1T0Z8;A0A5F9CNB8;A0A5F9C3Q6	G1T0Z8;A0A5F9CNB8;A0A5F9C3Q6	1764	tr|G1T0Z8|G1T0Z8_RABIT Prefoldin subunit 5 OS=Oryctolagus cuniculus OX=9986 GN=PFDN5 PE=3 SV=2;tr|A0A5F9CNB8|A0A5F9CNB8_RABIT Prefoldin subunit 5 OS=Oryctolagus cuniculus OX=9986 GN=PFDN5 PE=4 SV=1;tr|A0A5F9C3Q6|A0A5F9C3Q6_RABIT Prefoldin subunit 5 OS=Oryc
tRNA methyltransferase 2 homolog A	0.12584	-0.356	0.923879	2.203	0.398674	3	1	G1SZ16	G1SZ16;A0A5F9C2S3;A0A5F9C6V7;A0A5F9CND6	G1SZ16;A0A5F9C2S3;A0A5F9C6V7	1719	tr|G1SZ16|G1SZ16_RABIT tRNA methyltransferase 2 homolog A OS=Oryctolagus cuniculus OX=9986 GN=TRMT2A PE=3 SV=2;tr|A0A5F9C2S3|A0A5F9C2S3_RABIT tRNA methyltransferase 2 homolog A OS=Oryctolagus cuniculus OX=9986 GN=TRMT2A PE=3 SV=1;tr|A0A5F9C6V7|A0A5F9C6V7_R
Aspartate aminotransferase	0.12621	-0.699	1.75721	4.214	0.39694	1	0	A0A5F9DTB2	A0A5F9DTB2	A0A5F9DTB2	1094	tr|A0A5F9DTB2|A0A5F9DTB2_RABIT Aspartate aminotransferase OS=Oryctolagus cuniculus OX=9986 GN=GOT2 PE=4 SV=1
Uncharacterized protein 95 (NEW)	0.12702	-0.478	-0.204765	0.069	-0.705819	0	0	G1SV32	G1SV32;A0A5F9DSU7;G1TUB1;G1TGX8	G1SV32;A0A5F9DSU7;G1TUB1;G1TGX8	1632	tr|G1SV32|G1SV32_RABIT Uncharacterized protein OS=Oryctolagus cuniculus OX=9986 GN=RPL7 PE=1 SV=1;tr|A0A5F9DSU7|A0A5F9DSU7_RABIT Uncharacterized protein OS=Oryctolagus cuniculus OX=9986 PE=4 SV=1;tr|G1TUB1|G1TUB1_RABIT Uncharacterized protein OS=Oryctolagu
Uncharacterized protein 30 (NEW)	0.12859	-0.463	1.20933	2.881	0.341905	6	3	A0A5F9CTM9	A0A5F9CTM9	A0A5F9CTM9	635	tr|A0A5F9CTM9|A0A5F9CTM9_RABIT Uncharacterized protein OS=Oryctolagus cuniculus OX=9986 PE=4 SV=1
IQ motif containing GTPase activating protein 1	0.12877	-2.735	-1.13612	0.463	-0.762152	0	0	U3KM82	U3KM82;A0A5F9CAH3;G1SCP7;A0A5F9CSP5;A0A5F9DMZ9;A0A5F9DU56;G1TKE7;Q5YJI2;A0A5F9CYM5;A0A5F9DLF6;G1T2T2;G1SJM9	U3KM82;A0A5F9CAH3;G1SCP7;A0A5F9CSP5;A0A5F9DMZ9	2543	tr|U3KM82|U3KM82_RABIT IQ motif containing GTPase activating protein 1 OS=Oryctolagus cuniculus OX=9986 GN=IQGAP1 PE=4 SV=2;tr|A0A5F9CAH3|A0A5F9CAH3_RABIT IQ motif containing GTPase activating protein 1 OS=Oryctolagus cuniculus OX=9986 GN=IQGAP1 PE=4 SV=1;
Hypoxanthine phosphoribosyltransferase	0.12956	-0.538	-0.228884	0.08	-0.472478	0	0	A7X8X3	A7X8X3;A0A5F9DBK7;O46381	A7X8X3;A0A5F9DBK7;O46381	1126	tr|A7X8X3|A7X8X3_RABIT Hypoxanthine phosphoribosyltransferase OS=Oryctolagus cuniculus OX=9986 GN=HPRT PE=2 SV=1;tr|A0A5F9DBK7|A0A5F9DBK7_RABIT Hypoxanthine phosphoribosyltransferase OS=Oryctolagus cuniculus OX=9986 GN=HPRT1 PE=3 SV=1;tr|O46381|O46381_RABI
Protein disulfide isomerase family A member 6	0.12991	-0.696	-0.295651	0.104	-0.629888	0	0	G1T4H3	G1T4H3	G1T4H3	1850	tr|G1T4H3|G1T4H3_RABIT Protein disulfide isomerase family A member 6 OS=Oryctolagus cuniculus OX=9986 GN=PDIA6 PE=3 SV=2
CRK like proto-oncogene, adaptor protein	0.13141	-0.317	0.770354	1.857	0.543136	1	0	G1SE50	G1SE50	G1SE50	1249	tr|G1SE50|G1SE50_RABIT CRK like proto-oncogene, adaptor protein OS=Oryctolagus cuniculus OX=9986 GN=CRKL PE=4 SV=1
Aspartyl-tRNA synthetase	0.13307	-1.805	-0.763536	0.277	-0.557701	3	4	G1T846	G1T846;A0A5F9DRL9;A0A5F9C3Z6;A0A5F9D243;A0A5F9DGE5;A0A5F9DTB9;A0A5F9CKA2	G1T846;A0A5F9DRL9;A0A5F9C3Z6;A0A5F9D243;A0A5F9DGE5;A0A5F9DTB9;A0A5F9CKA2	1945	tr|G1T846|G1T846_RABIT Aspartyl-tRNA synthetase OS=Oryctolagus cuniculus OX=9986 GN=DARS PE=3 SV=3;tr|A0A5F9DRL9|A0A5F9DRL9_RABIT Aspartyl-tRNA synthetase OS=Oryctolagus cuniculus OX=9986 GN=DARS PE=3 SV=1;tr|A0A5F9C3Z6|A0A5F9C3Z6_RABIT Aspartyl-tRNA synth
S-(hydroxymethyl)glutathione dehydrogenase	0.13413	-0.154	0.391225	0.936	0.373458	0	0	G1SLF1	G1SLF1;A0A5F9DTI4;A0A5F9CY33;A0A5F9DTG0	G1SLF1;A0A5F9DTI4;A0A5F9CY33	711	tr|G1SLF1|G1SLF1_RABIT S-(hydroxymethyl)glutathione dehydrogenase OS=Oryctolagus cuniculus OX=9986 GN=ADH5 PE=3 SV=2;tr|A0A5F9DTI4|A0A5F9DTI4_RABIT S-(hydroxymethyl)glutathione dehydrogenase OS=Oryctolagus cuniculus OX=9986 GN=ADH5 PE=3 SV=1;tr|A0A5F9CY33|
Myosin regulatory light chain 2, skeletal muscle isoform type 2	0.13541	-0.071	0.176238	0.423	0.570982	0	0	G1TF03	G1TF03	G1TF03	2088	tr|G1TF03|G1TF03_RABIT Myosin regulatory light chain 2, skeletal muscle isoform type 2 OS=Oryctolagus cuniculus OX=9986 GN=MYLPF PE=4 SV=3
GMP reductase	0.13577	-0.354	0.838492	2.031	0.442383	1	0	G1TEA5	G1TEA5;G1SIL8;A0A5F9DSH1;A0A5F9DB17	G1TEA5	2072	tr|G1TEA5|G1TEA5_RABIT GMP reductase OS=Oryctolagus cuniculus OX=9986 GN=GMPR PE=3 SV=1
RRM domain-containing protein	0.13596	-0.678	-0.283537	0.11	-0.606785	0	0	G1T4K6	G1T4K6;A0A5F9CPC1;G1SW06;A0A5F9CZC6;A0A5F9CWP2	G1T4K6;A0A5F9CPC1;G1SW06;A0A5F9CZC6;A0A5F9CWP2	1852	tr|G1T4K6|G1T4K6_RABIT RRM domain-containing protein OS=Oryctolagus cuniculus OX=9986 PE=4 SV=2;tr|A0A5F9CPC1|A0A5F9CPC1_RABIT Heterogeneous nuclear ribonucleoprotein C OS=Oryctolagus cuniculus OX=9986 GN=HNRNPC PE=4 SV=1;tr|G1SW06|G1SW06_RABIT RRM domain-
NDK domain-containing protein	0.13654	-0.617	1.5071	3.631	0.390413	6	3	A0A5F9DFZ0	A0A5F9DFZ0	A0A5F9DFZ0	949	tr|A0A5F9DFZ0|A0A5F9DFZ0_RABIT NDK domain-containing protein OS=Oryctolagus cuniculus OX=9986 PE=3 SV=1
Acyl-CoA dehydrogenase medium chain	0.13683	-0.463	-0.19471	0.074	-0.496859	0	0	A0A5F9DNQ0	A0A5F9DNQ0;A0A5F9DEE3;A0A5F9CP71;G1T5W4;A0A5F9D5I3;U3KM39;A0A5F9CRT1	A0A5F9DNQ0;A0A5F9DEE3;A0A5F9CP71;G1T5W4;A0A5F9D5I3;U3KM39;A0A5F9CRT1	1031	tr|A0A5F9DNQ0|A0A5F9DNQ0_RABIT Acyl-CoA dehydrogenase medium chain OS=Oryctolagus cuniculus OX=9986 GN=ACADM PE=3 SV=1;tr|A0A5F9DEE3|A0A5F9DEE3_RABIT Acyl-CoA dehydrogenase medium chain OS=Oryctolagus cuniculus OX=9986 GN=ACADM PE=3 SV=1;tr|A0A5F9CP71|A0A5
Dolichyl-diphosphooligosaccharide--protein glycosyltransferase subunit 2	0.13711	-0.074	0.184686	0.444	0.537823	0	0	A0A5F9CCA2	A0A5F9CCA2;G1SPR9;A0A5F9CY76	A0A5F9CCA2;G1SPR9;A0A5F9CY76	325	tr|A0A5F9CCA2|A0A5F9CCA2_RABIT Dolichyl-diphosphooligosaccharide--protein glycosyltransferase subunit 2 OS=Oryctolagus cuniculus OX=9986 GN=RPN2 PE=3 SV=1;tr|G1SPR9|G1SPR9_RABIT Dolichyl-diphosphooligosaccharide--protein glycosyltransferase subunit 2 OS=Or
Vimentin	0.13731	-1.095	-0.455576	0.184	-0.764295	0	0	G1SWS9	G1SWS9;A0A5F9DS35;Q6S5G2;A0A5F9CWD3;G1TPK8;G1U6Z8;G1SQI2	G1SWS9;A0A5F9DS35	1671	tr|G1SWS9|G1SWS9_RABIT Vimentin OS=Oryctolagus cuniculus OX=9986 GN=VIM PE=3 SV=1;tr|A0A5F9DS35|A0A5F9DS35_RABIT Vimentin OS=Oryctolagus cuniculus OX=9986 GN=VIM PE=3 SV=1
Uncharacterized protein 144 (NEW)	0.13791	-0.121	0.317245	0.756	0.469169	0	0	G1U3P6	G1U3P6	G1U3P6	2368	tr|G1U3P6|G1U3P6_RABIT Uncharacterized protein OS=Oryctolagus cuniculus OX=9986 PE=4 SV=2
Aldedh domain-containing protein	0.1385	-0.498	1.11556	2.729	0.311345	3	0	A0A5F9CLN2	A0A5F9CLN2;G1SZ63;A0A5F9CVR7	A0A5F9CLN2;G1SZ63;A0A5F9CVR7	516	tr|A0A5F9CLN2|A0A5F9CLN2_RABIT Aldedh domain-containing protein OS=Oryctolagus cuniculus OX=9986 GN=ALDH9A1 PE=3 SV=1;tr|G1SZ63|G1SZ63_RABIT Aldedh domain-containing protein OS=Oryctolagus cuniculus OX=9986 GN=ALDH9A1 PE=3 SV=3;tr|A0A5F9CVR7|A0A5F9CVR7_RAB
Pyruvate kinase	0.1389	-0.078	0.192096	0.462	0.744631	0	0	A0A5F9DDB1	A0A5F9DDB1;G1SQD3	A0A5F9DDB1;G1SQD3	919	tr|A0A5F9DDB1|A0A5F9DDB1_RABIT Pyruvate kinase OS=Oryctolagus cuniculus OX=9986 GN=PKM PE=3 SV=1;tr|G1SQD3|G1SQD3_RABIT Pyruvate kinase OS=Oryctolagus cuniculus OX=9986 GN=PKM PE=3 SV=3
WD_REPEATS_REGION domain-containing protein	0.13935	-0.436	-0.182295	0.071	-0.588004	0	0	G1SJB4	G1SJB4;Q864T1;G1TVH1;A0A5F9D748;A0A5F9DL85;G1TI49	G1SJB4;Q864T1;G1TVH1;A0A5F9D748	1364	tr|G1SJB4|G1SJB4_RABIT WD_REPEATS_REGION domain-containing protein OS=Oryctolagus cuniculus OX=9986 GN=RACK1 PE=1 SV=2;tr|Q864T1|Q864T1_RABIT G-protein beta subunit like-protein (Fragment) OS=Oryctolagus cuniculus OX=9986 GN=NYDAS1 PE=2 SV=1;tr|G1TVH1|G1TV
Cytochrome b	0.13999	-0.524	1.21222	2.948	0.486886	6	3	A0A0N7JWF1	A0A0N7JWF1;W6NBQ6;A0A2U9K4A5;H8Y1J3;Q34872;W6N958;W6NMF1;W6N8U0;W6N963;W6NBP9;W6NME4;Q9TFA4;Q9TEF8;Q9TEF7;Q6ELW7;E7E236;A0A3Q8UFJ6;Q7YD52;E1B1M2;Q7YD51;Q7Y680;Q7YD53;A0A1L7MZR1;A0A1L7MZS9;Q7YD62;Q8SEZ9;A0A0A7DRS7;A0A0A7DR52;A0A0A7DQB9;A0A0A7DQN0;A0A0A7DRI5;A0A0A7DQM5;A0A0A7DRH9;A0A0A7DRS1;Q7YD58;Q7YD70;Q7YD68;Q7YD49;Q7YD60;Q7YIE5;Q7YD69;Q7YD64;Q7YD55;Q7YD59;Q7YD50	A0A0N7JWF1;W6NBQ6;A0A2U9K4A5;H8Y1J3;Q34872;W6N958;W6NMF1;W6N8U0;W6N963;W6NBP9;W6NME4;Q9TFA4;Q9TEF8;Q9TEF7;Q6ELW7;E7E236;A0A3Q8UFJ6;Q7YD52;E1B1M2;Q7YD51;Q7Y680;Q7YD53;A0A1L7MZR1;A0A1L7MZS9;Q7YD62;Q8SEZ9;A0A0A7DRS7;A0A0A7DR52;A0A0A7DQB9;A0A0A7DQN0;A0A0A7DRI5;A0A0A7DQM5;A0A0A7DRH9;A0A0A7DRS1;Q7YD58;Q7YD70;Q7YD68;Q7YD49;Q7YD60;Q7YIE5;Q7YD69;Q7YD64;Q7YD55;Q7YD59;Q7YD50	17	tr|A0A0N7JWF1|A0A0N7JWF1_RABIT Cytochrome b OS=Oryctolagus cuniculus OX=9986 GN=cytb PE=3 SV=1;tr|W6NBQ6|W6NBQ6_RABIT Cytochrome b (Fragment) OS=Oryctolagus cuniculus OX=9986 GN=cytb PE=3 SV=1;tr|A0A2U9K4A5|A0A2U9K4A5_RABIT Cytochrome b (Fragment) OS=Oryct
Lupus La protein homolog	0.1404	-0.359	0.914686	2.189	0.198332	4	1	G1SZ76	G1SZ76	G1SZ76	1722	tr|G1SZ76|G1SZ76_RABIT Lupus La protein homolog OS=Oryctolagus cuniculus OX=9986 GN=SSB PE=4 SV=2
STT3 oligosaccharyltransferase complex catalytic subunit A	0.14044	-1.252	-0.518067	0.215	-0.526309	3	4	G1T7W7	G1T7W7;A0A5F9CSB1	G1T7W7	1937	tr|G1T7W7|G1T7W7_RABIT STT3 oligosaccharyltransferase complex catalytic subunit A OS=Oryctolagus cuniculus OX=9986 GN=STT3A PE=4 SV=1
Heparin cofactor 2	0.14053	-0.879	-0.366704	0.144	-0.729772	0	0	G1SWF0	G1SWF0;CON__ENSEMBL:ENSBTAP00000018574	G1SWF0	1659	tr|G1SWF0|G1SWF0_RABIT Heparin cofactor 2 OS=Oryctolagus cuniculus OX=9986 GN=SERPIND1 PE=3 SV=1
L-lactate dehydrogenase	0.14082	-0.068	0.165007	0.398	0.63624	0	0	A0A5F9D4H9	A0A5F9D4H9;G1TAJ3	A0A5F9D4H9;G1TAJ3	811	tr|A0A5F9D4H9|A0A5F9D4H9_RABIT L-lactate dehydrogenase OS=Oryctolagus cuniculus OX=9986 GN=LDHA PE=3 SV=1;tr|G1TAJ3|G1TAJ3_RABIT L-lactate dehydrogenase OS=Oryctolagus cuniculus OX=9986 GN=LDHA PE=3 SV=2
Cysteine and glycine rich protein 1	0.1415	-1.103	-0.44842	0.206	-0.679785	0	0	G1SZ00	G1SZ00;A0A5F9DNI2;A0A5F9DQI6	G1SZ00;A0A5F9DNI2;A0A5F9DQI6	1716	tr|G1SZ00|G1SZ00_RABIT Cysteine and glycine rich protein 1 OS=Oryctolagus cuniculus OX=9986 GN=CSRP1 PE=4 SV=2;tr|A0A5F9DNI2|A0A5F9DNI2_RABIT Cysteine and glycine rich protein 1 OS=Oryctolagus cuniculus OX=9986 GN=CSRP1 PE=4 SV=1;tr|A0A5F9DQI6|A0A5F9DQI6_R
Glutathione S-transferase	0.1421	-0.157	0.354777	0.866	0.540719	0	0	A0A5F9CD48	A0A5F9CD48	A0A5F9CD48	341	tr|A0A5F9CD48|A0A5F9CD48_RABIT Glutathione S-transferase OS=Oryctolagus cuniculus OX=9986 GN=GSTM2 PE=3 SV=1
Serine--tRNA ligase, cytoplasmic	0.14247	-0.609	1.33659	3.283	0.686897	6	3	G1SVJ5	G1SVJ5	G1SVJ5	1641	tr|G1SVJ5|G1SVJ5_RABIT Serine--tRNA ligase, cytoplasmic OS=Oryctolagus cuniculus OX=9986 GN=SARS PE=4 SV=1
Enoyl-CoA delta isomerase 1	0.14276	-0.059	0.140237	0.34	0.618204	0	0	G1U0Y6	G1U0Y6	G1U0Y6	2335	tr|G1U0Y6|G1U0Y6_RABIT Enoyl-CoA delta isomerase 1 OS=Oryctolagus cuniculus OX=9986 GN=ECI1 PE=3 SV=2
Collagen type XIV alpha 1 chain	0.14385	-0.991	-0.40958	0.172	-0.742302	0	0	A0A5F9DVP3	A0A5F9DVP3;A0A5F9CFU1;G1T933	A0A5F9DVP3;A0A5F9CFU1;G1T933	398	tr|A0A5F9DVP3|A0A5F9DVP3_RABIT Collagen type XIV alpha 1 chain OS=Oryctolagus cuniculus OX=9986 GN=COL14A1 PE=4 SV=1;tr|A0A5F9CFU1|A0A5F9CFU1_RABIT Collagen type XIV alpha 1 chain OS=Oryctolagus cuniculus OX=9986 GN=COL14A1 PE=4 SV=1;tr|G1T933|G1T933_RABIT
Vacuolar protein sorting 25 homolog	0.14443	-1.229	-0.510239	0.209	-0.488771	3	5	A0A5F9CH05	A0A5F9CH05	A0A5F9CH05	424	tr|A0A5F9CH05|A0A5F9CH05_RABIT Vacuolar protein sorting 25 homolog OS=Oryctolagus cuniculus OX=9986 GN=VPS25 PE=4 SV=1
S-formylglutathione hydrolase	0.1452	-0.179	0.383023	0.945	0.426472	0	0	G1SYA5	G1SYA5;A0A5F9CIR3;A0A5F9CMB3;A0A5F9DTG9;A0A5F9C3S2	G1SYA5;A0A5F9CIR3;A0A5F9CMB3;A0A5F9DTG9;A0A5F9C3S2	466	tr|G1SYA5|G1SYA5_RABIT S-formylglutathione hydrolase OS=Oryctolagus cuniculus OX=9986 GN=ESD PE=3 SV=2;tr|A0A5F9CIR3|A0A5F9CIR3_RABIT S-formylglutathione hydrolase OS=Oryctolagus cuniculus OX=9986 GN=ESD PE=3 SV=1;tr|A0A5F9CMB3|A0A5F9CMB3_RABIT S-formylglu
Kelch like family member 41	0.14707	-0.293	-0.11804	0.056	-0.526874	0	0	G1TQY6	G1TQY6	G1TQY6	2220	tr|G1TQY6|G1TQY6_RABIT Kelch like family member 41 OS=Oryctolagus cuniculus OX=9986 GN=KLHL41 PE=4 SV=3
Elastin microfibril interfacer 1	0.14761	-1.974	-0.802649	0.368	-0.658052	0	1	G1SRW4	G1SRW4;A0A5F9D315	G1SRW4;A0A5F9D315	1558	tr|G1SRW4|G1SRW4_RABIT Elastin microfibril interfacer 1 OS=Oryctolagus cuniculus OX=9986 GN=EMILIN1 PE=4 SV=2;tr|A0A5F9D315|A0A5F9D315_RABIT Elastin microfibril interfacer 1 OS=Oryctolagus cuniculus OX=9986 GN=EMILIN1 PE=4 SV=1
NADH:ubiquinone oxidoreductase subunit B9	0.14781	-0.107	0.253461	0.613	0.51752	0	0	G1TQG1	G1TQG1;A0A5F9DSQ3;P79369	G1TQG1;A0A5F9DSQ3	2218	tr|G1TQG1|G1TQG1_RABIT NADH:ubiquinone oxidoreductase subunit B9 OS=Oryctolagus cuniculus OX=9986 GN=NDUFB9 PE=3 SV=2;tr|A0A5F9DSQ3|A0A5F9DSQ3_RABIT NADH:ubiquinone oxidoreductase subunit B9 OS=Oryctolagus cuniculus OX=9986 GN=NDUFB9 PE=3 SV=1
Heterogeneous nuclear ribonucleoprotein K	0.148	-0.53	-0.216778	0.095	-0.709336	0	0	A0A5F9C3B5	A0A5F9C3B5;G1U6T5;A0A5F9DIK7	A0A5F9C3B5	108	tr|A0A5F9C3B5|A0A5F9C3B5_RABIT Heterogeneous nuclear ribonucleoprotein K OS=Oryctolagus cuniculus OX=9986 GN=HNRNPK PE=4 SV=1
Coiled-coil domain containing 47	0.14801	-0.171	0.385789	0.943	0.396775	1	0	G1SLI0	G1SLI0	G1SLI0	1415	tr|G1SLI0|G1SLI0_RABIT Coiled-coil domain containing 47 OS=Oryctolagus cuniculus OX=9986 GN=CCDC47 PE=4 SV=2
Periostin	0.14842	-2.182	-0.897572	0.386	-0.641711	0	0	A0A5F9C343	A0A5F9C343;G1T1D7;A0A5F9CD23;A0A5F9D9X3;A0A5F9CJC8;A0A5F9D1X1;A0A5F9C7J9;CON__Q2KJC7;Q6PKZ1	A0A5F9C343;G1T1D7;A0A5F9CD23;A0A5F9D9X3;A0A5F9CJC8;A0A5F9D1X1;A0A5F9C7J9	102	tr|A0A5F9C343|A0A5F9C343_RABIT Periostin OS=Oryctolagus cuniculus OX=9986 GN=POSTN PE=4 SV=1;tr|G1T1D7|G1T1D7_RABIT Periostin OS=Oryctolagus cuniculus OX=9986 GN=POSTN PE=4 SV=1;tr|A0A5F9CD23|A0A5F9CD23_RABIT Periostin OS=Oryctolagus cuniculus OX=9986 GN=P
NAD(P)(+)--arginine ADP-ribosyltransferase	0.14842	-1.814	-0.732374	0.35	-0.141494	0	1	A0A5F9CKQ0	A0A5F9CKQ0;G1SJK3;A0A5F9DFT4;A0A5F9CSR9;A0A5F9DR82;A0A5F9DN60;A0A5F9C2N4;Q95KS3	A0A5F9CKQ0;G1SJK3;A0A5F9DFT4;A0A5F9CSR9;A0A5F9DR82;A0A5F9DN60;A0A5F9C2N4;Q95KS3	88	tr|A0A5F9CKQ0|A0A5F9CKQ0_RABIT NAD(P)(+)--arginine ADP-ribosyltransferase OS=Oryctolagus cuniculus OX=9986 GN=ART3 PE=3 SV=1;tr|G1SJK3|G1SJK3_RABIT NAD(P)(+)--arginine ADP-ribosyltransferase OS=Oryctolagus cuniculus OX=9986 GN=ART3 PE=3 SV=2;tr|A0A5F9DFT4|
40S ribosomal protein S4	0.14855	-0.384	-0.156831	0.07	-0.737664	0	0	G1TA47	G1TA47;A0A5F9DKF6;A0A5F9C757;G1TTD6;G1TK17;A0A5F9DVM8	G1TA47;A0A5F9DKF6;A0A5F9C757;G1TTD6;G1TK17	214	tr|G1TA47|G1TA47_RABIT 40S ribosomal protein S4 OS=Oryctolagus cuniculus OX=9986 GN=RPS4X PE=3 SV=3;tr|A0A5F9DKF6|A0A5F9DKF6_RABIT 40S ribosomal protein S4 OS=Oryctolagus cuniculus OX=9986 GN=RPS4X PE=3 SV=1;tr|A0A5F9C757|A0A5F9C757_RABIT 40S ribosomal pro
Decorin	0.14883	-0.773	-0.318827	0.135	-0.482484	0	0	A0A5F9CGV4	A0A5F9CGV4	A0A5F9CGV4	420	tr|A0A5F9CGV4|A0A5F9CGV4_RABIT Decorin OS=Oryctolagus cuniculus OX=9986 GN=DCN PE=3 SV=1
Endoplasmin	0.14918	-0.633	-0.259932	0.113	-0.668179	0	0	G1TBC1	G1TBC1;A0A5F9D1T7;A0A5F9DSF6	G1TBC1	2008	tr|G1TBC1|G1TBC1_RABIT Endoplasmin OS=Oryctolagus cuniculus OX=9986 GN=HSP90B1 PE=3 SV=2
LIM domain 7	0.14929	-2.407	-0.990896	0.425	-0.537089	3	5	A0A5F9DVT7	A0A5F9DVT7;A0A5F9CXP3;A0A5F9CCE3;A0A5F9CU43;A0A5F9CL05;A0A5F9CDY6;A0A5F9CK45;G1SRR2;A0A5F9DVA8	A0A5F9DVT7;A0A5F9CXP3;A0A5F9CCE3;A0A5F9CU43;A0A5F9CL05;A0A5F9CDY6;A0A5F9CK45;G1SRR2;A0A5F9DVA8	328	tr|A0A5F9DVT7|A0A5F9DVT7_RABIT LIM domain 7 OS=Oryctolagus cuniculus OX=9986 GN=LMO7 PE=4 SV=1;tr|A0A5F9CXP3|A0A5F9CXP3_RABIT LIM domain 7 OS=Oryctolagus cuniculus OX=9986 GN=LMO7 PE=4 SV=1;tr|A0A5F9CCE3|A0A5F9CCE3_RABIT LIM domain 7 OS=Oryctolagus cunicul
Cardiomyopathy associated 5	0.14986	-0.208	0.457916	1.123	0.746091	0	0	A0A5F9D171	A0A5F9D171;A0A5F9DTH1;G1SF34	A0A5F9D171;A0A5F9DTH1;G1SF34	758	tr|A0A5F9D171|A0A5F9D171_RABIT Cardiomyopathy associated 5 OS=Oryctolagus cuniculus OX=9986 GN=CMYA5 PE=4 SV=1;tr|A0A5F9DTH1|A0A5F9DTH1_RABIT Cardiomyopathy associated 5 OS=Oryctolagus cuniculus OX=9986 GN=CMYA5 PE=4 SV=1;tr|G1SF34|G1SF34_RABIT Cardiomyopa
Leukotriene A(4) hydrolase	0.15021	-0.281	0.560857	1.402	0.482889	0	0	G1SP54	G1SP54;A0A5F9CFW1	G1SP54;A0A5F9CFW1	1490	tr|G1SP54|G1SP54_RABIT Leukotriene A(4) hydrolase OS=Oryctolagus cuniculus OX=9986 GN=LTA4H PE=3 SV=1;tr|A0A5F9CFW1|A0A5F9CFW1_RABIT Leukotriene A(4) hydrolase OS=Oryctolagus cuniculus OX=9986 GN=LTA4H PE=3 SV=1
Leucine aminopeptidase 3	0.15027	-0.049	0.114185	0.277	0.247966	0	0	G1SFP0	G1SFP0;A0A5F9CCU3;A0A5F9C6Y6	G1SFP0;A0A5F9CCU3;A0A5F9C6Y6	337	tr|G1SFP0|G1SFP0_RABIT Leucine aminopeptidase 3 OS=Oryctolagus cuniculus OX=9986 GN=LAP3 PE=3 SV=2;tr|A0A5F9CCU3|A0A5F9CCU3_RABIT Leucine aminopeptidase 3 OS=Oryctolagus cuniculus OX=9986 GN=LAP3 PE=3 SV=1;tr|A0A5F9C6Y6|A0A5F9C6Y6_RABIT Leucine aminopeptid
Proteasome subunit alpha type	0.1512	-0.094	0.215322	0.525	0.401748	0	0	G1SDA8	G1SDA8;A0A5F9CGA0	G1SDA8	1231	tr|G1SDA8|G1SDA8_RABIT Proteasome subunit alpha type OS=Oryctolagus cuniculus OX=9986 GN=PSMA1 PE=3 SV=3
Actin-related protein 2/3 complex subunit 3	0.15124	-2.32	-0.94023	0.439	-0.612854	1	3	G1T277	G1T277;A0A5F9DPR9	G1T277	1792	tr|G1T277|G1T277_RABIT Actin-related protein 2/3 complex subunit 3 OS=Oryctolagus cuniculus OX=9986 GN=ARPC3 PE=3 SV=2
Mitogen-activated protein kinase kinase kinase 20	0.15169	-0.491	0.950625	2.393	0.386295	2	0	A0A5F9CCQ5	A0A5F9CCQ5;A0A5F9DM65	A0A5F9CCQ5;A0A5F9DM65	336	tr|A0A5F9CCQ5|A0A5F9CCQ5_RABIT Mitogen-activated protein kinase kinase kinase 20 OS=Oryctolagus cuniculus OX=9986 GN=MAP3K20 PE=4 SV=1;tr|A0A5F9DM65|A0A5F9DM65_RABIT Mitogen-activated protein kinase kinase kinase 20 OS=Oryctolagus cuniculus OX=9986 GN=MAP3
UBIQUITIN_CONJUGAT_2 domain-containing protein	0.15192	-0.373	0.732532	1.839	0.360209	1	0	G1TZZ3	G1TZZ3;G1TTC6;G1TJ17;G1TM28;G1TZ16	G1TZZ3;G1TTC6;G1TJ17;G1TM28	2326	tr|G1TZZ3|G1TZZ3_RABIT UBIQUITIN_CONJUGAT_2 domain-containing protein OS=Oryctolagus cuniculus OX=9986 GN=LOC100344152 PE=4 SV=1;tr|G1TTC6|G1TTC6_RABIT UBIQUITIN_CONJUGAT_2 domain-containing protein OS=Oryctolagus cuniculus OX=9986 PE=4 SV=1;tr|G1TJ17|G1TJ
Epoxide hydrolase	0.15308	-0.658	-0.269646	0.119	-0.318955	0	0	G1T295	G1T295;A0A5F9CXT4;A0A5F9DG50;A0A5F9CUU4;A0A5F9DQA4	G1T295;A0A5F9CXT4;A0A5F9DG50;A0A5F9CUU4;A0A5F9DQA4	700	tr|G1T295|G1T295_RABIT Epoxide hydrolase OS=Oryctolagus cuniculus OX=9986 GN=EPHX1 PE=3 SV=1;tr|A0A5F9CXT4|A0A5F9CXT4_RABIT Epoxide hydrolase 1 OS=Oryctolagus cuniculus OX=9986 GN=EPHX1 PE=4 SV=1;tr|A0A5F9DG50|A0A5F9DG50_RABIT Epoxide hydrolase OS=Oryctola
Chaperonin-containing T-complex polypeptide alpha subunit	0.15444	-0.368	-0.148197	0.071	-0.62754	0	0	B2ZDY6	B2ZDY6;G1U9S7;A0A5F9DUJ9;A0A5F9D943;Q9TRD6	B2ZDY6;G1U9S7;A0A5F9DUJ9;A0A5F9D943	1127	tr|B2ZDY6|B2ZDY6_RABIT Chaperonin-containing T-complex polypeptide alpha subunit OS=Oryctolagus cuniculus OX=9986 PE=2 SV=1;tr|G1U9S7|G1U9S7_RABIT Uncharacterized protein OS=Oryctolagus cuniculus OX=9986 GN=TCP1 PE=3 SV=1;tr|A0A5F9DUJ9|A0A5F9DUJ9_RABIT Unc
Dehydrogenase/reductase 7B	0.1545	-0.109	0.243832	0.596	0.692736	0	0	G1T6M2	G1T6M2;G1TWM4	G1T6M2;G1TWM4	1907	tr|G1T6M2|G1T6M2_RABIT Dehydrogenase/reductase 7B OS=Oryctolagus cuniculus OX=9986 GN=DHRS7B PE=3 SV=2;tr|G1TWM4|G1TWM4_RABIT Dehydrogenase/reductase 7B OS=Oryctolagus cuniculus OX=9986 GN=DHRS7B PE=4 SV=2
Transmembrane p24 trafficking protein 4	0.15451	-0.355	0.677867	1.711	0.40341	1	0	G1SKT1	G1SKT1;A0A5F9DRH0	G1SKT1	1392	tr|G1SKT1|G1SKT1_RABIT Transmembrane p24 trafficking protein 4 OS=Oryctolagus cuniculus OX=9986 GN=TMED4 PE=3 SV=2
Uncharacterized protein 130 (NEW)	0.15477	-0.177	0.395328	0.967	0.18741	0	0	G1TRC0	G1TRC0;G1SUX8;Q9MYS2	G1TRC0;G1SUX8	2227	tr|G1TRC0|G1TRC0_RABIT Uncharacterized protein OS=Oryctolagus cuniculus OX=9986 PE=3 SV=2;tr|G1SUX8|G1SUX8_RABIT Uncharacterized protein OS=Oryctolagus cuniculus OX=9986 GN=LOC100354435 PE=3 SV=2
Lysophosphatidylcholine acyltransferase 3	0.15517	-1.994	-0.791442	0.411	-0.40209	0	3	G1T7G3	G1T7G3	G1T7G3	1924	tr|G1T7G3|G1T7G3_RABIT Lysophosphatidylcholine acyltransferase 3 OS=Oryctolagus cuniculus OX=9986 GN=LPCAT3 PE=3 SV=1
SERPINE1 mRNA binding protein 1	0.15535	-0.116	0.258588	0.633	0.176371	0	0	G1SW77	G1SW77;U3KN98;A0A5F9CQE6	G1SW77;U3KN98	1652	tr|G1SW77|G1SW77_RABIT SERPINE1 mRNA binding protein 1 OS=Oryctolagus cuniculus OX=9986 GN=SERBP1 PE=4 SV=1;tr|U3KN98|U3KN98_RABIT SERPINE1 mRNA binding protein 1 OS=Oryctolagus cuniculus OX=9986 GN=SERBP1 PE=4 SV=2
Glutaredoxin domain-containing protein	0.15589	-1.947	-0.770683	0.406	-0.558706	0	2	G1TJV3	G1TJV3	G1TJV3	2141	tr|G1TJV3|G1TJV3_RABIT Glutaredoxin domain-containing protein OS=Oryctolagus cuniculus OX=9986 PE=4 SV=2
ATP synthase subunit beta	0.15716	-0.087	0.190047	0.466	0.682036	0	0	G1SQA8	G1SQA8;Q0QEN9	G1SQA8;Q0QEN9	1522	tr|G1SQA8|G1SQA8_RABIT ATP synthase subunit beta OS=Oryctolagus cuniculus OX=9986 GN=ATP5F1B PE=3 SV=3;tr|Q0QEN9|Q0QEN9_RABIT ATP synthase subunit beta (Fragment) OS=Oryctolagus cuniculus OX=9986 GN=ATP5B PE=2 SV=1
BRO1 domain-containing protein	0.15786	-1.03	-0.412477	0.205	-0.665138	0	0	G1TEG8	G1TEG8;A0A5F9DEQ9	G1TEG8;A0A5F9DEQ9	2075	tr|G1TEG8|G1TEG8_RABIT BRO1 domain-containing protein OS=Oryctolagus cuniculus OX=9986 GN=PDCD6IP PE=4 SV=2;tr|A0A5F9DEQ9|A0A5F9DEQ9_RABIT BRO1 domain-containing protein OS=Oryctolagus cuniculus OX=9986 GN=PDCD6IP PE=4 SV=1
Spectrin alpha, non-erythrocytic 1	0.15835	-0.615	-0.245552	0.124	-0.768269	0	0	G1T346	G1T346	G1T346	1812	tr|G1T346|G1T346_RABIT Spectrin alpha, non-erythrocytic 1 OS=Oryctolagus cuniculus OX=9986 GN=SPTAN1 PE=4 SV=3
Apolipoprotein A-IV (Predicted)	0.15842	-0.935	-0.379455	0.176	-0.626986	0	0	B7NZM0	B7NZM0;CON__Q32PJ2	B7NZM0	1146	tr|B7NZM0|B7NZM0_RABIT Apolipoprotein A-IV (Predicted) OS=Oryctolagus cuniculus OX=9986 GN=APOA4 PE=3 SV=1
Ribos_L4_asso_C domain-containing protein	0.15955	-0.493	-0.197822	0.097	-0.735292	0	0	G1SVW5	G1SVW5;A0A5F9DCT1;A0A5F9C3C5;A0A5F9CNS8;A0A5F9C6F8;A0A5F9CVL3	G1SVW5;A0A5F9DCT1;A0A5F9C3C5;A0A5F9CNS8	1648	tr|G1SVW5|G1SVW5_RABIT Ribos_L4_asso_C domain-containing protein OS=Oryctolagus cuniculus OX=9986 GN=RPL4 PE=1 SV=3;tr|A0A5F9DCT1|A0A5F9DCT1_RABIT Ribos_L4_asso_C domain-containing protein OS=Oryctolagus cuniculus OX=9986 GN=RPL4 PE=4 SV=1;tr|A0A5F9C3C5|A0
Superoxide dismutase [Cu-Zn]	0.16054	-0.078	0.163608	0.404	0.312421	0	0	G1TKH3	G1TKH3	G1TKH3	2152	tr|G1TKH3|G1TKH3_RABIT Superoxide dismutase [Cu-Zn] OS=Oryctolagus cuniculus OX=9986 GN=SOD1 PE=3 SV=1
Catalase	0.16253	-0.402	0.778301	1.957	0.320549	0	0	G1T6W7	G1T6W7;A0A5F9DJP6;A0A5F9C2R4;A0A5F9DJP2	G1T6W7;A0A5F9DJP6;A0A5F9C2R4;A0A5F9DJP2	1913	tr|G1T6W7|G1T6W7_RABIT Catalase OS=Oryctolagus cuniculus OX=9986 GN=CAT PE=3 SV=2;tr|A0A5F9DJP6|A0A5F9DJP6_RABIT Catalase OS=Oryctolagus cuniculus OX=9986 GN=CAT PE=3 SV=1;tr|A0A5F9C2R4|A0A5F9C2R4_RABIT Catalase OS=Oryctolagus cuniculus OX=9986 GN=CAT PE=3
Family with sequence similarity 162 member A	0.16266	-0.393	-0.157776	0.078	-0.421019	0	0	G1SI31	G1SI31	G1SI31	1341	tr|G1SI31|G1SI31_RABIT Family with sequence similarity 162 member A OS=Oryctolagus cuniculus OX=9986 GN=FAM162A PE=4 SV=1
Enoyl-CoA hydratase, short chain 1	0.16356	-0.12	0.241867	0.604	0.391103	0	0	G1SDD0	G1SDD0	G1SDD0	1233	tr|G1SDD0|G1SDD0_RABIT Enoyl-CoA hydratase, short chain 1 OS=Oryctolagus cuniculus OX=9986 GN=ECHS1 PE=3 SV=2
Leucine rich pentatricopeptide repeat containing	0.16361	-0.281	-0.110714	0.059	-0.443155	0	0	G1T8M9	G1T8M9;A0A5F9DD52	G1T8M9	1953	tr|G1T8M9|G1T8M9_RABIT Leucine rich pentatricopeptide repeat containing OS=Oryctolagus cuniculus OX=9986 GN=LRPPRC PE=4 SV=2
Acylphosphatase	0.16393	-0.105	0.211033	0.527	0.637901	0	0	A0A0A0MQQ1	A0A0A0MQQ1;A0A5F9DJG0;A0A5F9DE36	A0A0A0MQQ1;A0A5F9DJG0	6	tr|A0A0A0MQQ1|A0A0A0MQQ1_RABIT Acylphosphatase OS=Oryctolagus cuniculus OX=9986 GN=ACYP2 PE=3 SV=1;tr|A0A5F9DJG0|A0A5F9DJG0_RABIT Acylphosphatase-2 OS=Oryctolagus cuniculus OX=9986 GN=ACYP2 PE=3 SV=1
Ribosomal protein S28	0.16434	-2.256	-0.878637	0.498	-0.377828	0	2	G1TIB4	G1TIB4	G1TIB4	2120	tr|G1TIB4|G1TIB4_RABIT Ribosomal protein S28 OS=Oryctolagus cuniculus OX=9986 GN=RPS28 PE=1 SV=1
Calcium-transporting ATPase	0.16449	-0.115	0.227528	0.57	0.718034	0	0	G1T853	G1T853;A0A5F9D010;A0A5F9CP48	G1T853;A0A5F9D010;A0A5F9CP48	563	tr|G1T853|G1T853_RABIT Calcium-transporting ATPase OS=Oryctolagus cuniculus OX=9986 GN=ATP2A3 PE=3 SV=2;tr|A0A5F9D010|A0A5F9D010_RABIT Calcium-transporting ATPase OS=Oryctolagus cuniculus OX=9986 GN=ATP2A3 PE=3 SV=1;tr|A0A5F9CP48|A0A5F9CP48_RABIT Calcium-t
Dynactin subunit 2	0.16461	-0.085	0.170036	0.425	0.246048	0	0	A0A5F9CQD4	A0A5F9CQD4;G1T0Y9;A0A5F9D7X3	A0A5F9CQD4;G1T0Y9;A0A5F9D7X3	588	tr|A0A5F9CQD4|A0A5F9CQD4_RABIT Dynactin subunit 2 OS=Oryctolagus cuniculus OX=9986 GN=DCTN2 PE=4 SV=1;tr|G1T0Y9|G1T0Y9_RABIT Dynactin subunit 2 OS=Oryctolagus cuniculus OX=9986 GN=DCTN2 PE=4 SV=3;tr|A0A5F9D7X3|A0A5F9D7X3_RABIT Dynactin subunit 2 OS=Oryctol
Glutathione S-transferase omega 1	0.16487	-0.321	0.574873	1.471	0.352482	1	0	G1SVP7	G1SVP7;A0A5F9DQL3;A0A5F9CRL5	G1SVP7;A0A5F9DQL3;A0A5F9CRL5	1644	tr|G1SVP7|G1SVP7_RABIT Glutathione S-transferase omega 1 OS=Oryctolagus cuniculus OX=9986 GN=GSTO1 PE=3 SV=1;tr|A0A5F9DQL3|A0A5F9DQL3_RABIT Glutathione S-transferase omega 1 OS=Oryctolagus cuniculus OX=9986 GN=GSTO1 PE=3 SV=1;tr|A0A5F9CRL5|A0A5F9CRL5_RABIT
BPI1 domain-containing protein	0.16508	-3.092	-1.22692	0.638	-0.420493	0	0	A0A5F9C4I3	A0A5F9C4I3;G1TCW9;U3KP81	A0A5F9C4I3;G1TCW9;U3KP81	143	tr|A0A5F9C4I3|A0A5F9C4I3_RABIT BPI1 domain-containing protein OS=Oryctolagus cuniculus OX=9986 GN=BPIFB1 PE=4 SV=1;tr|G1TCW9|G1TCW9_RABIT BPI1 domain-containing protein OS=Oryctolagus cuniculus OX=9986 GN=BPIFB1 PE=4 SV=2;tr|U3KP81|U3KP81_RABIT BPI1 domain
Proteasome subunit alpha type	0.16626	-0.315	-0.126722	0.062	-0.33571	0	0	A0A5F9C295	A0A5F9C295;A0A5F9CI27;G1T9V4	A0A5F9C295;A0A5F9CI27;G1T9V4	78	tr|A0A5F9C295|A0A5F9C295_RABIT Proteasome subunit alpha type OS=Oryctolagus cuniculus OX=9986 GN=PSMA6 PE=3 SV=1;tr|A0A5F9CI27|A0A5F9CI27_RABIT Proteasome subunit alpha type OS=Oryctolagus cuniculus OX=9986 GN=PSMA6 PE=3 SV=1;tr|G1T9V4|G1T9V4_RABIT Proteas
Solute carrier family 16 member 1	0.16634	-2.723	-1.06902	0.586	-0.27152	3	6	G1TCC1	G1TCC1	G1TCC1	2025	tr|G1TCC1|G1TCC1_RABIT Solute carrier family 16 member 1 OS=Oryctolagus cuniculus OX=9986 GN=SLC16A1 PE=4 SV=2
Lamin B1	0.16646	-0.903	-0.353999	0.194	-0.705576	0	0	G1ST69	G1ST69;A0A5F9DJQ0;A0A5F9CK54;A0A5F9DT04;A0A5F9C4B1	G1ST69;A0A5F9DJQ0;A0A5F9CK54;A0A5F9DT04;A0A5F9C4B1	1588	tr|G1ST69|G1ST69_RABIT Lamin B1 OS=Oryctolagus cuniculus OX=9986 GN=LMNB1 PE=3 SV=2;tr|A0A5F9DJQ0|A0A5F9DJQ0_RABIT Lamin B1 OS=Oryctolagus cuniculus OX=9986 GN=LMNB1 PE=3 SV=1;tr|A0A5F9CK54|A0A5F9CK54_RABIT Lamin B1 OS=Oryctolagus cuniculus OX=9986 GN=LMNB
AP-2 complex subunit alpha	0.16725	-0.677	-0.270893	0.135	-0.710395	0	0	A0A5F9CB61	A0A5F9CB61;G1U8F0;A0A5F9CP21;A0A5F9DAM7	A0A5F9CB61;G1U8F0;A0A5F9CP21;A0A5F9DAM7	298	tr|A0A5F9CB61|A0A5F9CB61_RABIT AP-2 complex subunit alpha OS=Oryctolagus cuniculus OX=9986 GN=AP2A1 PE=3 SV=1;tr|G1U8F0|G1U8F0_RABIT AP-2 complex subunit alpha OS=Oryctolagus cuniculus OX=9986 GN=AP2A1 PE=3 SV=2;tr|A0A5F9CP21|A0A5F9CP21_RABIT AP-2 complex
Uncharacterized protein 44 (NEW)	0.1678	-0.077	0.153731	0.384	0.615018	0	0	A0A5F9D3H1	A0A5F9D3H1;G1SUU2;A0A5F9CRA5	A0A5F9D3H1;G1SUU2;A0A5F9CRA5	796	tr|A0A5F9D3H1|A0A5F9D3H1_RABIT Uncharacterized protein OS=Oryctolagus cuniculus OX=9986 PE=4 SV=1;tr|G1SUU2|G1SUU2_RABIT Uncharacterized protein OS=Oryctolagus cuniculus OX=9986 PE=4 SV=2;tr|A0A5F9CRA5|A0A5F9CRA5_RABIT ArsA_ATPase domain-containing protein
Eukaryotic translation initiation factor 3 subunit C	0.168	-2.831	-1.12189	0.588	-0.592387	2	4	A0A5F9CMJ3	A0A5F9CMJ3;G1U971	A0A5F9CMJ3;G1U971	533	tr|A0A5F9CMJ3|A0A5F9CMJ3_RABIT Eukaryotic translation initiation factor 3 subunit C OS=Oryctolagus cuniculus OX=9986 GN=LOC100344472 PE=3 SV=1;tr|G1U971|G1U971_RABIT Eukaryotic translation initiation factor 3 subunit C OS=Oryctolagus cuniculus OX=9986 GN=E
Prothrombin (Fragment)	0.16922	-3.271	-1.26568	0.74	-0.55168	0	2	O77688	O77688	O77688	2465	tr|O77688|O77688_RABIT Prothrombin (Fragment) OS=Oryctolagus cuniculus OX=9986 PE=2 SV=1
Mitogen-activated protein kinase kinase 3	0.16946	-0.11	0.215663	0.541	0.513089	1	0	A0A5F9CXT2	A0A5F9CXT2;G1THP8;A0A5F9CBG9	A0A5F9CXT2;G1THP8;A0A5F9CBG9	699	tr|A0A5F9CXT2|A0A5F9CXT2_RABIT Mitogen-activated protein kinase kinase 3 OS=Oryctolagus cuniculus OX=9986 GN=MAP2K3 PE=3 SV=1;tr|G1THP8|G1THP8_RABIT Mitogen-activated protein kinase kinase 3 OS=Oryctolagus cuniculus OX=9986 GN=MAP2K3 PE=3 SV=1;tr|A0A5F9CBG
Catechol O-methyltransferase	0.16958	-0.104	0.201503	0.506	0.51022	0	0	G1SQP9	G1SQP9;A0A5F9DQ59;A0A5F9CJX6	G1SQP9;A0A5F9DQ59	1528	tr|G1SQP9|G1SQP9_RABIT Catechol O-methyltransferase OS=Oryctolagus cuniculus OX=9986 GN=COMT PE=3 SV=2;tr|A0A5F9DQ59|A0A5F9DQ59_RABIT Catechol O-methyltransferase OS=Oryctolagus cuniculus OX=9986 GN=COMT PE=3 SV=1
Deoxyribonuclease	0.17003	-2.497	-0.96563	0.566	-0.370835	0	3	B7NZQ3	B7NZQ3	B7NZQ3	1155	tr|B7NZQ3|B7NZQ3_RABIT Deoxyribonuclease OS=Oryctolagus cuniculus OX=9986 GN=RA_m006_jsm824E4r PE=3 SV=1
Uncharacterized protein 92 (NEW)	0.17005	-2.063	-0.801163	0.46	-0.53203	0	1	G1SSA8	G1SSA8	G1SSA8	1571	tr|G1SSA8|G1SSA8_RABIT Uncharacterized protein OS=Oryctolagus cuniculus OX=9986 PE=4 SV=2
Pentraxin 3	0.17056	-3.219	-1.25844	0.703	-0.715819	0	2	A0A5F9DG66	A0A5F9DG66;G1SYN4;A0A5F9D8W4	A0A5F9DG66;G1SYN4	952	tr|A0A5F9DG66|A0A5F9DG66_RABIT Pentraxin 3 OS=Oryctolagus cuniculus OX=9986 GN=PTX3 PE=4 SV=1;tr|G1SYN4|G1SYN4_RABIT Pentraxin 3 OS=Oryctolagus cuniculus OX=9986 GN=PTX3 PE=4 SV=2
Chaperonin containing TCP1 subunit 8	0.17085	-0.235	-0.0937769	0.048	-0.604713	0	0	G1SHZ8	G1SHZ8	G1SHZ8	1339	tr|G1SHZ8|G1SHZ8_RABIT Chaperonin containing TCP1 subunit 8 OS=Oryctolagus cuniculus OX=9986 GN=CCT8 PE=3 SV=2
Thymosin beta	0.1714	-0.845	1.46641	3.778	0.314384	6	3	G1T824	G1T824	G1T824	1944	tr|G1T824|G1T824_RABIT Thymosin beta OS=Oryctolagus cuniculus OX=9986 GN=TMSB15B PE=3 SV=1
Methylthioribose-1-phosphate isomerase	0.17149	-0.42	0.818383	2.057	0.285132	6	3	G1TPW2	G1TPW2	G1TPW2	2211	tr|G1TPW2|G1TPW2_RABIT Methylthioribose-1-phosphate isomerase OS=Oryctolagus cuniculus OX=9986 GN=MRI1 PE=3 SV=2
Calumenin	0.17162	-0.412	-0.163391	0.084	-0.328474	0	0	A0A140TAW0	A0A140TAW0;A0A5F9CTM8	A0A140TAW0	18	tr|A0A140TAW0|A0A140TAW0_RABIT Calumenin OS=Oryctolagus cuniculus OX=9986 GN=CALU PE=4 SV=1
Titin (Fragment)	0.1722	-0.062	0.109832	0.282	0.578765	0	0	Q28733	Q28733;Q28737;Q7JFL6	Q28733	2484	tr|Q28733|Q28733_RABIT Titin (Fragment) OS=Oryctolagus cuniculus OX=9986 PE=2 SV=1
AP complex subunit beta	0.17263	-2.156	-0.833276	0.489	-0.716137	0	0	A0A5F9C4A7	A0A5F9C4A7;G1SL02	A0A5F9C4A7;G1SL02	135	tr|A0A5F9C4A7|A0A5F9C4A7_RABIT AP complex subunit beta OS=Oryctolagus cuniculus OX=9986 GN=AP2B1 PE=3 SV=1;tr|G1SL02|G1SL02_RABIT AP complex subunit beta OS=Oryctolagus cuniculus OX=9986 GN=AP2B1 PE=3 SV=1
Serine/threonine-protein phosphatase 2A 55 kDa regulatory subunit B	0.17266	-1.444	-0.573302	0.297	-0.583965	2	2	G1TUP4	G1TUP4;A0A5F9DBC2;G1U0U7;A0A5F9C1K2;A0A5F9C5L3;A0A5F9CKN0;A0A5F9DFJ0;A0A5F9C7Q5;A0A5F9DH64;A0A5F9C7H6;A0A5F9C5M8;A0A5F9DC80	G1TUP4;A0A5F9DBC2;G1U0U7;A0A5F9C1K2;A0A5F9C5L3;A0A5F9CKN0;A0A5F9DFJ0;A0A5F9C7Q5;A0A5F9DH64;A0A5F9C7H6;A0A5F9C5M8	2263	tr|G1TUP4|G1TUP4_RABIT Serine/threonine-protein phosphatase 2A 55 kDa regulatory subunit B OS=Oryctolagus cuniculus OX=9986 GN=PPP2R2D PE=3 SV=3;tr|A0A5F9DBC2|A0A5F9DBC2_RABIT Serine/threonine-protein phosphatase 2A 55 kDa regulatory subunit B OS=Oryctolag
Collagen type III alpha 1 chain	0.1731	-5.774	-2.22187	1.329	-0.541923	0	2	A0A5F9C9Q2	A0A5F9C9Q2;G1T8J0	A0A5F9C9Q2;G1T8J0	267	tr|A0A5F9C9Q2|A0A5F9C9Q2_RABIT Collagen type III alpha 1 chain OS=Oryctolagus cuniculus OX=9986 GN=COL3A1 PE=4 SV=1;tr|G1T8J0|G1T8J0_RABIT Collagen type III alpha 1 chain OS=Oryctolagus cuniculus OX=9986 GN=COL3A1 PE=4 SV=2
Aminotran_1_2 domain-containing protein	0.17323	-0.371	0.635855	1.643	0.492617	6	3	G1TNV7	G1TNV7;A0A5F9CIZ7;A0A5F9CI96	G1TNV7;A0A5F9CIZ7;A0A5F9CI96	2198	tr|G1TNV7|G1TNV7_RABIT Aminotran_1_2 domain-containing protein OS=Oryctolagus cuniculus OX=9986 GN=GCAT PE=3 SV=2;tr|A0A5F9CIZ7|A0A5F9CIZ7_RABIT Aminotran_1_2 domain-containing protein OS=Oryctolagus cuniculus OX=9986 GN=GCAT PE=3 SV=1;tr|A0A5F9CI96|A0A5F9
Myosin binding protein H like	0.17363	-0.2	0.375079	0.951	0.679488	0	0	G1U4R4	G1U4R4	G1U4R4	2384	tr|G1U4R4|G1U4R4_RABIT Myosin binding protein H like OS=Oryctolagus cuniculus OX=9986 GN=MYBPHL PE=4 SV=1
Myosin light chain 1/3, skeletal muscle isoform	0.17481	-0.082	0.147359	0.376	0.694999	0	0	G1U025	G1U025;A0A5F9CXN4	G1U025;A0A5F9CXN4	696	tr|G1U025|G1U025_RABIT Myosin light chain 1/3, skeletal muscle isoform OS=Oryctolagus cuniculus OX=9986 GN=MYL1 PE=4 SV=1;tr|A0A5F9CXN4|A0A5F9CXN4_RABIT Myosin light chain 1/3, skeletal muscle isoform OS=Oryctolagus cuniculus OX=9986 GN=MYL1 PE=4 SV=1
SERPIN domain-containing protein	0.17604	-0.258	0.439182	1.137	0.469635	0	0	G1SQK1	G1SQK1;A0A5F9DEH9;A0A5F9DGV9	G1SQK1;A0A5F9DEH9;A0A5F9DGV9	934	tr|G1SQK1|G1SQK1_RABIT SERPIN domain-containing protein OS=Oryctolagus cuniculus OX=9986 GN=SERPINB6 PE=3 SV=2;tr|A0A5F9DEH9|A0A5F9DEH9_RABIT SERPIN domain-containing protein OS=Oryctolagus cuniculus OX=9986 GN=SERPINB6 PE=3 SV=1;tr|A0A5F9DGV9|A0A5F9DGV9_R
tRNA methyltransferase 10C, mitochondrial RNase P subunit	0.17673	-1.093	-0.429873	0.234	-0.316658	2	5	G1T0M2	G1T0M2	G1T0M2	1754	tr|G1T0M2|G1T0M2_RABIT tRNA methyltransferase 10C, mitochondrial RNase P subunit OS=Oryctolagus cuniculus OX=9986 GN=TRMT10C PE=4 SV=2
Troponin T beta isoform	0.17695	-0.093	0.155192	0.402	0.547214	0	0	Q9TS31	Q9TS31;A0A5F9D7W8;Q28734	Q9TS31;A0A5F9D7W8	2509	tr|Q9TS31|Q9TS31_RABIT Troponin T beta isoform OS=Oryctolagus cuniculus OX=9986 PE=4 SV=1;tr|A0A5F9D7W8|A0A5F9D7W8_RABIT Troponin T, fast skeletal muscle OS=Oryctolagus cuniculus OX=9986 GN=TNNT3 PE=4 SV=1
Capping actin protein, gelsolin like	0.17775	-1.4	-0.551555	0.296	-0.660237	1	4	G1SHB9	G1SHB9;A0A5F9CDL7	G1SHB9;A0A5F9CDL7	1323	tr|G1SHB9|G1SHB9_RABIT Capping actin protein, gelsolin like OS=Oryctolagus cuniculus OX=9986 GN=CAPG PE=4 SV=3;tr|A0A5F9CDL7|A0A5F9CDL7_RABIT Capping actin protein, gelsolin like OS=Oryctolagus cuniculus OX=9986 GN=CAPG PE=4 SV=1
Aconitate hydratase, mitochondrial	0.17901	-0.071	0.130427	0.332	0.495835	0	0	G1TUX2	G1TUX2	G1TUX2	2266	tr|G1TUX2|G1TUX2_RABIT Aconitate hydratase, mitochondrial OS=Oryctolagus cuniculus OX=9986 GN=ACO2 PE=3 SV=2
Uncharacterized protein 3 (NEW)	0.17914	-0.345	0.566061	1.476	0.351364	1	0	G1TMU2	G1TMU2;A0A5F9C1B6;A0A5F9CTS0;G1U3W7	G1TMU2;A0A5F9C1B6	61	tr|G1TMU2|G1TMU2_RABIT Uncharacterized protein OS=Oryctolagus cuniculus OX=9986 PE=4 SV=2;tr|A0A5F9C1B6|A0A5F9C1B6_RABIT Uncharacterized protein OS=Oryctolagus cuniculus OX=9986 PE=4 SV=1
Protein phosphatase 2 scaffold subunit Aalpha	0.17937	-0.21	-0.0810485	0.048	-0.625808	0	0	G1TCZ8	G1TCZ8;A0A5F9D294;A0A5F9DVQ5;G1U2X9;A0A5F9CPA1;A0A5F9D5Y6;A0A5F9D2S5	G1TCZ8	2044	tr|G1TCZ8|G1TCZ8_RABIT Protein phosphatase 2 scaffold subunit Aalpha OS=Oryctolagus cuniculus OX=9986 GN=PPP2R1A PE=4 SV=2
Tubulin beta chain	0.18007	-4.35	-1.70663	0.936	-0.56894	2	4	G1TJC3	G1TJC3	G1TJC3	2136	tr|G1TJC3|G1TJC3_RABIT Tubulin beta chain OS=Oryctolagus cuniculus OX=9986 PE=3 SV=2
ATP-citrate synthase	0.18011	-1.784	-0.687175	0.408	-0.666022	2	4	G1T4Z2	G1T4Z2;A0A5F9C5S1;A0A5F9C811;A0A5F9D719	G1T4Z2;A0A5F9C5S1;A0A5F9C811;A0A5F9D719	186	tr|G1T4Z2|G1T4Z2_RABIT ATP-citrate synthase OS=Oryctolagus cuniculus OX=9986 GN=ACLY PE=3 SV=3;tr|A0A5F9C5S1|A0A5F9C5S1_RABIT ATP-citrate synthase OS=Oryctolagus cuniculus OX=9986 GN=ACLY PE=3 SV=1;tr|A0A5F9C811|A0A5F9C811_RABIT ATP-citrate synthase OS=Ory
Creatine kinase M-type	0.18104	-0.193	0.344764	0.882	0.613156	0	0	G1TG30	G1TG30;G1TUS9	G1TG30;G1TUS9	2101	tr|G1TG30|G1TG30_RABIT Creatine kinase M-type OS=Oryctolagus cuniculus OX=9986 GN=CKM PE=3 SV=2;tr|G1TUS9|G1TUS9_RABIT Creatine kinase M-type OS=Oryctolagus cuniculus OX=9986 GN=CKM PE=3 SV=2
Tropomyosin alpha-1 chain	0.18129	-0.106	0.178929	0.464	0.538131	0	0	A0A5F9C2G9	A0A5F9C2G9	A0A5F9C2G9	84	tr|A0A5F9C2G9|A0A5F9C2G9_RABIT Tropomyosin alpha-1 chain OS=Oryctolagus cuniculus OX=9986 GN=TPM1 PE=3 SV=1
NADH-ubiquinone oxidoreductase chain 5	0.18241	-0.276	0.476547	1.23	0.495683	0	0	A0A3S8V6Y5	A0A3S8V6Y5	A0A3S8V6Y5	43	tr|A0A3S8V6Y5|A0A3S8V6Y5_RABIT NADH-ubiquinone oxidoreductase chain 5 OS=Oryctolagus cuniculus OX=9986 GN=ND5 PE=3 SV=1
Small nuclear ribonucleoprotein Sm D3	0.18457	-2.062	-0.803528	0.455	-0.504979	2	5	G1SMM7	G1SMM7	G1SMM7	1444	tr|G1SMM7|G1SMM7_RABIT Small nuclear ribonucleoprotein Sm D3 OS=Oryctolagus cuniculus OX=9986 GN=SNRPD3 PE=3 SV=1
Acetyl-CoA acetyltransferase 1	0.18523	-0.719	-0.279764	0.16	-0.25309	0	0	G1SIJ2	G1SIJ2;A0A5F9C138	G1SIJ2	1351	tr|G1SIJ2|G1SIJ2_RABIT Acetyl-CoA acetyltransferase 1 OS=Oryctolagus cuniculus OX=9986 GN=ACAT1 PE=3 SV=2
ATP synthase subunit gamma	0.18592	-0.079	0.137493	0.353	0.565674	0	0	U3KMU8	U3KMU8	U3KMU8	2553	tr|U3KMU8|U3KMU8_RABIT ATP synthase subunit gamma OS=Oryctolagus cuniculus OX=9986 GN=ATP5F1C PE=3 SV=1
Angiotensinogen	0.18599	-1.125	-0.43784	0.249	-0.639344	0	0	G1SDD6	G1SDD6	G1SDD6	1234	tr|G1SDD6|G1SDD6_RABIT Angiotensinogen OS=Oryctolagus cuniculus OX=9986 GN=AGT PE=3 SV=3
Programmed cell death 5	0.18765	-0.456	-0.173694	0.109	-0.375875	0	0	A0A5F9DUN6	A0A5F9DUN6;A0A5F9CGN7;G1T4Y7;A0A5F9CXY6	A0A5F9DUN6;A0A5F9CGN7	1110	tr|A0A5F9DUN6|A0A5F9DUN6_RABIT Programmed cell death 5 OS=Oryctolagus cuniculus OX=9986 GN=PDCD5 PE=4 SV=1;tr|A0A5F9CGN7|A0A5F9CGN7_RABIT Programmed cell death 5 OS=Oryctolagus cuniculus OX=9986 GN=PDCD5 PE=4 SV=1
Fission, mitochondrial 1	0.18797	-0.131	0.204794	0.54	0.530713	0	0	G1TM35	G1TM35	G1TM35	2174	tr|G1TM35|G1TM35_RABIT Fission, mitochondrial 1 OS=Oryctolagus cuniculus OX=9986 GN=FIS1 PE=4 SV=3
Citrate synthase	0.18842	-0.065	0.110331	0.285	0.435975	0	0	A0A5F9DU85	A0A5F9DU85;G1SSK8;Q0QEL4	A0A5F9DU85;G1SSK8	1103	tr|A0A5F9DU85|A0A5F9DU85_RABIT Citrate synthase OS=Oryctolagus cuniculus OX=9986 GN=CS PE=3 SV=1;tr|G1SSK8|G1SSK8_RABIT Citrate synthase OS=Oryctolagus cuniculus OX=9986 GN=CS PE=3 SV=2
LMWPc domain-containing protein	0.19011	-0.405	0.617724	1.64	0.207591	6	3	G1T489	G1T489;A0A5F9CWD8	G1T489;A0A5F9CWD8	1845	tr|G1T489|G1T489_RABIT LMWPc domain-containing protein OS=Oryctolagus cuniculus OX=9986 PE=4 SV=2;tr|A0A5F9CWD8|A0A5F9CWD8_RABIT LMWPc domain-containing protein OS=Oryctolagus cuniculus OX=9986 PE=4 SV=1
Glycyl-tRNA synthetase	0.19097	-0.395	0.572036	1.538	0.417998	1	0	G1SNM1	G1SNM1;A0A5F9CC49;A0A5F9D0Y1	G1SNM1;A0A5F9CC49;A0A5F9D0Y1	1478	tr|G1SNM1|G1SNM1_RABIT Glycyl-tRNA synthetase OS=Oryctolagus cuniculus OX=9986 GN=GARS PE=4 SV=2;tr|A0A5F9CC49|A0A5F9CC49_RABIT Glycyl-tRNA synthetase OS=Oryctolagus cuniculus OX=9986 GN=GARS PE=4 SV=1;tr|A0A5F9D0Y1|A0A5F9D0Y1_RABIT Glycyl-tRNA synthetase
Cullin 3	0.19098	-2.415	-0.933354	0.55	-0.519222	3	5	A0A5F9DPU2	A0A5F9DPU2;A0A5F9DN96;A0A5F9CG34;G1SZR6;A0A5F9CCH5	A0A5F9DPU2;A0A5F9DN96;A0A5F9CG34;G1SZR6;A0A5F9CCH5	331	tr|A0A5F9DPU2|A0A5F9DPU2_RABIT Cullin 3 OS=Oryctolagus cuniculus OX=9986 GN=CUL3 PE=3 SV=1;tr|A0A5F9DN96|A0A5F9DN96_RABIT Cullin 3 OS=Oryctolagus cuniculus OX=9986 GN=CUL3 PE=3 SV=1;tr|A0A5F9CG34|A0A5F9CG34_RABIT Cullin 3 OS=Oryctolagus cuniculus OX=9986 G
Transmembrane emp24 domain-containing protein 10	0.19191	-0.096	0.157002	0.41	0.421209	0	0	G1SMA1	G1SMA1	G1SMA1	1439	tr|G1SMA1|G1SMA1_RABIT Transmembrane emp24 domain-containing protein 10 OS=Oryctolagus cuniculus OX=9986 GN=TMED10 PE=3 SV=1
Latent transforming growth factor beta binding protein 1	0.19193	-2.445	-0.941393	0.561	-0.43948	2	6	G1SXJ3	G1SXJ3;A0A5F9DQH9	G1SXJ3;A0A5F9DQH9	1688	tr|G1SXJ3|G1SXJ3_RABIT Latent transforming growth factor beta binding protein 1 OS=Oryctolagus cuniculus OX=9986 GN=LTBP1 PE=4 SV=3;tr|A0A5F9DQH9|A0A5F9DQH9_RABIT Latent transforming growth factor beta binding protein 1 OS=Oryctolagus cuniculus OX=9986 GN=
Versican	0.19373	-1.822	-0.685138	0.452	-0.567345	0	1	A0A5F9DSK6	A0A5F9DSK6;G1SHX8;A0A5F9CR75;A0A5F9D7W9;O46380;A0A5F9C717	A0A5F9DSK6;G1SHX8;A0A5F9CR75;A0A5F9D7W9	1081	tr|A0A5F9DSK6|A0A5F9DSK6_RABIT Versican OS=Oryctolagus cuniculus OX=9986 GN=VCAN PE=4 SV=1;tr|G1SHX8|G1SHX8_RABIT Versican OS=Oryctolagus cuniculus OX=9986 GN=VCAN PE=4 SV=2;tr|A0A5F9CR75|A0A5F9CR75_RABIT Versican OS=Oryctolagus cuniculus OX=9986 GN=VCAN P
Uncharacterized protein 154 (NEW)	0.19425	-0.154	0.233466	0.621	0.296763	0	0	U3KN85	U3KN85;A0A5F9DQ35	U3KN85;A0A5F9DQ35	2555	tr|U3KN85|U3KN85_RABIT Uncharacterized protein OS=Oryctolagus cuniculus OX=9986 GN=ENO1 PE=3 SV=2;tr|A0A5F9DQ35|A0A5F9DQ35_RABIT Uncharacterized protein OS=Oryctolagus cuniculus OX=9986 GN=ENO1 PE=3 SV=1
Keratin 5	0.19576	-1.22	-0.466753	0.287	-0.740941	0	0	A0A5F9CNQ8	A0A5F9CNQ8	A0A5F9CNQ8	555	tr|A0A5F9CNQ8|A0A5F9CNQ8_RABIT Keratin 5 OS=Oryctolagus cuniculus OX=9986 GN=KRT5 PE=3 SV=1
Uncharacterized protein 129 (NEW)	0.19616	-0.452	-0.171078	0.11	-0.291684	0	0	G1TQR2	G1TQR2;A0A5F9DVW2;A0A5F9D978	G1TQR2;A0A5F9DVW2	2219	tr|G1TQR2|G1TQR2_RABIT Uncharacterized protein OS=Oryctolagus cuniculus OX=9986 GN=EEF1B2 PE=3 SV=2;tr|A0A5F9DVW2|A0A5F9DVW2_RABIT Uncharacterized protein OS=Oryctolagus cuniculus OX=9986 GN=EEF1B2 PE=3 SV=1
Glutaryl-CoA dehydrogenase	0.19675	-0.181	0.285053	0.752	0.440354	0	0	A0A5F9D0S9	A0A5F9D0S9;G1T2E6	A0A5F9D0S9;G1T2E6	752	tr|A0A5F9D0S9|A0A5F9D0S9_RABIT Glutaryl-CoA dehydrogenase OS=Oryctolagus cuniculus OX=9986 GN=GCDH PE=3 SV=1;tr|G1T2E6|G1T2E6_RABIT Glutaryl-CoA dehydrogenase OS=Oryctolagus cuniculus OX=9986 GN=GCDH PE=3 SV=2
SET and MYND domain containing 1	0.197	-0.097	0.158113	0.413	0.185835	0	0	G1TCP5	G1TCP5;A0A5F9DE54	G1TCP5;A0A5F9DE54	2034	tr|G1TCP5|G1TCP5_RABIT SET and MYND domain containing 1 OS=Oryctolagus cuniculus OX=9986 GN=SMYD1 PE=4 SV=1;tr|A0A5F9DE54|A0A5F9DE54_RABIT SET and MYND domain containing 1 OS=Oryctolagus cuniculus OX=9986 GN=SMYD1 PE=4 SV=1
Microfibril associated protein 5	0.19704	-0.831	-0.316108	0.199	-0.632331	0	0	A0A5F9DHV8	A0A5F9DHV8;A0A5F9C970;A0A5F9C637;G1SHH5;A0A5F9CCQ7	A0A5F9DHV8;A0A5F9C970;A0A5F9C637;G1SHH5	196	tr|A0A5F9DHV8|A0A5F9DHV8_RABIT Microfibril associated protein 5 OS=Oryctolagus cuniculus OX=9986 GN=MFAP5 PE=4 SV=1;tr|A0A5F9C970|A0A5F9C970_RABIT Microfibril associated protein 5 OS=Oryctolagus cuniculus OX=9986 GN=MFAP5 PE=4 SV=1;tr|A0A5F9C637|A0A5F9C637
2-oxoisovalerate dehydrogenase subunit alpha	0.19713	-0.554	0.857949	2.269	0.514777	1	0	G1U5X6	G1U5X6	G1U5X6	2394	tr|G1U5X6|G1U5X6_RABIT 2-oxoisovalerate dehydrogenase subunit alpha OS=Oryctolagus cuniculus OX=9986 GN=BCKDHA PE=3 SV=3
Eukaryotic translation initiation factor 5A	0.19853	-0.666	0.920997	2.508	0.433349	1	0	A0A5F9CZG3	A0A5F9CZG3;A0A5F9CGF3;G1TC37;A0A5F9CHT5;A0A5F9DGN5;G1TXR9	A0A5F9CZG3;A0A5F9CGF3;G1TC37;A0A5F9CHT5;A0A5F9DGN5;G1TXR9	410	tr|A0A5F9CZG3|A0A5F9CZG3_RABIT Eukaryotic translation initiation factor 5A OS=Oryctolagus cuniculus OX=9986 GN=RPL22L1 PE=3 SV=1;tr|A0A5F9CGF3|A0A5F9CGF3_RABIT Eukaryotic translation initiation factor 5A OS=Oryctolagus cuniculus OX=9986 GN=RPL22L1 PE=3 SV=
Transgelin	0.19942	-0.654	-0.249245	0.155	-0.654378	0	0	G1TKE3	G1TKE3;A0A5F9D4K2	G1TKE3	2150	tr|G1TKE3|G1TKE3_RABIT Transgelin OS=Oryctolagus cuniculus OX=9986 GN=TAGLN2 PE=3 SV=2
Microtubule-associated protein	0.19963	-0.699	1.12223	2.943	0.451534	4	2	A0A5F9C2L7	A0A5F9C2L7;A0A5F9D763;G1T176;A0A5F9C8U7;A0A5F9CE53;A0A5F9CYA0;A0A5F9DTD8;A0A5F9CRF4;A0A5F9CL49	A0A5F9C2L7;A0A5F9D763;G1T176;A0A5F9C8U7;A0A5F9CE53;A0A5F9CYA0;A0A5F9DTD8	86	tr|A0A5F9C2L7|A0A5F9C2L7_RABIT Microtubule-associated protein OS=Oryctolagus cuniculus OX=9986 GN=MAPT PE=4 SV=1;tr|A0A5F9D763|A0A5F9D763_RABIT Microtubule-associated protein OS=Oryctolagus cuniculus OX=9986 GN=MAPT PE=4 SV=1;tr|G1T176|G1T176_RABIT Microtu
Centrosomal protein 112	0.1997	-0.685	-0.257556	0.17	-0.600673	0	0	G1SJM1	G1SJM1;A0A5F9CZ29;A0A5F9CX65	G1SJM1;A0A5F9CZ29;A0A5F9CX65	1373	tr|G1SJM1|G1SJM1_RABIT Centrosomal protein 112 OS=Oryctolagus cuniculus OX=9986 GN=CEP112 PE=4 SV=2;tr|A0A5F9CZ29|A0A5F9CZ29_RABIT Centrosomal protein 112 OS=Oryctolagus cuniculus OX=9986 GN=CEP112 PE=4 SV=1;tr|A0A5F9CX65|A0A5F9CX65_RABIT Centrosomal prote
Mannose-6-phosphate isomerase	0.19981	-0.555	0.875747	2.307	0.497656	1	1	G1SUK4	G1SUK4;A0A5F9CU42;A0A5F9CH59	G1SUK4;A0A5F9CU42;A0A5F9CH59	427	tr|G1SUK4|G1SUK4_RABIT Mannose-6-phosphate isomerase OS=Oryctolagus cuniculus OX=9986 GN=MPI PE=3 SV=2;tr|A0A5F9CU42|A0A5F9CU42_RABIT Mannose-6-phosphate isomerase OS=Oryctolagus cuniculus OX=9986 GN=MPI PE=3 SV=1;tr|A0A5F9CH59|A0A5F9CH59_RABIT Mannose-6-p
Thioredoxin like 1	0.20053	-0.116	0.184473	0.485	0.672388	0	0	A0A5F9C5Q7	A0A5F9C5Q7;G1U3B8;A0A5F9DFU3;A0A5F9DAY7	A0A5F9C5Q7;G1U3B8;A0A5F9DFU3;A0A5F9DAY7	183	tr|A0A5F9C5Q7|A0A5F9C5Q7_RABIT Thioredoxin like 1 OS=Oryctolagus cuniculus OX=9986 GN=TXNL1 PE=4 SV=1;tr|G1U3B8|G1U3B8_RABIT Thioredoxin like 1 OS=Oryctolagus cuniculus OX=9986 GN=TXNL1 PE=4 SV=1;tr|A0A5F9DFU3|A0A5F9DFU3_RABIT Thioredoxin like 1 OS=Oryctol
Dolichyl-diphosphooligosaccharide--protein glycosyltransferase subunit DAD1	0.20066	-0.504	0.767236	2.038	0.204471	3	2	G1T720	G1T720	G1T720	1917	tr|G1T720|G1T720_RABIT Dolichyl-diphosphooligosaccharide--protein glycosyltransferase subunit DAD1 OS=Oryctolagus cuniculus OX=9986 GN=DAD1 PE=3 SV=1
SEC22 homolog B, vesicle trafficking protein (gene/pseudogene)	0.20144	-0.527	-0.200319	0.126	-0.315467	0	0	A0A5F9DUA3	A0A5F9DUA3;G1TGA8;A0A5F9D8H3	A0A5F9DUA3;G1TGA8;A0A5F9D8H3	1104	tr|A0A5F9DUA3|A0A5F9DUA3_RABIT SEC22 homolog B, vesicle trafficking protein (gene/pseudogene) OS=Oryctolagus cuniculus OX=9986 GN=SEC22B PE=3 SV=1;tr|G1TGA8|G1TGA8_RABIT SEC22 homolog B, vesicle trafficking protein (gene/pseudogene) OS=Oryctolagus cuniculu
Ubiquinol-cytochrome c reductase core protein 1	0.20324	-0.078	0.118476	0.314	0.570259	0	0	G1SGP1	G1SGP1;A0A5F9DIE5;A0A5F9CT64	G1SGP1;A0A5F9DIE5;A0A5F9CT64	1309	tr|G1SGP1|G1SGP1_RABIT Ubiquinol-cytochrome c reductase core protein 1 OS=Oryctolagus cuniculus OX=9986 GN=UQCRC1 PE=4 SV=1;tr|A0A5F9DIE5|A0A5F9DIE5_RABIT Ubiquinol-cytochrome c reductase core protein 1 OS=Oryctolagus cuniculus OX=9986 GN=UQCRC1 PE=4 SV=1;
Actin related protein 1B	0.20347	-2.344	-0.885315	0.573	-0.478795	3	5	G1SQ23	G1SQ23	G1SQ23	1515	tr|G1SQ23|G1SQ23_RABIT Actin related protein 1B OS=Oryctolagus cuniculus OX=9986 GN=ACTR1B PE=3 SV=2
Calcium-transporting ATPase	0.2036	-0.151	0.225974	0.604	0.683159	0	0	A0A5F9CBB7	A0A5F9CBB7;G1SI34;A0A5F9DNA9;A0A5F9DBV4;A0A5F9CAR2;A0A5F9D6R3;Q6LDS8	A0A5F9CBB7;G1SI34;A0A5F9DNA9;A0A5F9DBV4;A0A5F9CAR2;A0A5F9D6R3	303	tr|A0A5F9CBB7|A0A5F9CBB7_RABIT Calcium-transporting ATPase OS=Oryctolagus cuniculus OX=9986 GN=ATP2A1 PE=3 SV=1;tr|G1SI34|G1SI34_RABIT Calcium-transporting ATPase OS=Oryctolagus cuniculus OX=9986 GN=ATP2A1 PE=3 SV=3;tr|A0A5F9DNA9|A0A5F9DNA9_RABIT Calcium-t
COP9 signalosome subunit 7A	0.20584	-0.089	0.138499	0.366	0.242282	0	0	G1T0T5	G1T0T5;A0A5F9D163	G1T0T5;A0A5F9D163	1759	tr|G1T0T5|G1T0T5_RABIT COP9 signalosome subunit 7A OS=Oryctolagus cuniculus OX=9986 GN=COPS7A PE=4 SV=1;tr|A0A5F9D163|A0A5F9D163_RABIT COP9 signalosome subunit 7A OS=Oryctolagus cuniculus OX=9986 GN=COPS7A PE=4 SV=1
Ribosomal protein lateral stalk subunit P1	0.20676	-0.226	0.348024	0.922	0.218921	0	0	G1T8P4	G1T8P4	G1T8P4	1955	tr|G1T8P4|G1T8P4_RABIT Ribosomal protein lateral stalk subunit P1 OS=Oryctolagus cuniculus OX=9986 GN=RPLP1 PE=3 SV=1
40S ribosomal protein S6	0.2068	-0.538	-0.201988	0.133	-0.470135	0	0	G1TM55	G1TM55;A0A5K1UJS7;G1TTA9;A0A5F9CWE3;A0A5F9CJW8;G1U5C0;G1TVC6;G1U4D7	G1TM55;A0A5K1UJS7;G1TTA9;A0A5F9CWE3	1123	tr|G1TM55|G1TM55_RABIT 40S ribosomal protein S6 OS=Oryctolagus cuniculus OX=9986 PE=1 SV=2;tr|A0A5K1UJS7|A0A5K1UJS7_RABIT 40S ribosomal protein S6 OS=Oryctolagus cuniculus OX=9986 GN=RPS6 PE=3 SV=1;tr|G1TTA9|G1TTA9_RABIT 40S ribosomal protein S6 OS=Oryctol
Tropomyosin alpha-1 chain	0.20697	-0.425	0.615832	1.656	0.259891	6	3	A0A5F9D6U8	A0A5F9D6U8;A0A5F9CLU9	A0A5F9D6U8;A0A5F9CLU9	843	tr|A0A5F9D6U8|A0A5F9D6U8_RABIT Tropomyosin alpha-1 chain OS=Oryctolagus cuniculus OX=9986 GN=TPM1 PE=3 SV=1;tr|A0A5F9CLU9|A0A5F9CLU9_RABIT Tropomyosin alpha-1 chain OS=Oryctolagus cuniculus OX=9986 GN=TPM1 PE=3 SV=1
Interleukin enhancer binding factor 2	0.207	-1.274	-0.461189	0.352	-0.693786	0	0	A0A5F9DBB4	A0A5F9DBB4;G1SNX5	A0A5F9DBB4;G1SNX5	898	tr|A0A5F9DBB4|A0A5F9DBB4_RABIT Interleukin enhancer binding factor 2 OS=Oryctolagus cuniculus OX=9986 GN=ILF2 PE=4 SV=1;tr|G1SNX5|G1SNX5_RABIT Interleukin enhancer binding factor 2 OS=Oryctolagus cuniculus OX=9986 GN=ILF2 PE=4 SV=2
Proteasome 26S subunit, non-ATPase 12	0.20704	-0.335	-0.123863	0.087	-0.49909	0	0	G1T6D4	G1T6D4;A0A5F9CGT3	G1T6D4;A0A5F9CGT3	1899	tr|G1T6D4|G1T6D4_RABIT Proteasome 26S subunit, non-ATPase 12 OS=Oryctolagus cuniculus OX=9986 GN=PSMD12 PE=4 SV=3;tr|A0A5F9CGT3|A0A5F9CGT3_RABIT Proteasome 26S subunit, non-ATPase 12 OS=Oryctolagus cuniculus OX=9986 GN=PSMD12 PE=4 SV=1
Uncharacterized protein 19 (NEW)	0.20723	-3.774	-1.42042	0.933	-0.44735	3	5	G1U5E6	G1U5E6;G1SIT5;A0A5F9CIW7;G1U7X5;G1TXF5	G1U5E6;G1SIT5;A0A5F9CIW7;G1U7X5;G1TXF5	469	tr|G1U5E6|G1U5E6_RABIT Uncharacterized protein OS=Oryctolagus cuniculus OX=9986 PE=3 SV=1;tr|G1SIT5|G1SIT5_RABIT Uncharacterized protein OS=Oryctolagus cuniculus OX=9986 GN=RPL35 PE=1 SV=1;tr|A0A5F9CIW7|A0A5F9CIW7_RABIT Uncharacterized protein OS=Oryctolag
Cytochrome b-c1 complex subunit 7	0.20733	-0.077	0.117099	0.312	0.479514	0	0	A0A5F9DPU5	A0A5F9DPU5;G1SUH5;A0A5F9D4Z5	A0A5F9DPU5;G1SUH5	1048	tr|A0A5F9DPU5|A0A5F9DPU5_RABIT Cytochrome b-c1 complex subunit 7 OS=Oryctolagus cuniculus OX=9986 GN=LOC100337966 PE=3 SV=1;tr|G1SUH5|G1SUH5_RABIT Cytochrome b-c1 complex subunit 7 OS=Oryctolagus cuniculus OX=9986 GN=LOC100337966 PE=3 SV=2
ER lipid raft associated 2	0.20751	-0.131	0.198169	0.527	0.0705046	0	0	G1T5C5	G1T5C5	G1T5C5	1876	tr|G1T5C5|G1T5C5_RABIT ER lipid raft associated 2 OS=Oryctolagus cuniculus OX=9986 GN=ERLIN2 PE=4 SV=2
IgG light chain	0.20814	-0.261	0.375122	1.012	0.103393	0	0	A0A0C6G5I3	A0A0C6G5I3;A0A1Y1BG84;A0A1Y1B8C2;A0A1Y1B9L0;Q6LEJ2;Q6LEJ1;A0A0C6G056;A0A1Y1B8X8;A0A0C6G6Z2	A0A0C6G5I3;A0A1Y1BG84;A0A1Y1B8C2;A0A1Y1B9L0;Q6LEJ2;Q6LEJ1;A0A0C6G056;A0A1Y1B8X8	12	tr|A0A0C6G5I3|A0A0C6G5I3_RABIT IgG light chain OS=Oryctolagus cuniculus OX=9986 PE=2 SV=1;tr|A0A1Y1BG84|A0A1Y1BG84_RABIT IgG light chain (Fragment) OS=Oryctolagus cuniculus OX=9986 PE=2 SV=1;tr|A0A1Y1B8C2|A0A1Y1B8C2_RABIT IgG light chain (Fragment) OS=Oryc
Uncharacterized protein 39 (NEW)	0.20817	-0.593	0.800151	2.194	0.325614	2	0	A0A5F9DF79	A0A5F9DF79;A0A5F9CZ06	A0A5F9DF79;A0A5F9CZ06	726	tr|A0A5F9DF79|A0A5F9DF79_RABIT Uncharacterized protein OS=Oryctolagus cuniculus OX=9986 PE=4 SV=1;tr|A0A5F9CZ06|A0A5F9CZ06_RABIT Uncharacterized protein OS=Oryctolagus cuniculus OX=9986 PE=4 SV=1
Vacuolar protein sorting-associated protein 35	0.20901	-2.103	-0.772043	0.559	-0.531399	3	2	G1SZE0	G1SZE0	G1SZE0	1729	tr|G1SZE0|G1SZE0_RABIT Vacuolar protein sorting-associated protein 35 OS=Oryctolagus cuniculus OX=9986 GN=VPS35 PE=3 SV=2
Catenin delta 1	0.2092	-1.269	-0.46278	0.343	-0.558016	1	2	A0A5F9CR86	A0A5F9CR86;G1TVY5;A0A5F9DN40;A0A5F9CJS3;A0A5F9D429	A0A5F9CR86;G1TVY5;A0A5F9DN40;A0A5F9CJS3;A0A5F9D429	482	tr|A0A5F9CR86|A0A5F9CR86_RABIT Catenin delta 1 OS=Oryctolagus cuniculus OX=9986 GN=CTNND1 PE=4 SV=1;tr|G1TVY5|G1TVY5_RABIT Catenin delta 1 OS=Oryctolagus cuniculus OX=9986 GN=CTNND1 PE=4 SV=3;tr|A0A5F9DN40|A0A5F9DN40_RABIT Catenin delta 1 OS=Oryctolagus cu
Sidoreflexin	0.21068	-0.822	-0.304591	0.212	-0.636755	0	0	G1SI85	G1SI85	G1SI85	1347	tr|G1SI85|G1SI85_RABIT Sidoreflexin OS=Oryctolagus cuniculus OX=9986 GN=SFXN3 PE=3 SV=3
Thioredoxin	0.2118	-0.493	-0.184085	0.124	-0.336378	0	0	A0A5F9CW87	A0A5F9CW87;A0A5F9C1N8;A0A5F9DIE8;A0A5F9CF62;A0A5F9DTM3	A0A5F9CW87;A0A5F9C1N8;A0A5F9DIE8	676	tr|A0A5F9CW87|A0A5F9CW87_RABIT Thioredoxin OS=Oryctolagus cuniculus OX=9986 GN=TXN PE=3 SV=1;tr|A0A5F9C1N8|A0A5F9C1N8_RABIT Thioredoxin OS=Oryctolagus cuniculus OX=9986 GN=TXN PE=4 SV=1;tr|A0A5F9DIE8|A0A5F9DIE8_RABIT Thioredoxin OS=Oryctolagus cuniculus OX
Ferritin	0.21214	-2.385	-0.859296	0.666	-0.656788	0	1	G1THL2	G1THL2	G1THL2	2113	tr|G1THL2|G1THL2_RABIT Ferritin OS=Oryctolagus cuniculus OX=9986 PE=3 SV=2
Uncharacterized protein 134 (NEW)	0.21423	-0.106	0.155902	0.419	0.473978	0	0	G1TUE0	G1TUE0;G1SXZ7;G1TVI3	G1TUE0;G1SXZ7;G1TVI3	2261	tr|G1TUE0|G1TUE0_RABIT Uncharacterized protein OS=Oryctolagus cuniculus OX=9986 GN=LOC100353481 PE=3 SV=2;tr|G1SXZ7|G1SXZ7_RABIT Uncharacterized protein OS=Oryctolagus cuniculus OX=9986 PE=3 SV=2;tr|G1TVI3|G1TVI3_RABIT Uncharacterized protein OS=Oryctolagu
Phosphoacetylglucosamine mutase	0.21688	-0.958	-0.356105	0.246	-0.522226	0	3	A0A5F9C5Y4	A0A5F9C5Y4;G1T004	A0A5F9C5Y4;G1T004	191	tr|A0A5F9C5Y4|A0A5F9C5Y4_RABIT Phosphoacetylglucosamine mutase OS=Oryctolagus cuniculus OX=9986 GN=PGM3 PE=3 SV=1;tr|G1T004|G1T004_RABIT Phosphoacetylglucosamine mutase OS=Oryctolagus cuniculus OX=9986 GN=PGM3 PE=3 SV=2
Uncharacterized protein 123 (NEW)	0.21691	-0.407	-0.146611	0.113	-0.677718	0	0	G1TKB3	G1TKB3	G1TKB3	2147	tr|G1TKB3|G1TKB3_RABIT Uncharacterized protein OS=Oryctolagus cuniculus OX=9986 PE=3 SV=2
Uncharacterized protein 32 (NEW)	0.21709	-4.485	-1.62159	1.242	-0.42619	0	3	G1T5J0	G1T5J0;A0A5F9CTW5;A0A5F9D8X5	G1T5J0;A0A5F9CTW5;A0A5F9D8X5	638	tr|G1T5J0|G1T5J0_RABIT Uncharacterized protein OS=Oryctolagus cuniculus OX=9986 GN=DMBT1 PE=4 SV=2;tr|A0A5F9CTW5|A0A5F9CTW5_RABIT Uncharacterized protein OS=Oryctolagus cuniculus OX=9986 GN=DMBT1 PE=4 SV=1;tr|A0A5F9D8X5|A0A5F9D8X5_RABIT Uncharacterized pro
Dimethylarginine dimethylaminohydrolase 2	0.21748	-0.507	-0.184176	0.139	-0.68902	0	0	A0A5F9CYP0	A0A5F9CYP0;G1U6H4	A0A5F9CYP0;G1U6H4	718	tr|A0A5F9CYP0|A0A5F9CYP0_RABIT Dimethylarginine dimethylaminohydrolase 2 OS=Oryctolagus cuniculus OX=9986 GN=DDAH2 PE=4 SV=1;tr|G1U6H4|G1U6H4_RABIT Dimethylarginine dimethylaminohydrolase 2 OS=Oryctolagus cuniculus OX=9986 GN=DDAH2 PE=4 SV=2
Kinesin-like protein	0.21822	-0.876	-0.325134	0.227	-0.628033	0	0	A0A5F9D8U7	A0A5F9D8U7;G1TDU0;A0A5F9CBX4;A0A5F9DS06;A0A5F9CLB0;A0A5F9DJK9;G1TMW4	A0A5F9D8U7;G1TDU0;A0A5F9CBX4;A0A5F9DS06	865	tr|A0A5F9D8U7|A0A5F9D8U7_RABIT Kinesin-like protein OS=Oryctolagus cuniculus OX=9986 GN=KIF5B PE=3 SV=1;tr|G1TDU0|G1TDU0_RABIT Kinesin-like protein OS=Oryctolagus cuniculus OX=9986 GN=KIF5B PE=3 SV=3;tr|A0A5F9CBX4|A0A5F9CBX4_RABIT Kinesin-like protein OS=O
Amine oxidase	0.2184	-2.696	-0.999149	0.698	-0.580729	2	4	A0A5F9CSX3	A0A5F9CSX3;G1SFF7;A0A5F9C3E0	A0A5F9CSX3;G1SFF7;A0A5F9C3E0	625	tr|A0A5F9CSX3|A0A5F9CSX3_RABIT Amine oxidase OS=Oryctolagus cuniculus OX=9986 GN=MAOB PE=3 SV=1;tr|G1SFF7|G1SFF7_RABIT Amine oxidase OS=Oryctolagus cuniculus OX=9986 GN=MAOB PE=3 SV=2;tr|A0A5F9C3E0|A0A5F9C3E0_RABIT Amine oxidase OS=Oryctolagus cuniculus OX
Fat storage inducing transmembrane protein 2	0.21881	-0.222	0.30004	0.821	0.417054	0	0	G1SL28	G1SL28	G1SL28	1403	tr|G1SL28|G1SL28_RABIT Fat storage inducing transmembrane protein 2 OS=Oryctolagus cuniculus OX=9986 GN=FITM2 PE=4 SV=2
Microtubule associated protein RP/EB family member 1	0.21914	-0.332	0.439423	1.211	0.193536	4	1	G1U949	G1U949	G1U949	2439	tr|G1U949|G1U949_RABIT Microtubule associated protein RP/EB family member 1 OS=Oryctolagus cuniculus OX=9986 GN=MAPRE1 PE=4 SV=1
40S ribosomal protein S27	0.21935	-1.921	-0.682348	0.556	-0.359486	0	1	G1TWZ0	G1TWZ0;A0A5F9CB06;A0A5F9DJM5	G1TWZ0;A0A5F9CB06	2291	tr|G1TWZ0|G1TWZ0_RABIT 40S ribosomal protein S27 OS=Oryctolagus cuniculus OX=9986 GN=LOC100339454 PE=3 SV=2;tr|A0A5F9CB06|A0A5F9CB06_RABIT 40S ribosomal protein S27 OS=Oryctolagus cuniculus OX=9986 PE=3 SV=1
Lumican	0.21976	-0.709	-0.262871	0.184	-0.504136	0	0	G1SP97	G1SP97;CON__Q05443	G1SP97	1492	tr|G1SP97|G1SP97_RABIT Lumican OS=Oryctolagus cuniculus OX=9986 GN=LUM PE=4 SV=1
Protein kinase AMP-activated non-catalytic subunit beta 2	0.22128	-0.854	-0.312519	0.229	-0.0842556	0	1	A0A5F9DHV9	A0A5F9DHV9;G1SX02	A0A5F9DHV9;G1SX02	980	tr|A0A5F9DHV9|A0A5F9DHV9_RABIT Protein kinase AMP-activated non-catalytic subunit beta 2 OS=Oryctolagus cuniculus OX=9986 GN=PRKAB2 PE=4 SV=1;tr|G1SX02|G1SX02_RABIT Protein kinase AMP-activated non-catalytic subunit beta 2 OS=Oryctolagus cuniculus OX=9986
Basic leucine zipper and W2 domains 2	0.22136	-0.097	0.134402	0.365	0.498188	0	0	G1TBL0	G1TBL0;A0A5F9CEF0;A0A5F9DAT6;A0A5F9CCX8;A0A5F9CLD4	G1TBL0;A0A5F9CEF0;A0A5F9DAT6;A0A5F9CCX8	372	tr|G1TBL0|G1TBL0_RABIT Basic leucine zipper and W2 domains 2 OS=Oryctolagus cuniculus OX=9986 GN=BZW2 PE=4 SV=3;tr|A0A5F9CEF0|A0A5F9CEF0_RABIT Basic leucine zipper and W2 domains 2 OS=Oryctolagus cuniculus OX=9986 GN=BZW2 PE=4 SV=1;tr|A0A5F9DAT6|A0A5F9DAT6
NADH:ubiquinone oxidoreductase subunit S5	0.22167	-0.163	0.229562	0.622	0.571737	0	0	G1TXG9	G1TXG9	G1TXG9	2300	tr|G1TXG9|G1TXG9_RABIT NADH:ubiquinone oxidoreductase subunit S5 OS=Oryctolagus cuniculus OX=9986 GN=NDUFS5 PE=4 SV=1
Receptor expression-enhancing protein	0.22177	-4.928	-1.81612	1.295	-0.370641	3	5	A0A5F9DKV6	A0A5F9DKV6	A0A5F9DKV6	1010	tr|A0A5F9DKV6|A0A5F9DKV6_RABIT Receptor expression-enhancing protein OS=Oryctolagus cuniculus OX=9986 PE=3 SV=1
Phosphoglucomutase 2	0.22242	-0.731	1.02049	2.773	0.164696	6	3	G1T616	G1T616	G1T616	1889	tr|G1T616|G1T616_RABIT Phosphoglucomutase 2 OS=Oryctolagus cuniculus OX=9986 GN=PGM2 PE=4 SV=3
Malectin	0.223	-2.517	-0.885724	0.745	-0.445166	0	2	G1SV03	G1SV03	G1SV03	1627	tr|G1SV03|G1SV03_RABIT Malectin OS=Oryctolagus cuniculus OX=9986 GN=MLEC PE=4 SV=2
Dipeptidyl peptidase 3	0.22304	-0.524	0.626913	1.778	0.495508	2	0	G1T090	G1T090;G1TPL7	G1T090;G1TPL7	1744	tr|G1T090|G1T090_RABIT Dipeptidyl peptidase 3 OS=Oryctolagus cuniculus OX=9986 GN=DPP3 PE=3 SV=2;tr|G1TPL7|G1TPL7_RABIT Dipeptidyl peptidase 3 OS=Oryctolagus cuniculus OX=9986 GN=DPP3 PE=3 SV=2
Collagen type XXI alpha 1 chain	0.2232	-2.86	-1.02167	0.818	-0.417466	0	1	A0A5F9DT49	A0A5F9DT49;G1T340	A0A5F9DT49;G1T340	1091	tr|A0A5F9DT49|A0A5F9DT49_RABIT Collagen type XXI alpha 1 chain OS=Oryctolagus cuniculus OX=9986 GN=COL21A1 PE=4 SV=1;tr|G1T340|G1T340_RABIT Collagen type XXI alpha 1 chain OS=Oryctolagus cuniculus OX=9986 GN=COL21A1 PE=4 SV=2
Beta-tropomyosin isoform 1	0.22343	-0.097	0.128934	0.355	0.495314	0	0	A0A068BCW7	A0A068BCW7;A0A5F9CAE6;A0A5F9D131	A0A068BCW7;A0A5F9CAE6;A0A5F9D131	1	tr|A0A068BCW7|A0A068BCW7_RABIT Beta-tropomyosin isoform 1 OS=Oryctolagus cuniculus OX=9986 GN=Tpm2 PE=2 SV=1;tr|A0A5F9CAE6|A0A5F9CAE6_RABIT Tropomyosin beta chain OS=Oryctolagus cuniculus OX=9986 GN=TPM2 PE=4 SV=1;tr|A0A5F9D131|A0A5F9D131_RABIT Tropomyosin
Ankyrin 2	0.22394	-3.455	-1.26659	0.921	-0.460073	3	5	A0A5F9D1K1	A0A5F9D1K1;A0A5F9CLE9;A0A5F9D326;G1SZP4;A0A5F9CNS6;A0A5F9C2P9;A0A5F9CUB5;A0A5F9DN15;A0A5F9CU04	A0A5F9D1K1;A0A5F9CLE9;A0A5F9D326;G1SZP4;A0A5F9CNS6;A0A5F9C2P9;A0A5F9CUB5;A0A5F9DN15	510	tr|A0A5F9D1K1|A0A5F9D1K1_RABIT Ankyrin 2 OS=Oryctolagus cuniculus OX=9986 GN=ANK2 PE=4 SV=1;tr|A0A5F9CLE9|A0A5F9CLE9_RABIT Ankyrin 2 OS=Oryctolagus cuniculus OX=9986 GN=ANK2 PE=4 SV=1;tr|A0A5F9D326|A0A5F9D326_RABIT Ankyrin 2 OS=Oryctolagus cuniculus OX=998
NAD_Gly3P_dh_C domain-containing protein	0.22405	-2.859	-1.046	0.767	-0.414882	1	1	G1SYK0	G1SYK0	G1SYK0	1707	tr|G1SYK0|G1SYK0_RABIT NAD_Gly3P_dh_C domain-containing protein OS=Oryctolagus cuniculus OX=9986 PE=4 SV=2
Citrate lyase beta like	0.22446	-2.838	-1.04073	0.756	-0.373964	2	4	G1T601	G1T601;A0A5F9CZ56;A0A5F9DCW1	G1T601;A0A5F9CZ56	1888	tr|G1T601|G1T601_RABIT Citrate lyase beta like OS=Oryctolagus cuniculus OX=9986 GN=CLYBL PE=4 SV=2;tr|A0A5F9CZ56|A0A5F9CZ56_RABIT Citrate lyase beta like OS=Oryctolagus cuniculus OX=9986 GN=CLYBL PE=4 SV=1
Eukaryotic translation initiation factor 3 subunit F	0.22462	-0.939	-0.33076	0.277	-0.603503	0	1	G1SLC2	G1SLC2	G1SLC2	1409	tr|G1SLC2|G1SLC2_RABIT Eukaryotic translation initiation factor 3 subunit F OS=Oryctolagus cuniculus OX=9986 GN=EIF3F PE=3 SV=2
Cytochrome c domain-containing protein	0.22477	-0.168	0.231206	0.63	0.634417	0	0	G1U0B4	G1U0B4;G1TY21;G1TKY2;G1TFS7;G1TVV5;G1T288;G1TUQ7;A0A5F9DAQ7	G1U0B4;G1TY21;G1TKY2;G1TFS7	2329	tr|G1U0B4|G1U0B4_RABIT Cytochrome c domain-containing protein OS=Oryctolagus cuniculus OX=9986 GN=LOC100355084 PE=3 SV=1;tr|G1TY21|G1TY21_RABIT Cytochrome c domain-containing protein OS=Oryctolagus cuniculus OX=9986 GN=LOC100357840 PE=3 SV=1;tr|G1TKY2|G1TK
Uncharacterized protein 151 (NEW)	0.22478	-0.968	1.14194	3.252	0.290175	1	0	G1U7V8	G1U7V8	G1U7V8	2421	tr|G1U7V8|G1U7V8_RABIT Uncharacterized protein OS=Oryctolagus cuniculus OX=9986 PE=3 SV=2
Potassium channel tetramerization domain containing 12	0.22517	-2.149	-0.782138	0.584	-0.510178	2	3	G1U8T9	G1U8T9;G1SMP4	G1U8T9	2436	tr|G1U8T9|G1U8T9_RABIT Potassium channel tetramerization domain containing 12 OS=Oryctolagus cuniculus OX=9986 GN=KCTD12 PE=4 SV=2
Calpain small subunit 1	0.22539	-0.626	-0.224554	0.177	-0.601901	0	0	A0A5F9DQ50	A0A5F9DQ50	A0A5F9DQ50	1051	tr|A0A5F9DQ50|A0A5F9DQ50_RABIT Calpain small subunit 1 OS=Oryctolagus cuniculus OX=9986 GN=CAPNS1 PE=4 SV=1
Uncharacterized protein 50 (NEW)	0.22592	-0.148	0.204229	0.556	0.398765	0	0	U3KMY5	U3KMY5;A0A5F9D7T9;A0A5F9CRW5	U3KMY5;A0A5F9D7T9;A0A5F9CRW5	859	tr|U3KMY5|U3KMY5_RABIT Uncharacterized protein OS=Oryctolagus cuniculus OX=9986 GN=NDUFB4 PE=4 SV=1;tr|A0A5F9D7T9|A0A5F9D7T9_RABIT Uncharacterized protein OS=Oryctolagus cuniculus OX=9986 GN=NDUFB4 PE=4 SV=1;tr|A0A5F9CRW5|A0A5F9CRW5_RABIT Uncharacterized p
COX6C domain-containing protein	0.22729	-0.408	-0.146317	0.115	-0.236963	0	0	G1TPV7	G1TPV7	G1TPV7	2210	tr|G1TPV7|G1TPV7_RABIT COX6C domain-containing protein OS=Oryctolagus cuniculus OX=9986 GN=LOC100340645 PE=4 SV=1
Acyl-CoA dehydrogenase short/branched chain	0.22767	-0.368	0.477576	1.323	0.57072	0	0	A0A5F9CPT6	A0A5F9CPT6;G1SNP9	A0A5F9CPT6;G1SNP9	579	tr|A0A5F9CPT6|A0A5F9CPT6_RABIT Acyl-CoA dehydrogenase short/branched chain OS=Oryctolagus cuniculus OX=9986 GN=ACADSB PE=3 SV=1;tr|G1SNP9|G1SNP9_RABIT Acyl-CoA dehydrogenase short/branched chain OS=Oryctolagus cuniculus OX=9986 GN=ACADSB PE=3 SV=2
Prohibitin	0.22776	-0.08	0.10478	0.29	0.44609	0	0	G1SSJ7	G1SSJ7;A0A5F9DRF0;A0A5F9CIB1	G1SSJ7;A0A5F9DRF0	1573	tr|G1SSJ7|G1SSJ7_RABIT Prohibitin OS=Oryctolagus cuniculus OX=9986 GN=PHB PE=3 SV=1;tr|A0A5F9DRF0|A0A5F9DRF0_RABIT Prohibitin OS=Oryctolagus cuniculus OX=9986 GN=PHB PE=3 SV=1
ADP-ribosylhydrolase like 2	0.22783	-0.434	0.589845	1.614	0.206906	6	3	G1T0H0	G1T0H0;A0A5F9C6J8	G1T0H0;A0A5F9C6J8	1749	tr|G1T0H0|G1T0H0_RABIT ADP-ribosylhydrolase like 2 OS=Oryctolagus cuniculus OX=9986 GN=ADPRHL2 PE=4 SV=2;tr|A0A5F9C6J8|A0A5F9C6J8_RABIT ADP-ribosylhydrolase like 2 OS=Oryctolagus cuniculus OX=9986 GN=ADPRHL2 PE=4 SV=1
Calpain-2 catalytic subunit	0.22799	-0.352	-0.128652	0.095	-0.584095	0	0	G1TKY3	G1TKY3	G1TKY3	2162	tr|G1TKY3|G1TKY3_RABIT Calpain-2 catalytic subunit OS=Oryctolagus cuniculus OX=9986 GN=CAPN2 PE=3 SV=2
Anion exchange protein	0.22951	-0.68	0.912817	2.505	0.24334	0	0	G1SLY0	G1SLY0;A0A5F9CLR7;A0A5F9CBF0	G1SLY0;A0A5F9CLR7;A0A5F9CBF0	1428	tr|G1SLY0|G1SLY0_RABIT Anion exchange protein OS=Oryctolagus cuniculus OX=9986 GN=SLC4A1 PE=3 SV=2;tr|A0A5F9CLR7|A0A5F9CLR7_RABIT Anion exchange protein OS=Oryctolagus cuniculus OX=9986 GN=SLC4A1 PE=3 SV=1;tr|A0A5F9CBF0|A0A5F9CBF0_RABIT Solute carrier fami
Alpha-carbonic anhydrase domain-containing protein	0.22967	-0.61	0.808444	2.226	0.307306	1	0	G1SN31	G1SN31	G1SN31	1462	tr|G1SN31|G1SN31_RABIT Alpha-carbonic anhydrase domain-containing protein OS=Oryctolagus cuniculus OX=9986 PE=3 SV=2
Uncharacterized protein 7 (NEW)	0.23123	-1.116	-0.392021	0.333	-0.654085	0	0	A0A5F9C4N0	A0A5F9C4N0	A0A5F9C4N0	148	tr|A0A5F9C4N0|A0A5F9C4N0_RABIT Uncharacterized protein OS=Oryctolagus cuniculus OX=9986 PE=4 SV=1
5-aminoimidazole-4-carboxamide ribonucleotide formyltransferase/IMP cyclohydrolase	0.23158	-0.606	0.716922	2.039	0.294887	2	0	G1SES9	G1SES9;U3KMZ3;A0A5F9CM92;A0A5F9CZB6	G1SES9;U3KMZ3;A0A5F9CM92;A0A5F9CZB6	1269	tr|G1SES9|G1SES9_RABIT 5-aminoimidazole-4-carboxamide ribonucleotide formyltransferase/IMP cyclohydrolase OS=Oryctolagus cuniculus OX=9986 GN=ATIC PE=3 SV=1;tr|U3KMZ3|U3KMZ3_RABIT 5-aminoimidazole-4-carboxamide ribonucleotide formyltransferase/IMP cyclohyd
ZnF_CDGSH domain-containing protein	0.23279	-1.333	-0.468593	0.397	-0.23479	0	1	G1T6E9	G1T6E9	G1T6E9	1900	tr|G1T6E9|G1T6E9_RABIT ZnF_CDGSH domain-containing protein OS=Oryctolagus cuniculus OX=9986 GN=CISD2 PE=4 SV=1
Lectin, mannose binding 1	0.23409	-1.646	-0.58274	0.48	-0.220955	0	1	G1U5L3	G1U5L3	G1U5L3	2390	tr|G1U5L3|G1U5L3_RABIT Lectin, mannose binding 1 OS=Oryctolagus cuniculus OX=9986 GN=LMAN1 PE=4 SV=1
RNA binding motif protein 39 isoform a (Predicted)	0.23451	-1.405	-0.508676	0.388	-0.482734	2	4	B7NZJ5	B7NZJ5;A0A5F9DGH8;A0A5F9D1F6	B7NZJ5;A0A5F9DGH8	954	tr|B7NZJ5|B7NZJ5_RABIT RNA binding motif protein 39 isoform a (Predicted) OS=Oryctolagus cuniculus OX=9986 GN=RBM39 PE=4 SV=1;tr|A0A5F9DGH8|A0A5F9DGH8_RABIT Uncharacterized protein OS=Oryctolagus cuniculus OX=9986 GN=RBM39 PE=4 SV=1
Tripeptidyl peptidase 1	0.23485	-0.854	0.989151	2.832	0.380545	1	0	A0A5F9D703	A0A5F9D703;A0A5F9DDZ6;G1SRB7	A0A5F9D703;A0A5F9DDZ6;G1SRB7	848	tr|A0A5F9D703|A0A5F9D703_RABIT Tripeptidyl peptidase 1 OS=Oryctolagus cuniculus OX=9986 GN=TPP1 PE=4 SV=1;tr|A0A5F9DDZ6|A0A5F9DDZ6_RABIT Tripeptidyl peptidase 1 OS=Oryctolagus cuniculus OX=9986 GN=TPP1 PE=4 SV=1;tr|G1SRB7|G1SRB7_RABIT Tripeptidyl peptidase
Uncharacterized protein 97 (NEW)	0.23537	-0.46	-0.166115	0.128	-0.52849	0	0	G1TI26	G1TI26;G1SWI6;G1U4I5;G1TJA2;G1TF70;G1T5X8;G1TSI1;G1U752;G1TXH8;A0A5F9CDA0;G1SUB9	G1TI26;G1SWI6;G1U4I5;G1TJA2;G1TF70;G1T5X8;G1TSI1;G1U752;G1TXH8	1663	tr|G1TI26|G1TI26_RABIT Uncharacterized protein OS=Oryctolagus cuniculus OX=9986 PE=4 SV=1;tr|G1SWI6|G1SWI6_RABIT Uncharacterized protein OS=Oryctolagus cuniculus OX=9986 GN=LOC100354760 PE=1 SV=2;tr|G1U4I5|G1U4I5_RABIT Uncharacterized protein OS=Oryctolagu
Uncharacterized protein 147 (NEW)	0.236	-0.616	0.748476	2.112	0.161838	1	0	G1U6P5	G1U6P5;A0A5F9DB98	G1U6P5;A0A5F9DB98	2401	tr|G1U6P5|G1U6P5_RABIT Uncharacterized protein OS=Oryctolagus cuniculus OX=9986 PE=4 SV=2;tr|A0A5F9DB98|A0A5F9DB98_RABIT Uncharacterized protein OS=Oryctolagus cuniculus OX=9986 PE=4 SV=1
Dimethylaniline monooxygenase [N-oxide-forming]	0.23653	-0.624	-0.223252	0.178	-0.640095	0	0	G1SND1	G1SND1	G1SND1	1471	tr|G1SND1|G1SND1_RABIT Dimethylaniline monooxygenase [N-oxide-forming] OS=Oryctolagus cuniculus OX=9986 GN=FMO2 PE=3 SV=2
Proteasome subunit alpha type	0.23658	-0.139	0.176405	0.491	0.174465	0	0	G1T2L1	G1T2L1;A0A5F9DD31;A0A5F9CRP9	G1T2L1	1802	tr|G1T2L1|G1T2L1_RABIT Proteasome subunit alpha type OS=Oryctolagus cuniculus OX=9986 GN=PSMA2 PE=3 SV=1
NADH dehydrogenase [ubiquinone] 1 alpha subcomplex subunit 2	0.23661	-0.206	0.262972	0.731	0.452818	0	0	G1SLD1	G1SLD1	G1SLD1	1410	tr|G1SLD1|G1SLD1_RABIT NADH dehydrogenase [ubiquinone] 1 alpha subcomplex subunit 2 OS=Oryctolagus cuniculus OX=9986 GN=NDUFA2 PE=4 SV=1
Formin homology 2 domain containing 1	0.23783	-0.203	0.255531	0.713	0.220425	2	1	G1TP57	G1TP57	G1TP57	2203	tr|G1TP57|G1TP57_RABIT Formin homology 2 domain containing 1 OS=Oryctolagus cuniculus OX=9986 GN=FHOD1 PE=4 SV=2
Carboxymethylenebutenolidase homolog	0.23787	-0.194	0.247845	0.691	0.183664	0	0	G1SQA1	G1SQA1	G1SQA1	1521	tr|G1SQA1|G1SQA1_RABIT Carboxymethylenebutenolidase homolog OS=Oryctolagus cuniculus OX=9986 GN=CMBL PE=4 SV=1
Immunoglobulin heavy constant mu	0.23809	-0.262	0.318303	0.898	0.0915372	0	0	G1THZ6	G1THZ6	G1THZ6	2116	tr|G1THZ6|G1THZ6_RABIT Immunoglobulin heavy constant mu OS=Oryctolagus cuniculus OX=9986 GN=IGHM PE=4 SV=3
DExD-box helicase 39B	0.23827	-0.589	-0.205563	0.179	-0.670183	0	0	G1U7I9	G1U7I9;A0A5F9CI85	G1U7I9;A0A5F9CI85	2413	tr|G1U7I9|G1U7I9_RABIT DExD-box helicase 39B OS=Oryctolagus cuniculus OX=9986 GN=DDX39B PE=4 SV=2;tr|A0A5F9CI85|A0A5F9CI85_RABIT DExD-box helicase 39B OS=Oryctolagus cuniculus OX=9986 GN=DDX39B PE=4 SV=1
Titin (Fragment)	0.23987	-0.217	0.259601	0.737	0.521467	0	0	Q01106	Q01106;Q99147;Q28732	Q01106;Q99147	2472	tr|Q01106|Q01106_RABIT Titin (Fragment) OS=Oryctolagus cuniculus OX=9986 PE=2 SV=1;tr|Q99147|Q99147_RABIT Titin (Fragment) OS=Oryctolagus cuniculus OX=9986 PE=2 SV=1
3-hydroxyisobutyryl-CoA hydrolase, mitochondrial	0.23987	-0.242	0.272526	0.786	0.380141	0	0	G1SP32	G1SP32;A0A5F9CX42;A0A5F9C9G5	G1SP32;A0A5F9CX42;A0A5F9C9G5	1487	tr|G1SP32|G1SP32_RABIT 3-hydroxyisobutyryl-CoA hydrolase, mitochondrial OS=Oryctolagus cuniculus OX=9986 GN=HIBCH PE=3 SV=1;tr|A0A5F9CX42|A0A5F9CX42_RABIT 3-hydroxyisobutyryl-CoA hydrolase, mitochondrial OS=Oryctolagus cuniculus OX=9986 GN=HIBCH PE=3 SV=1;
Elongation factor 1-alpha	0.23988	-0.53	-0.189068	0.152	-0.691284	0	0	B7NZC3	B7NZC3;A0A5F9CXZ4;A0A5F9C1Y0;G1U6W1;G1T3I6;A0A5F9CB36;G1TM98;G1TF95	B7NZC3;A0A5F9CXZ4;A0A5F9C1Y0;G1U6W1;G1T3I6;A0A5F9CB36;G1TM98	1135	tr|B7NZC3|B7NZC3_RABIT Elongation factor 1-alpha OS=Oryctolagus cuniculus OX=9986 GN=RABEFLA2 PE=3 SV=1;tr|A0A5F9CXZ4|A0A5F9CXZ4_RABIT Elongation factor 1-alpha 1 OS=Oryctolagus cuniculus OX=9986 GN=EEF1A1 PE=4 SV=1;tr|A0A5F9C1Y0|A0A5F9C1Y0_RABIT Elongatio
Copine 3	0.24309	-1.839	-0.655548	0.529	-0.524145	3	4	U3KPF0	U3KPF0;A0A5F9C0Y5;G1TEU5;G1SYK2;A0A5F9D161;G1SSG3;G1TEC7;G1SIQ6;U3KMG0;A0A5F9C4T3;G1TL70	U3KPF0;A0A5F9C0Y5;G1TEU5	2566	tr|U3KPF0|U3KPF0_RABIT Copine 3 OS=Oryctolagus cuniculus OX=9986 GN=CPNE3 PE=4 SV=1;tr|A0A5F9C0Y5|A0A5F9C0Y5_RABIT Copine 3 OS=Oryctolagus cuniculus OX=9986 GN=CPNE3 PE=4 SV=1;tr|G1TEU5|G1TEU5_RABIT Copine 3 OS=Oryctolagus cuniculus OX=9986 GN=CPNE3 PE=4 S
Major vault protein	0.24324	-1.418	-0.506957	0.404	-0.630593	0	2	G1SVM1	G1SVM1	G1SVM1	1643	tr|G1SVM1|G1SVM1_RABIT Major vault protein OS=Oryctolagus cuniculus OX=9986 GN=MVP PE=4 SV=1
PDZ and LIM domain 3	0.24394	-0.163	0.202827	0.568	0.516285	0	0	G1SPQ0	G1SPQ0;A0A5F9DGP6;A0A5F9DHW3;A0A5F9DD54	G1SPQ0;A0A5F9DGP6;A0A5F9DHW3	1505	tr|G1SPQ0|G1SPQ0_RABIT PDZ and LIM domain 3 OS=Oryctolagus cuniculus OX=9986 GN=PDLIM3 PE=4 SV=1;tr|A0A5F9DGP6|A0A5F9DGP6_RABIT PDZ and LIM domain 3 OS=Oryctolagus cuniculus OX=9986 GN=PDLIM3 PE=4 SV=1;tr|A0A5F9DHW3|A0A5F9DHW3_RABIT PDZ and LIM domain 3 OS
Protein S100	0.2451	-2.934	-0.996843	0.94	-0.667455	0	1	G1SVK5	G1SVK5	G1SVK5	1642	tr|G1SVK5|G1SVK5_RABIT Protein S100 OS=Oryctolagus cuniculus OX=9986 GN=S100A4 PE=3 SV=2
PCI domain-containing protein	0.24531	-0.39	-0.138942	0.112	-0.356811	0	0	G1SM51	G1SM51;U3KME2;A0A5F9CKV7;A0A5F9D8Z0;A0A5F9CG41	G1SM51;U3KME2;A0A5F9CKV7;A0A5F9D8Z0	1433	tr|G1SM51|G1SM51_RABIT PCI domain-containing protein OS=Oryctolagus cuniculus OX=9986 PE=4 SV=2;tr|U3KME2|U3KME2_RABIT PCI domain-containing protein OS=Oryctolagus cuniculus OX=9986 PE=4 SV=2;tr|A0A5F9CKV7|A0A5F9CKV7_RABIT PCI domain-containing protein OS=
Uncharacterized protein 106 (NEW)	0.24533	-1.14	-0.398831	0.342	-0.630934	3	4	G1T4H0	G1T4H0;G1TRH9	G1T4H0	1849	tr|G1T4H0|G1T4H0_RABIT Uncharacterized protein OS=Oryctolagus cuniculus OX=9986 GN=TMOD3 PE=4 SV=2
Protein kinase cAMP-dependent type II regulatory subunit alpha	0.2456	-0.247	-0.0859645	0.075	-0.554202	0	0	G1U522	G1U522;A0A5F9CUA4;Q9TUC0	G1U522;A0A5F9CUA4	2387	tr|G1U522|G1U522_RABIT Protein kinase cAMP-dependent type II regulatory subunit alpha OS=Oryctolagus cuniculus OX=9986 GN=PRKAR2A PE=4 SV=2;tr|A0A5F9CUA4|A0A5F9CUA4_RABIT Protein kinase cAMP-dependent type II regulatory subunit alpha OS=Oryctolagus cunicul
SH3 domain-binding glutamic acid-rich-like protein	0.24615	-0.382	0.434848	1.252	0.427057	0	0	G1SFL0	G1SFL0	G1SFL0	1283	tr|G1SFL0|G1SFL0_RABIT SH3 domain-binding glutamic acid-rich-like protein OS=Oryctolagus cuniculus OX=9986 PE=3 SV=3
Glycogen [starch] synthase	0.2465	-0.582	-0.204401	0.174	-0.504484	0	0	G1SCF0	G1SCF0	G1SCF0	1204	tr|G1SCF0|G1SCF0_RABIT Glycogen [starch] synthase OS=Oryctolagus cuniculus OX=9986 GN=GYS1 PE=3 SV=2
Uncharacterized protein 73 (NEW)	0.24691	-2.512	-0.851489	0.808	-0.693806	0	2	G1SGR6	G1SGR6;A0A5F9D3H4;G1TJH2;G1TZI4;G1TI86;G1TN82;A0A5F9D580	G1SGR6;A0A5F9D3H4;G1TJH2;G1TZI4;G1TI86;G1TN82;A0A5F9D580	1310	tr|G1SGR6|G1SGR6_RABIT Uncharacterized protein OS=Oryctolagus cuniculus OX=9986 GN=RPL29 PE=1 SV=3;tr|A0A5F9D3H4|A0A5F9D3H4_RABIT 60S ribosomal protein L29 OS=Oryctolagus cuniculus OX=9986 PE=3 SV=1;tr|G1TJH2|G1TJH2_RABIT 60S ribosomal protein L29 OS=Oryct
Septin-type G domain-containing protein	0.24694	-1.409	-0.498833	0.411	-0.632165	3	5	G1TFZ6	G1TFZ6;A0A5F9D623	G1TFZ6;A0A5F9D623	2099	tr|G1TFZ6|G1TFZ6_RABIT Septin-type G domain-containing protein OS=Oryctolagus cuniculus OX=9986 PE=3 SV=2;tr|A0A5F9D623|A0A5F9D623_RABIT Septin-type G domain-containing protein OS=Oryctolagus cuniculus OX=9986 PE=3 SV=1

## Sheet: UniProt Gene Names
N.P515POS Uniprot ID to Gene Name Mapping (109)							N.P515NEG Uniprot ID to Gene Name Mapping (60)
From	To		not mapped				From	To		not mapped
G1SHS7	WDR1		G1TLF0				G1TA48	EHD4		G1TXX4
G1U7U3	NME1		A0A075B6E1				G1STX3	SCFD1		A0A5F9DSQ7
G1T9P2	CARKD		G1SEN8				G1TTL7	TOMM40		U3KPB2
G1SV22	PEBP1		G1U5N5				G1SUG3	PLGRKT		G1SNY0
A0A5F9CIA1	EIF4H		G1TBW1				G1SRE9	UBR3		G1SQL0
G1T3E6	DNPEP		G1SSL2				D7R608	ELAVL1		G1TN62
G1TCQ4	GNPDA1		G1TGN8				G1TBJ4	NDRG1		G1SKF7
B7NZD2	PSMD4		B6CAM1				A0A5F9CUK4	PABPC4		G1SGX4
G1SPZ9	PPA2		G1SKZ8				A0A5F9CMV1	TUBB2B		A0A5F9DH89
G1T1S7	BAG3		A0A5F9DNU2				G1SM52	LRRC59		A0A5F9DIF6
T2HVY9	AKR1C32		G1T545				G1SWY0	RAB6A		G1U453
G1T087	CUL5		G1SL16				G1T594	STIM1		A0A5F9CUG0
A0A5F9CZL7	GPI		A0A5F9CJ52				A0A5F9CWM4	FBLN2		A0A5F9CVI4
G1TA10	TMEM109		G1U4G2				G1SZM4	CASQ2		A0A5F9C1X1
G1T9F0	TRIM72		A0A5F9DSP5				G1T0G2	MYBPH		Q9TS30
A0A5F9C4V2	CTSB		G1SM70				G1T3S1	PSMC6		A0A5F9C7X2
G1SKV7	CNDP2		A0A5F9DN32				G1SS70	RPS3A		A0A5F9C770
G1T364	NPEPL1		G1TDC3				A0A5F9CJW0	FN1		G1SGC2
G1U507	CASQ1		A0A5F9CAX1				G1SF32	TOMM70		G1U7L1
G1TBS1	PARK7		G1SRP8				A0A5F9CKQ2	NT5E
A0A5F9DAK3	MET		G1SJR4				A0A5F9CCB2	KLHL40
A0A5F9DDG6	GSTM2		Q28710				G1TRY8	STBD1
A0A5F9DCX4	TPP2		A0A5F9C8S6				A0A5F9DIY4	MYO1C
G1TSH8	YBX1		A0A0D3RIY6				G1TP15	PSMD3
G1T5S9	UQCRQ		G1U0S3				A0A5F9D367	SSR1
A0A5F9CB93	DNM2		G1SPZ7				G1SS73	DDX1
G1STR7	SPTA1		G1T4U9				G1TCE2	CYB5R1
A0A5F9C2Q1	PRMT1		G1T7Z6				G1SH49	DHRS7
G1T3Z5	CDV3		G1SNK5				G1SSC9	IPO7
G1SEI0	SUOX		G1SYT7				B7NZH1	DES
G1TCC2	ECHDC2		A0A5F9DTT7				G1TTY7	RPL18A
G1U442	MPC1		A0A5F9D774				G1SRH9	HNRNPR
G1SFX7	ARF6		A0A5F9DTM0				A0A5F9CII3	C1orf43
G1T970	ALDH4A1		G1TEN5				A0A5F9DV05	FBN2
G1T513	STAC3		A0A5F9DQS0				U3KML1	BGN
A0A5F9D0M4	ERP44		G1U6R8				A0A5F9C8Q6	TNS1
G1SZ93	IARS2		G1SST9				G1SWJ0	COMTD1
G1T3V2	HSPB1		A0A5F9DJR5				A0A5F9DAR1	SIRT5
G1U104	TMEM11		G1SM27				G1T3N8	AIMP2
G1SR63	PREB		G1U8J5				G1SSX2	HUWE1
A0A5F9D5U7	ALDOA		G1SQ87				B7NZS8	RPS9
G1SVU0	MTX2		G1SXD6				A0A5F9D2L1	FAP
A0A5F9CI00	PGM1		A0A5F9DUH1				A0A5F9DI35	MAP1B
G1SS85	GRHPR		G1U1V6				A0A5F9CWN2	HNRNPU
G1T5V2	PITHD1		G1SH26				G1SIW1	DHX15
G1SGI8	TXNDC12		G1SUY8				G1TCU2	CARNMT1
G1TVW9	ECPAS						G1TKC1	MYBPC1
G1SG30	NIPSNAP2						A0A5F9D2Z0	USO1
G1SRF7	HSPA9						G1T3A2	TMED5
A0A3S8V6T8	ATP6						G1TCS8	RAB1A
G1U6X0	ENO3						G1SYE0	ABHD14B
A0A5F9DHU0	CANX						A0A5F9CZS9	COL15A1
A0A5F9CEX8	NAE1						G1SKM2	FBN1
G1SZL4	FBP1						G1T0X2	FGA
G1SK48	BLMH						G1STU4	CAVIN3
A0A5F9CUS7	ME3						G1SVA3	PSMD11
G1T373	PRPS1						A0A5F9DFV8	ESYT2
A0A5F9D6D7	ABCB7						A0A5F9DGS3	KPNA4
G1TBL1	SLC25A20						A0A5F9CHH0	RPS3
A0A5F9DL83	GSTM3						G1TED6	ANXA5
G1TVN5	SYPL2
G1U1L8	MB
G1T652	ALDOC
A0A5F9CFN8	LMAN2
G1SLQ3	NQO1
A0A5F9DT33	USP14
G1TX53	NDUFA8
G1SFG6	GPI
G1SI29	TUFM
G1SDF2	PCMT1
A0A5F9C332	CA2
G1SFV7	DDB1
G8ZF10	HBA1
G1T127	KLKB1
G1SR03	VCP
G1SQB1	MMUT
G1TXV2	HSPB3
A0A5F9CDD8	PRDX4
G1T332	GOT1
G1T9H0	FAM98A
G1U7S4	PGAM2
G1TFV7	SERPINA1
A0A5F9DU46	TSFM
A0A5F9CM74	CRYL1
G1SSL0	ERP29
G1T890	MCU
A0A5F9DKC9	AOX1
G1U2E7	RTN2
G1SK04	ENO2
G1TAF8	STIP1
G1T8Z0	PRDX6
G1T676	TMOD1
A0A5F9C573	AKR7L
A0A5F9DV09	BIN1
G1TBW2	IDH3G
A0A5F9CW80	GSTM2
G1TDN4	PRKAR1A
G1U6B2	ALAD
G1SRB6	PPID
A0A5F9D6S8	YBX3
A0A5F9CXA1	HDGF
G1U535	RDH14
G1TIZ1	UCHL1
G1T3D7	NANS
A0A5F9D2C6	LIMCH1
A0A5F9D2K5	PTER
A0A5F9CSB9	TXN2
G1SH63	GSS
G1SRH7	SRSF3

## Sheet: NEGEnrich
_MEMBER_MyList	_LogP_MyList	GO	_PATTERN_	_RANK_	GiniIndex	Category	CategoryID	Description	PARENT_GO	LogP	Enrichment	Z-score	#TotalGeneInLibrary	#GeneInGO	#GeneInHitList	#GeneInGOAndHitList	%InGO	STDV %InGO	GeneID	Hits	Log(q-value)	EvidenceCutoff	GROUP_ID	FirstInGroupByEnrichment	FirstInGroupByLogP	BestLogPInGroup	BestEnrichmentInGroup	URL
1	-13.1652	GO:0005198	M1	1	0	GO Molecular Functions	21	structural molecule activity		-13.1652	11.3341	12.8309	28162	704	60	17	28.3333	5.81744	633|1306|1674|2199|2200|2201|2243|2335|4131|4604|4608|5717|6142|6188|6189|6203|347733	BGN|COL15A1|DES|FBLN2|FBN1|FBN2|FGA|FN1|MAP1B|MYBPC1|MYBPH|PSMD11|RPL18A|RPS3|RPS3A|RPS9|TUBB2B	-8.72537	0	1	1	1	-13.1652	156.456
1	-7.11845	GO:0005201	M1	1	0	GO Molecular Functions	21	extracellular matrix structural constituent		-7.11845	19.3269	11.0746	28162	170	60	7	11.6667	4.14438	633|1306|2199|2200|2201|2243|2335	BGN|COL15A1|FBLN2|FBN1|FBN2|FGA|FN1	-3.70256	0	1	0	0	-13.1652	156.456
1	-6.11619	GO:0030023	M1	1	0	GO Molecular Functions	21	extracellular matrix constituent conferring elasticity		-6.11619	156.456	21.5524	28162	9	60	3	5	2.81366	2199|2200|2201	FBLN2|FBN1|FBN2	-2.97738	0	1	0	0	-13.1652	156.456
1	-5.82431	GO:0097493	M1	1	0	GO Molecular Functions	21	structural molecule activity conferring elasticity		-5.82431	128.009	19.4677	28162	11	60	3	5	2.81366	2199|2200|2201	FBLN2|FBN1|FBN2	-2.72689	0	1	0	0	-13.1652	156.456
1	-5.7238	GO:0030198	M1	1	0	GO Biological Processes	19	extracellular matrix organization		-5.7238	9.50616	7.86681	28162	395	60	8	13.3333	4.38854	633|1306|2191|2199|2200|2201|2243|2335	BGN|COL15A1|FAP|FBLN2|FBN1|FBN2|FGA|FN1	-2.67456	0	1	0	0	-13.1652	156.456
1	-5.71565	GO:0043062	M1	1	0	GO Biological Processes	19	extracellular structure organization		-5.71565	9.48215	7.85467	28162	396	60	8	13.3333	4.38854	633|1306|2191|2199|2200|2201|2243|2335	BGN|COL15A1|FAP|FBLN2|FBN1|FBN2|FGA|FN1	-2.67456	0	1	0	0	-13.1652	156.456
1	-5.69942	GO:0045229	M1	1	0	GO Biological Processes	19	external encapsulating structure organization		-5.69942	9.43451	7.83053	28162	398	60	8	13.3333	4.38854	633|1306|2191|2199|2200|2201|2243|2335	BGN|COL15A1|FAP|FBLN2|FBN1|FBN2|FGA|FN1	-2.67456	0	1	0	0	-13.1652	156.456
1	-2.79556	GO:0034446	M1	1	0	GO Biological Processes	19	substrate adhesion-dependent cell spreading		-2.79556	13.038	5.7916	28162	108	60	3	5	2.81366	2243|2335|5861	FGA|FN1|RAB1A	-0.818124	0	1	0	0	-13.1652	156.456
1	-2.65467	GO:0010811	M1	1	0	GO Biological Processes	19	positive regulation of cell-substrate adhesion		-2.65467	11.6372	5.41819	28162	121	60	3	5	2.81366	2199|2243|2335	FBLN2|FGA|FN1	-0.708987	0	1	0	0	-13.1652	156.456
1	-2.13693	GO:0031589	M1	1	0	GO Biological Processes	19	cell-substrate adhesion		-2.13693	5.21519	3.7193	28162	360	60	4	6.66667	3.22031	2199|2243|2335|5861	FBLN2|FGA|FN1|RAB1A	-0.314088	0	1	0	0	-13.1652	156.456
1	-9.37742	GO:0006402	M1	1	0	GO Biological Processes	19	mRNA catabolic process		-9.37742	13.6588	11.4491	28162	378	60	11	18.3333	4.99537	1994|3192|5706|5709|5717|6142|6188|6189|6203|8761|10236	ELAVL1|HNRNPU|PSMC6|PSMD3|PSMD11|RPL18A|RPS3|RPS3A|RPS9|PABPC4|HNRNPR	-5.23861	0	2	1	1	-9.37742	70.405
1	-8.92958	GO:0006401	M1	1	0	GO Biological Processes	19	RNA catabolic process		-8.92958	12.3814	10.8194	28162	417	60	11	18.3333	4.99537	1994|3192|5706|5709|5717|6142|6188|6189|6203|8761|10236	ELAVL1|HNRNPU|PSMC6|PSMD3|PSMD11|RPL18A|RPS3|RPS3A|RPS9|PABPC4|HNRNPR	-4.96687	0	2	0	0	-9.37742	70.405
1	-8.72578	GO:0034655	M1	1	0	GO Biological Processes	19	nucleobase-containing compound catabolic process		-8.72578	10.112	10.0364	28162	557	60	12	20	5.16398	1994|3192|4907|5706|5709|5717|6142|6188|6189|6203|8761|10236	ELAVL1|HNRNPU|NT5E|PSMC6|PSMD3|PSMD11|RPL18A|RPS3|RPS3A|RPS9|PABPC4|HNRNPR	-4.888	0	2	0	0	-9.37742	70.405
1	-8.38858	GO:0046700	M1	1	0	GO Biological Processes	19	heterocycle catabolic process		-8.38858	9.43451	9.62496	28162	597	60	12	20	5.16398	1994|3192|4907|5706|5709|5717|6142|6188|6189|6203|8761|10236	ELAVL1|HNRNPU|NT5E|PSMC6|PSMD3|PSMD11|RPL18A|RPS3|RPS3A|RPS9|PABPC4|HNRNPR	-4.68649	0	2	0	0	-9.37742	70.405
1	-8.34817	GO:0044270	M1	1	0	GO Biological Processes	19	cellular nitrogen compound catabolic process		-8.34817	9.35615	9.57626	28162	602	60	12	20	5.16398	1994|3192|4907|5706|5709|5717|6142|6188|6189|6203|8761|10236	ELAVL1|HNRNPU|NT5E|PSMC6|PSMD3|PSMD11|RPL18A|RPS3|RPS3A|RPS9|PABPC4|HNRNPR	-4.68649	0	2	0	0	-9.37742	70.405
1	-8.25269	GO:0019439	M1	1	0	GO Biological Processes	19	aromatic compound catabolic process		-8.25269	9.17329	9.46165	28162	614	60	12	20	5.16398	1994|3192|4907|5706|5709|5717|6142|6188|6189|6203|8761|10236	ELAVL1|HNRNPU|NT5E|PSMC6|PSMD3|PSMD11|RPL18A|RPS3|RPS3A|RPS9|PABPC4|HNRNPR	-4.65795	0	2	0	0	-9.37742	70.405
1	-8.00035	GO:1901361	M1	1	0	GO Biological Processes	19	organic cyclic compound catabolic process		-8.00035	8.70541	9.16208	28162	647	60	12	20	5.16398	1994|3192|4907|5706|5709|5717|6142|6188|6189|6203|8761|10236	ELAVL1|HNRNPU|NT5E|PSMC6|PSMD3|PSMD11|RPL18A|RPS3|RPS3A|RPS9|PABPC4|HNRNPR	-4.4636	0	2	0	0	-9.37742	70.405
1	-6.82012	GO:0043488	M1	1	0	GO Biological Processes	19	regulation of mRNA stability		-6.82012	17.4764	10.4736	28162	188	60	7	11.6667	4.14438	1994|3192|5706|5709|5717|8761|10236	ELAVL1|HNRNPU|PSMC6|PSMD3|PSMD11|PABPC4|HNRNPR	-3.49422	0	2	0	0	-9.37742	70.405
1	-6.66722	GO:0043487	M1	1	0	GO Biological Processes	19	regulation of RNA stability		-6.66722	16.5938	10.1745	28162	198	60	7	11.6667	4.14438	1994|3192|5706|5709|5717|8761|10236	ELAVL1|HNRNPU|PSMC6|PSMD3|PSMD11|PABPC4|HNRNPR	-3.40348	0	2	0	0	-9.37742	70.405
1	-6.49425	GO:0061013	M1	1	0	GO Biological Processes	19	regulation of mRNA catabolic process		-6.49425	15.6456	9.84329	28162	210	60	7	11.6667	4.14438	1994|3192|5706|5709|5717|8761|10236	ELAVL1|HNRNPU|PSMC6|PSMD3|PSMD11|PABPC4|HNRNPR	-3.25854	0	2	0	0	-9.37742	70.405
1	-5.15603	GO:1903311	M1	1	0	GO Biological Processes	19	regulation of mRNA metabolic process		-5.15603	9.83703	7.50705	28162	334	60	7	11.6667	4.14438	1994|3192|5706|5709|5717|8761|10236	ELAVL1|HNRNPU|PSMC6|PSMD3|PSMD11|PABPC4|HNRNPR	-2.23471	0	2	0	0	-9.37742	70.405
1	-4.92923	GO:0043687	M1	1	0	GO Biological Processes	19	post-translational protein modification		-4.92923	9.07615	7.14607	28162	362	60	7	11.6667	4.14438	2200|2243|2335|5706|5709|5717|5861	FBN1|FGA|FN1|PSMC6|PSMD3|PSMD11|RAB1A	-2.05759	0	2	0	0	-9.37742	70.405
1	-4.81352	WP2359	M1	1	0	WikiPathways	27	Parkin-Ubiquitin Proteasomal System pathway		-4.81352	26.821	9.9945	28162	70	60	4	6.66667	3.22031	5706|5709|5717|347733	PSMC6|PSMD3|PSMD11|TUBB2B	-1.96475	0	2	0	0	-9.37742	70.405
1	-4.41731	GO:0045055	M1	1	0	GO Biological Processes	19	regulated exocytosis		-4.41731	5.41577	5.77899	28162	780	60	9	15	4.60977	308|2243|2335|5709|5717|5870|8987|10075|51706	ANXA5|FGA|FN1|PSMD3|PSMD11|RAB6A|STBD1|HUWE1|CYB5R1	-1.69824	0	2	0	0	-9.37742	70.405
1	-3.99668	GO:2000736	M1	1	0	GO Biological Processes	19	regulation of stem cell differentiation		-3.99668	16.6147	7.68505	28162	113	60	4	6.66667	3.22031	3192|5706|5709|5717	HNRNPU|PSMC6|PSMD3|PSMD11	-1.47592	0	2	0	0	-9.37742	70.405
1	-3.9122	hsa03050	M1	1	0	KEGG Pathway	24	Proteasome		-3.9122	31.2911	9.39654	28162	45	60	3	5	2.81366	5706|5709|5717	PSMC6|PSMD3|PSMD11	-1.4337	0	2	0	0	-9.37742	70.405
1	-3.9122	ko03050	M1	1	0	KEGG Pathway	24	Proteasome		-3.9122	31.2911	9.39654	28162	45	60	3	5	2.81366	5706|5709|5717	PSMC6|PSMD3|PSMD11	-1.4337	0	2	0	0	-9.37742	70.405
1	-3.69556	GO:0048863	M1	1	0	GO Biological Processes	19	stem cell differentiation		-3.69556	9.31283	6.12492	28162	252	60	5	8.33333	3.56812	2335|3192|5706|5709|5717	FN1|HNRNPU|PSMC6|PSMD3|PSMD11	-1.31642	0	2	0	0	-9.37742	70.405
1	-3.54647	GO:0002218	M1	1	0	GO Biological Processes	19	activation of innate immune response		-3.54647	12.6856	6.58605	28162	148	60	4	6.66667	3.22031	5706|5709|5717|9868	PSMC6|PSMD3|PSMD11|TOMM70	-1.25387	0	2	0	0	-9.37742	70.405
1	-3.53689	GO:0043161	M1	1	0	GO Biological Processes	19	proteasome-mediated ubiquitin-dependent protein catabolic process		-3.53689	6.6108	5.39186	28162	426	60	6	10	3.87298	5706|5709|5717|10075|130507|131377	PSMC6|PSMD3|PSMD11|HUWE1|UBR3|KLHL40	-1.25387	0	2	0	0	-9.37742	70.405
1	-3.49764	GO:0006521	M1	1	0	GO Biological Processes	19	regulation of cellular amino acid metabolic process		-3.49764	22.7113	7.90787	28162	62	60	3	5	2.81366	5706|5709|5717	PSMC6|PSMD3|PSMD11	-1.22806	0	2	0	0	-9.37742	70.405
1	-3.45691	WP183	M1	1	0	WikiPathways	27	Proteasome Degradation		-3.45691	22.0016	7.77204	28162	64	60	3	5	2.81366	5706|5709|5717	PSMC6|PSMD3|PSMD11	-1.2102	0	2	0	0	-9.37742	70.405
1	-3.3774	GO:0003730	M1	1	0	GO Molecular Functions	21	mRNA 3'-UTR binding		-3.3774	11.448	6.20042	28162	164	60	4	6.66667	3.22031	1994|3192|8761|10236	ELAVL1|HNRNPU|PABPC4|HNRNPR	-1.1806	0	2	0	0	-9.37742	70.405
1	-3.2715	GO:1902036	M1	1	0	GO Biological Processes	19	regulation of hematopoietic stem cell differentiation		-3.2715	19.0284	7.17535	28162	74	60	3	5	2.81366	5706|5709|5717	PSMC6|PSMD3|PSMD11	-1.10351	0	2	0	0	-9.37742	70.405
1	-3.25443	GO:0002479	M1	1	0	GO Biological Processes	19	antigen processing and presentation of exogenous peptide antigen via MHC class I, TAP-dependent		-3.25443	18.7747	7.12214	28162	75	60	3	5	2.81366	5706|5709|5717	PSMC6|PSMD3|PSMD11	-1.09106	0	2	0	0	-9.37742	70.405
1	-3.24845	GO:0010498	M1	1	0	GO Biological Processes	19	proteasomal protein catabolic process		-3.24845	5.83064	4.94805	28162	483	60	6	10	3.87298	5706|5709|5717|10075|130507|131377	PSMC6|PSMD3|PSMD11|HUWE1|UBR3|KLHL40	-1.08737	0	2	0	0	-9.37742	70.405
1	-3.22099	GO:0033238	M1	1	0	GO Biological Processes	19	regulation of cellular amine metabolic process		-3.22099	18.287	7.01874	28162	77	60	3	5	2.81366	5706|5709|5717	PSMC6|PSMD3|PSMD11	-1.08001	0	2	0	0	-9.37742	70.405
1	-3.22099	GO:0061418	M1	1	0	GO Biological Processes	19	regulation of transcription from RNA polymerase II promoter in response to hypoxia		-3.22099	18.287	7.01874	28162	77	60	3	5	2.81366	5706|5709|5717	PSMC6|PSMD3|PSMD11	-1.08001	0	2	0	0	-9.37742	70.405
1	-3.18068	GO:0010565	M1	1	0	GO Biological Processes	19	regulation of cellular ketone metabolic process		-3.18068	10.1485	5.76852	28162	185	60	4	6.66667	3.22031	5706|5709|5717|23408	PSMC6|PSMD3|PSMD11|SIRT5	-1.05048	0	2	0	0	-9.37742	70.405
1	-3.17252	GO:0042590	M1	1	0	GO Biological Processes	19	antigen processing and presentation of exogenous peptide antigen via MHC class I		-3.17252	17.6013	6.87073	28162	80	60	3	5	2.81366	5706|5709|5717	PSMC6|PSMD3|PSMD11	-1.04443	0	2	0	0	-9.37742	70.405
1	-3.15457	GO:0038061	M1	1	0	GO Biological Processes	19	NIK/NF-kappaB signaling		-3.15457	9.98652	5.71248	28162	188	60	4	6.66667	3.22031	5706|5709|5717|6188	PSMC6|PSMD3|PSMD11|RPS3	-1.03488	0	2	0	0	-9.37742	70.405
1	-3.14896	GO:0006520	M1	1	0	GO Biological Processes	19	cellular amino acid metabolic process		-3.14896	7.06878	5.13978	28162	332	60	5	8.33333	3.56812	5706|5709|5717|7965|138199	PSMC6|PSMD3|PSMD11|AIMP2|CARNMT1	-1.03134	0	2	0	0	-9.37742	70.405
1	-3.12592	GO:0031145	M1	1	0	GO Biological Processes	19	anaphase-promoting complex-dependent catabolic process		-3.12592	16.9651	6.73054	28162	83	60	3	5	2.81366	5706|5709|5717	PSMC6|PSMD3|PSMD11	-1.02653	0	2	0	0	-9.37742	70.405
1	-3.05739	GO:0001666	M1	1	0	GO Biological Processes	19	response to hypoxia		-3.05739	6.74377	4.9818	28162	348	60	5	8.33333	3.56812	5706|5709|5717|10397|23256	PSMC6|PSMD3|PSMD11|NDRG1|SCFD1	-0.986985	0	2	0	0	-9.37742	70.405
1	-3.05207	GO:0060218	M1	1	0	GO Biological Processes	19	hematopoietic stem cell differentiation		-3.05207	16.0011	6.51245	28162	88	60	3	5	2.81366	5706|5709|5717	PSMC6|PSMD3|PSMD11	-0.986985	0	2	0	0	-9.37742	70.405
1	-3.03784	GO:1901532	M1	1	0	GO Biological Processes	19	regulation of hematopoietic progenitor cell differentiation		-3.03784	15.8213	6.47097	28162	89	60	3	5	2.81366	5706|5709|5717	PSMC6|PSMD3|PSMD11	-0.976399	0	2	0	0	-9.37742	70.405
1	-3.02379	GO:0051603	M1	1	0	GO Biological Processes	19	proteolysis involved in cellular protein catabolic process		-3.02379	4.45803	4.39562	28162	737	60	7	11.6667	4.14438	2191|5706|5709|5717|10075|130507|131377	FAP|PSMC6|PSMD3|PSMD11|HUWE1|UBR3|KLHL40	-0.966539	0	2	0	0	-9.37742	70.405
1	-3.02256	GO:0050852	M1	1	0	GO Biological Processes	19	T cell receptor signaling pathway		-3.02256	9.20327	5.4335	28162	204	60	4	6.66667	3.22031	5706|5709|5717|6188	PSMC6|PSMD3|PSMD11|RPS3	-0.966539	0	2	0	0	-9.37742	70.405
1	-3.00686	GO:0071456	M1	1	0	GO Biological Processes	19	cellular response to hypoxia		-3.00686	9.11392	5.40079	28162	206	60	4	6.66667	3.22031	5706|5709|5717|10397	PSMC6|PSMD3|PSMD11|NDRG1	-0.954412	0	2	0	0	-9.37742	70.405
1	-2.99279	GO:0003729	M1	1	0	GO Molecular Functions	21	mRNA binding		-2.99279	5.20555	4.56386	28162	541	60	6	10	3.87298	1994|3192|6188|6189|8761|10236	ELAVL1|HNRNPU|RPS3|RPS3A|PABPC4|HNRNPR	-0.946401	0	2	0	0	-9.37742	70.405
1	-2.99179	GO:0036293	M1	1	0	GO Biological Processes	19	response to decreased oxygen levels		-2.99179	6.51898	4.86971	28162	360	60	5	8.33333	3.56812	5706|5709|5717|10397|23256	PSMC6|PSMD3|PSMD11|NDRG1|SCFD1	-0.946401	0	2	0	0	-9.37742	70.405
1	-2.98254	GO:0031146	M1	1	0	GO Biological Processes	19	SCF-dependent proteasomal ubiquitin-dependent protein catabolic process		-2.98254	15.1409	6.31153	28162	93	60	3	5	2.81366	5706|5709|5717	PSMC6|PSMD3|PSMD11	-0.945823	0	2	0	0	-9.37742	70.405
1	-2.94568	GO:0036294	M1	1	0	GO Biological Processes	19	cellular response to decreased oxygen levels		-2.94568	8.77321	5.27428	28162	214	60	4	6.66667	3.22031	5706|5709|5717|10397	PSMC6|PSMD3|PSMD11|NDRG1	-0.917464	0	2	0	0	-9.37742	70.405
1	-2.90415	GO:0002474	M1	1	0	GO Biological Processes	19	antigen processing and presentation of peptide antigen via MHC class I		-2.90415	14.2232	6.09003	28162	99	60	3	5	2.81366	5706|5709|5717	PSMC6|PSMD3|PSMD11	-0.884833	0	2	0	0	-9.37742	70.405
1	-2.89158	GO:0010972	M1	1	0	GO Biological Processes	19	negative regulation of G2/M transition of mitotic cell cycle		-2.89158	14.081	6.05498	28162	100	60	3	5	2.81366	5706|5709|5717	PSMC6|PSMD3|PSMD11	-0.879875	0	2	0	0	-9.37742	70.405
1	-2.87979	GO:0045089	M1	1	0	GO Biological Processes	19	positive regulation of innate immune response		-2.87979	8.41913	5.13962	28162	223	60	4	6.66667	3.22031	5706|5709|5717|9868	PSMC6|PSMD3|PSMD11|TOMM70	-0.872269	0	2	0	0	-9.37742	70.405
1	-2.86514	GO:0002253	M1	1	0	GO Biological Processes	19	activation of immune response		-2.86514	4.91483	4.37476	28162	573	60	6	10	3.87298	4641|5706|5709|5717|6188|9868	MYO1C|PSMC6|PSMD3|PSMD11|RPS3|TOMM70	-0.867781	0	2	0	0	-9.37742	70.405
1	-2.86276	GO:0070482	M1	1	0	GO Biological Processes	19	response to oxygen levels		-2.86276	6.09567	4.65179	28162	385	60	5	8.33333	3.56812	5706|5709|5717|10397|23256	PSMC6|PSMD3|PSMD11|NDRG1|SCFD1	-0.86697	0	2	0	0	-9.37742	70.405
1	-2.85465	GO:0070498	M1	1	0	GO Biological Processes	19	interleukin-1-mediated signaling pathway		-2.85465	13.6709	5.95278	28162	103	60	3	5	2.81366	5706|5709|5717	PSMC6|PSMD3|PSMD11	-0.865056	0	2	0	0	-9.37742	70.405
1	-2.82791	GO:0044257	M1	1	0	GO Biological Processes	19	cellular protein catabolic process		-2.82791	4.12242	4.13193	28162	797	60	7	11.6667	4.14438	2191|5706|5709|5717|10075|130507|131377	FAP|PSMC6|PSMD3|PSMD11|HUWE1|UBR3|KLHL40	-0.83986	0	2	0	0	-9.37742	70.405
1	-2.82364	GO:0071453	M1	1	0	GO Biological Processes	19	cellular response to oxygen levels		-2.82364	8.12756	5.02614	28162	231	60	4	6.66667	3.22031	5706|5709|5717|10397	PSMC6|PSMD3|PSMD11|NDRG1	-0.837117	0	2	0	0	-9.37742	70.405
1	-2.80313	GO:0019882	M1	1	0	GO Biological Processes	19	antigen processing and presentation		-2.80313	8.02336	4.98499	28162	234	60	4	6.66667	3.22031	5706|5709|5717|5870	PSMC6|PSMD3|PSMD11|RAB6A	-0.821174	0	2	0	0	-9.37742	70.405
1	-2.79556	GO:0060071	M1	1	0	GO Biological Processes	19	Wnt signaling pathway, planar cell polarity pathway		-2.79556	13.038	5.7916	28162	108	60	3	5	2.81366	5706|5709|5717	PSMC6|PSMD3|PSMD11	-0.818124	0	2	0	0	-9.37742	70.405
1	-2.7841	GO:0043618	M1	1	0	GO Biological Processes	19	regulation of transcription from RNA polymerase II promoter in response to stress		-2.7841	12.9183	5.76064	28162	109	60	3	5	2.81366	5706|5709|5717	PSMC6|PSMD3|PSMD11	-0.812897	0	2	0	0	-9.37742	70.405
1	-2.76959	GO:0038093	M1	1	0	GO Biological Processes	19	Fc receptor signaling pathway		-2.76959	7.85551	4.918	28162	239	60	4	6.66667	3.22031	4641|5706|5709|5717	MYO1C|PSMC6|PSMD3|PSMD11	-0.801046	0	2	0	0	-9.37742	70.405
1	-2.7615	GO:1902750	M1	1	0	GO Biological Processes	19	negative regulation of cell cycle G2/M phase transition		-2.7615	12.6856	5.69992	28162	111	60	3	5	2.81366	5706|5709|5717	PSMC6|PSMD3|PSMD11	-0.794418	0	2	0	0	-9.37742	70.405
1	-2.75036	GO:0090175	M1	1	0	GO Biological Processes	19	regulation of establishment of planar polarity		-2.75036	12.5723	5.67014	28162	112	60	3	5	2.81366	5706|5709|5717	PSMC6|PSMD3|PSMD11	-0.784741	0	2	0	0	-9.37742	70.405
1	-2.7284	GO:0002223	M1	1	0	GO Biological Processes	19	stimulatory C-type lectin receptor signaling pathway		-2.7284	12.3518	5.61171	28162	114	60	3	5	2.81366	5706|5709|5717	PSMC6|PSMD3|PSMD11	-0.765687	0	2	0	0	-9.37742	70.405
1	-2.71758	GO:0043620	M1	1	0	GO Biological Processes	19	regulation of DNA-templated transcription in response to stress		-2.71758	12.2443	5.58304	28162	115	60	3	5	2.81366	5706|5709|5717	PSMC6|PSMD3|PSMD11	-0.756306	0	2	0	0	-9.37742	70.405
1	-2.6857	GO:0002220	M1	1	0	GO Biological Processes	19	innate immune response activating cell surface receptor signaling pathway		-2.6857	11.9331	5.49912	28162	118	60	3	5	2.81366	5706|5709|5717	PSMC6|PSMD3|PSMD11	-0.7273	0	2	0	0	-9.37742	70.405
1	-2.67526	GO:0002758	M1	1	0	GO Biological Processes	19	innate immune response-activating signal transduction		-2.67526	11.8328	5.47182	28162	119	60	3	5	2.81366	5706|5709|5717	PSMC6|PSMD3|PSMD11	-0.718296	0	2	0	0	-9.37742	70.405
1	-2.67347	GO:0042180	M1	1	0	GO Biological Processes	19	cellular ketone metabolic process		-2.67347	7.3916	4.72817	28162	254	60	4	6.66667	3.22031	5706|5709|5717|23408	PSMC6|PSMD3|PSMD11|SIRT5	-0.717931	0	2	0	0	-9.37742	70.405
1	-2.6489	GO:0002833	M1	1	0	GO Biological Processes	19	positive regulation of response to biotic stimulus		-2.6489	7.277	4.68015	28162	258	60	4	6.66667	3.22031	5706|5709|5717|9868	PSMC6|PSMD3|PSMD11|TOMM70	-0.704609	0	2	0	0	-9.37742	70.405
1	-2.63444	GO:0001736	M1	1	0	GO Biological Processes	19	establishment of planar polarity		-2.63444	11.448	5.3658	28162	123	60	3	5	2.81366	5706|5709|5717	PSMC6|PSMD3|PSMD11	-0.69429	0	2	0	0	-9.37742	70.405
1	-2.63444	GO:0007164	M1	1	0	GO Biological Processes	19	establishment of tissue polarity		-2.63444	11.448	5.3658	28162	123	60	3	5	2.81366	5706|5709|5717	PSMC6|PSMD3|PSMD11	-0.69429	0	2	0	0	-9.37742	70.405
1	-2.61669	GO:0006511	M1	1	0	GO Biological Processes	19	ubiquitin-dependent protein catabolic process		-2.61669	4.3866	4.01087	28162	642	60	6	10	3.87298	5706|5709|5717|10075|130507|131377	PSMC6|PSMD3|PSMD11|HUWE1|UBR3|KLHL40	-0.680647	0	2	0	0	-9.37742	70.405
1	-2.59662	GO:0019941	M1	1	0	GO Biological Processes	19	modification-dependent protein catabolic process		-2.59662	4.34599	3.98168	28162	648	60	6	10	3.87298	5706|5709|5717|10075|130507|131377	PSMC6|PSMD3|PSMD11|HUWE1|UBR3|KLHL40	-0.664643	0	2	0	0	-9.37742	70.405
1	-2.56041	GO:0043632	M1	1	0	GO Biological Processes	19	modification-dependent macromolecule catabolic process		-2.56041	4.27344	3.92906	28162	659	60	6	10	3.87298	5706|5709|5717|10075|130507|131377	PSMC6|PSMD3|PSMD11|HUWE1|UBR3|KLHL40	-0.636447	0	2	0	0	-9.37742	70.405
1	-2.55391	GO:0002274	M1	1	0	GO Biological Processes	19	myeloid leukocyte activation		-2.55391	4.26051	3.91962	28162	661	60	6	10	3.87298	5709|5717|5870|8987|10075|10397	PSMD3|PSMD11|RAB6A|STBD1|HUWE1|NDRG1	-0.633896	0	2	0	0	-9.37742	70.405
1	-2.44439	GO:0002429	M1	1	0	GO Biological Processes	19	immune response-activating cell surface receptor signaling pathway		-2.44439	4.87907	3.96498	28162	481	60	5	8.33333	3.56812	4641|5706|5709|5717|6188	MYO1C|PSMC6|PSMD3|PSMD11|RPS3	-0.549857	0	2	0	0	-9.37742	70.405
1	-2.44439	GO:0002757	M1	1	0	GO Biological Processes	19	immune response-activating signal transduction		-2.44439	4.87907	3.96498	28162	481	60	5	8.33333	3.56812	4641|5706|5709|5717|6188	MYO1C|PSMC6|PSMD3|PSMD11|RPS3	-0.549857	0	2	0	0	-9.37742	70.405
1	-2.43489	GO:0071356	M1	1	0	GO Biological Processes	19	cellular response to tumor necrosis factor		-2.43489	6.34279	4.2698	28162	296	60	4	6.66667	3.22031	5706|5709|5717|6188	PSMC6|PSMD3|PSMD11|RPS3	-0.542826	0	2	0	0	-9.37742	70.405
1	-2.42534	GO:0043312	M1	1	0	GO Biological Processes	19	neutrophil degranulation		-2.42534	4.82888	3.93431	28162	486	60	5	8.33333	3.56812	5709|5717|5870|8987|10075	PSMD3|PSMD11|RAB6A|STBD1|HUWE1	-0.539689	0	2	0	0	-9.37742	70.405
1	-2.42443	GO:0001738	M1	1	0	GO Biological Processes	19	morphogenesis of a polarized epithelium		-2.42443	9.64452	4.83889	28162	146	60	3	5	2.81366	5706|5709|5717	PSMC6|PSMD3|PSMD11	-0.539689	0	2	0	0	-9.37742	70.405
1	-2.41613	GO:0090263	M1	1	0	GO Biological Processes	19	positive regulation of canonical Wnt signaling pathway		-2.41613	9.57891	4.81866	28162	147	60	3	5	2.81366	5706|5709|5717	PSMC6|PSMD3|PSMD11	-0.532595	0	2	0	0	-9.37742	70.405
1	-2.41402	GO:0002283	M1	1	0	GO Biological Processes	19	neutrophil activation involved in immune response		-2.41402	4.79925	3.91611	28162	489	60	5	8.33333	3.56812	5709|5717|5870|8987|10075	PSMD3|PSMD11|RAB6A|STBD1|HUWE1	-0.531691	0	2	0	0	-9.37742	70.405
1	-2.37322	GO:0002446	M1	1	0	GO Biological Processes	19	neutrophil mediated immunity		-2.37322	4.69367	3.85063	28162	500	60	5	8.33333	3.56812	5709|5717|5870|8987|10075	PSMD3|PSMD11|RAB6A|STBD1|HUWE1	-0.498048	0	2	0	0	-9.37742	70.405
1	-2.36956	GO:0042119	M1	1	0	GO Biological Processes	19	neutrophil activation		-2.36956	4.6843	3.84477	28162	501	60	5	8.33333	3.56812	5709|5717|5870|8987|10075	PSMD3|PSMD11|RAB6A|STBD1|HUWE1	-0.495935	0	2	0	0	-9.37742	70.405
1	-2.36757	GO:0035567	M1	1	0	GO Biological Processes	19	non-canonical Wnt signaling pathway		-2.36757	9.20327	4.70127	28162	153	60	3	5	2.81366	5706|5709|5717	PSMC6|PSMD3|PSMD11	-0.495935	0	2	0	0	-9.37742	70.405
1	-2.35141	GO:0036230	M1	1	0	GO Biological Processes	19	granulocyte activation		-2.35141	4.63801	3.81571	28162	506	60	5	8.33333	3.56812	5709|5717|5870|8987|10075	PSMD3|PSMD11|RAB6A|STBD1|HUWE1	-0.483284	0	2	0	0	-9.37742	70.405
1	-2.33925	GO:0045088	M1	1	0	GO Biological Processes	19	regulation of innate immune response		-2.33925	5.96021	4.0907	28162	315	60	4	6.66667	3.22031	5706|5709|5717|9868	PSMC6|PSMD3|PSMD11|TOMM70	-0.473447	0	2	0	0	-9.37742	70.405
1	-2.32104	GO:0044106	M1	1	0	GO Biological Processes	19	cellular amine metabolic process		-2.32104	8.85597	4.59016	28162	159	60	3	5	2.81366	5706|5709|5717	PSMC6|PSMD3|PSMD11	-0.45693	0	2	0	0	-9.37742	70.405
1	-2.31928	GO:0002768	M1	1	0	GO Biological Processes	19	immune response-regulating cell surface receptor signaling pathway		-2.31928	4.55696	3.76434	28162	515	60	5	8.33333	3.56812	4641|5706|5709|5717|6188	MYO1C|PSMC6|PSMD3|PSMD11|RPS3	-0.45693	0	2	0	0	-9.37742	70.405
1	-2.31518	GO:0034612	M1	1	0	GO Biological Processes	19	response to tumor necrosis factor		-2.31518	5.86708	4.04599	28162	320	60	4	6.66667	3.22031	5706|5709|5717|6188	PSMC6|PSMD3|PSMD11|RPS3	-0.453979	0	2	0	0	-9.37742	70.405
1	-2.31041	GO:0045930	M1	1	0	GO Biological Processes	19	negative regulation of mitotic cell cycle		-2.31041	5.84881	4.03716	28162	321	60	4	6.66667	3.22031	2191|5706|5709|5717	FAP|PSMC6|PSMD3|PSMD11	-0.451501	0	2	0	0	-9.37742	70.405
1	-2.30871	GO:0002764	M1	1	0	GO Biological Processes	19	immune response-regulating signaling pathway		-2.30871	4.53057	3.74748	28162	518	60	5	8.33333	3.56812	4641|5706|5709|5717|6188	MYO1C|PSMC6|PSMD3|PSMD11|RPS3	-0.450939	0	2	0	0	-9.37742	70.405
1	-2.30596	GO:0002244	M1	1	0	GO Biological Processes	19	hematopoietic progenitor cell differentiation		-2.30596	8.74596	4.55442	28162	161	60	3	5	2.81366	5706|5709|5717	PSMC6|PSMD3|PSMD11	-0.449318	0	2	0	0	-9.37742	70.405
1	-2.30094	GO:0050851	M1	1	0	GO Biological Processes	19	antigen receptor-mediated signaling pathway		-2.30094	5.81259	4.01961	28162	323	60	4	6.66667	3.22031	5706|5709|5717|6188	PSMC6|PSMD3|PSMD11|RPS3	-0.445432	0	2	0	0	-9.37742	70.405
1	-2.28371	GO:0009308	M1	1	0	GO Biological Processes	19	amine metabolic process		-2.28371	8.58598	4.50195	28162	164	60	3	5	2.81366	5706|5709|5717	PSMC6|PSMD3|PSMD11	-0.431582	0	2	0	0	-9.37742	70.405
1	-2.25651	GO:0050778	M1	1	0	GO Biological Processes	19	positive regulation of immune response		-2.25651	3.70066	3.48987	28162	761	60	6	10	3.87298	4641|5706|5709|5717|6188|9868	MYO1C|PSMC6|PSMD3|PSMD11|RPS3|TOMM70	-0.407738	0	2	0	0	-9.37742	70.405
1	-2.2476	GO:0038095	M1	1	0	GO Biological Processes	19	Fc-epsilon receptor signaling pathway		-2.2476	8.33195	4.41743	28162	169	60	3	5	2.81366	5706|5709|5717	PSMC6|PSMD3|PSMD11	-0.401049	0	2	0	0	-9.37742	70.405
1	-2.24348	GO:0043299	M1	1	0	GO Biological Processes	19	leukocyte degranulation		-2.24348	4.37027	3.64361	28162	537	60	5	8.33333	3.56812	5709|5717|5870|8987|10075	PSMD3|PSMD11|RAB6A|STBD1|HUWE1	-0.398035	0	2	0	0	-9.37742	70.405
1	-2.23644	GO:0000209	M1	1	0	GO Biological Processes	19	protein polyubiquitination		-2.23644	5.57112	3.90077	28162	337	60	4	6.66667	3.22031	5706|5709|5717|10075	PSMC6|PSMD3|PSMD11|HUWE1	-0.393199	0	2	0	0	-9.37742	70.405
1	-2.21265	GO:0033209	M1	1	0	GO Biological Processes	19	tumor necrosis factor-mediated signaling pathway		-2.21265	8.09253	4.33632	28162	174	60	3	5	2.81366	5706|5709|5717	PSMC6|PSMD3|PSMD11	-0.372691	0	2	0	0	-9.37742	70.405
1	-2.20043	GO:0002275	M1	1	0	GO Biological Processes	19	myeloid cell activation involved in immune response		-2.20043	4.26697	3.57527	28162	550	60	5	8.33333	3.56812	5709|5717|5870|8987|10075	PSMD3|PSMD11|RAB6A|STBD1|HUWE1	-0.362656	0	2	0	0	-9.37742	70.405
1	-2.19897	GO:2000027	M1	1	0	GO Biological Processes	19	regulation of animal organ morphogenesis		-2.19897	8.00057	4.30477	28162	176	60	3	5	2.81366	5706|5709|5717	PSMC6|PSMD3|PSMD11	-0.362278	0	2	0	0	-9.37742	70.405
1	-2.1922	GO:0002478	M1	1	0	GO Biological Processes	19	antigen processing and presentation of exogenous peptide antigen		-2.1922	7.95537	4.28919	28162	177	60	3	5	2.81366	5706|5709|5717	PSMC6|PSMD3|PSMD11	-0.357666	0	2	0	0	-9.37742	70.405
1	-2.19068	GO:0002444	M1	1	0	GO Biological Processes	19	myeloid leukocyte mediated immunity		-2.19068	4.24382	3.5598	28162	553	60	5	8.33333	3.56812	5709|5717|5870|8987|10075	PSMD3|PSMD11|RAB6A|STBD1|HUWE1	-0.357219	0	2	0	0	-9.37742	70.405
1	-2.17878	GO:0030177	M1	1	0	GO Biological Processes	19	positive regulation of Wnt signaling pathway		-2.17878	7.86648	4.25838	28162	179	60	3	5	2.81366	5706|5709|5717	PSMC6|PSMD3|PSMD11	-0.348535	0	2	0	0	-9.37742	70.405
1	-2.17878	GO:0090090	M1	1	0	GO Biological Processes	19	negative regulation of canonical Wnt signaling pathway		-2.17878	7.86648	4.25838	28162	179	60	3	5	2.81366	5706|5709|5717	PSMC6|PSMD3|PSMD11	-0.348535	0	2	0	0	-9.37742	70.405
1	-2.17213	GO:0071347	M1	1	0	GO Biological Processes	19	cellular response to interleukin-1		-2.17213	7.82278	4.24316	28162	180	60	3	5	2.81366	5706|5709|5717	PSMC6|PSMD3|PSMD11	-0.344685	0	2	0	0	-9.37742	70.405
1	-2.13949	GO:0019884	M1	1	0	GO Biological Processes	19	antigen processing and presentation of exogenous antigen		-2.13949	7.61135	4.16876	28162	185	60	3	5	2.81366	5706|5709|5717	PSMC6|PSMD3|PSMD11	-0.315601	0	2	0	0	-9.37742	70.405
1	-2.13277	GO:0031349	M1	1	0	GO Biological Processes	19	positive regulation of defense response		-2.13277	5.20074	3.71176	28162	361	60	4	6.66667	3.22031	5706|5709|5717|9868	PSMC6|PSMD3|PSMD11|TOMM70	-0.310978	0	2	0	0	-9.37742	70.405
1	-2.08312	GO:0048002	M1	1	0	GO Biological Processes	19	antigen processing and presentation of peptide antigen		-2.08312	7.25825	4.04161	28162	194	60	3	5	2.81366	5706|5709|5717	PSMC6|PSMD3|PSMD11	-0.266533	0	2	0	0	-9.37742	70.405
1	-2.04125	ko05169	M1	1	0	KEGG Pathway	24	Epstein-Barr virus infection		-2.04125	7.00547	3.94821	28162	201	60	3	5	2.81366	5706|5709|5717	PSMC6|PSMD3|PSMD11	-0.230262	0	2	0	0	-9.37742	70.405
1	-2.02959	GO:0010389	M1	1	0	GO Biological Processes	19	regulation of G2/M transition of mitotic cell cycle		-2.02959	6.93645	3.92234	28162	203	60	3	5	2.81366	5706|5709|5717	PSMC6|PSMD3|PSMD11	-0.222207	0	2	0	0	-9.37742	70.405
1	-2.02248	GO:0007346	M1	1	0	GO Biological Processes	19	regulation of mitotic cell cycle		-2.02248	3.85992	3.29416	28162	608	60	5	8.33333	3.56812	2191|3192|5706|5709|5717	FAP|HNRNPU|PSMC6|PSMD3|PSMD11	-0.216106	0	2	0	0	-9.37742	70.405
1	-2.01233	GO:0070555	M1	1	0	GO Biological Processes	19	response to interleukin-1		-2.01233	6.83544	3.88419	28162	206	60	3	5	2.81366	5706|5709|5717	PSMC6|PSMD3|PSMD11	-0.207974	0	2	0	0	-9.37742	70.405
1	-6.42716	GO:0072594	M1	1	0	GO Biological Processes	19	establishment of protein localization to organelle		-6.42716	8.10651	7.98373	28162	579	60	10	16.6667	4.81125	1994|3840|6142|6188|6189|6203|9868|10075|10452|10527	ELAVL1|KPNA4|RPL18A|RPS3|RPS3A|RPS9|TOMM70|HUWE1|TOMM40|IPO7	-3.23495	0	3	0	0	-7.10101	45.4226
1	-6.41951	GO:0006605	M1	1	0	GO Biological Processes	19	protein targeting		-6.41951	9.57891	8.39031	28162	441	60	9	15	4.60977	4641|6142|6188|6189|6203|6745|9868|10075|10452	MYO1C|RPL18A|RPS3|RPS3A|RPS9|SSR1|TOMM70|HUWE1|TOMM40	-3.23495	0	3	0	0	-7.10101	45.4226
1	-5.41814	GO:0006613	M1	1	0	GO Biological Processes	19	cotranslational protein targeting to membrane		-5.41814	21.3348	9.87385	28162	110	60	5	8.33333	3.56812	6142|6188|6189|6203|6745	RPL18A|RPS3|RPS3A|RPS9|SSR1	-2.4407	0	3	0	0	-7.10101	45.4226
1	-5.23009	GO:0006612	M1	1	0	GO Biological Processes	19	protein targeting to membrane		-5.23009	13.3469	8.31825	28162	211	60	6	10	3.87298	4641|6142|6188|6189|6203|6745	MYO1C|RPL18A|RPS3|RPS3A|RPS9|SSR1	-2.2954	0	3	0	0	-7.10101	45.4226
1	-4.97617	GO:0090150	M1	1	0	GO Biological Processes	19	establishment of protein localization to membrane		-4.97617	9.22912	7.22005	28162	356	60	7	11.6667	4.14438	4641|6142|6188|6189|6203|6745|9868	MYO1C|RPL18A|RPS3|RPS3A|RPS9|SSR1|TOMM70	-2.09263	0	3	0	0	-7.10101	45.4226
1	-4.70317	GO:0006412	M1	1	0	GO Biological Processes	19	translation		-4.70317	5.89163	6.13074	28162	717	60	9	15	4.60977	1653|1994|6142|6188|6189|6203|7965|8761|10236	DDX1|ELAVL1|RPL18A|RPS3|RPS3A|RPS9|AIMP2|PABPC4|HNRNPR	-1.86539	0	3	0	0	-7.10101	45.4226
1	-4.58178	GO:0043043	M1	1	0	GO Biological Processes	19	peptide biosynthetic process		-4.58178	5.68546	5.9807	28162	743	60	9	15	4.60977	1653|1994|6142|6188|6189|6203|7965|8761|10236	DDX1|ELAVL1|RPL18A|RPS3|RPS3A|RPS9|AIMP2|PABPC4|HNRNPR	-1.79515	0	3	0	0	-7.10101	45.4226
1	-4.38221	WP477	M1	1	0	WikiPathways	27	Cytoplasmic Ribosomal Proteins		-4.38221	20.8607	8.71989	28162	90	60	4	6.66667	3.22031	6142|6188|6189|6203	RPL18A|RPS3|RPS3A|RPS9	-1.69824	0	3	0	0	-7.10101	45.4226
1	-4.23854	GO:0006413	M1	1	0	GO Biological Processes	19	translational initiation		-4.23854	12.1598	7.1883	28162	193	60	5	8.33333	3.56812	1653|6142|6188|6189|6203	DDX1|RPL18A|RPS3|RPS3A|RPS9	-1.60488	0	3	0	0	-7.10101	45.4226
1	-4.12052	GO:0006614	M1	1	0	GO Biological Processes	19	SRP-dependent cotranslational protein targeting to membrane		-4.12052	17.8806	8.00744	28162	105	60	4	6.66667	3.22031	6142|6188|6189|6203	RPL18A|RPS3|RPS3A|RPS9	-1.55565	0	3	0	0	-7.10101	45.4226
1	-4.10407	GO:0072657	M1	1	0	GO Biological Processes	19	protein localization to membrane		-4.10407	5.66355	5.61495	28162	663	60	8	13.3333	4.38854	4641|6142|6188|6189|6203|6745|9868|30844	MYO1C|RPL18A|RPS3|RPS3A|RPS9|SSR1|TOMM70|EHD4	-1.55072	0	3	0	0	-7.10101	45.4226
1	-3.89571	GO:0000184	M1	1	0	GO Biological Processes	19	nuclear-transcribed mRNA catabolic process, nonsense-mediated decay		-3.89571	15.6456	7.42887	28162	120	60	4	6.66667	3.22031	6142|6188|6189|6203	RPL18A|RPS3|RPS3A|RPS9	-1.429	0	3	0	0	-7.10101	45.4226
1	-3.89571	GO:0045047	M1	1	0	GO Biological Processes	19	protein targeting to ER		-3.89571	15.6456	7.42887	28162	120	60	4	6.66667	3.22031	6142|6188|6189|6203	RPL18A|RPS3|RPS3A|RPS9	-1.429	0	3	0	0	-7.10101	45.4226
1	-3.84079	GO:0072599	M1	1	0	GO Biological Processes	19	establishment of protein localization to endoplasmic reticulum		-3.84079	15.1409	7.29196	28162	124	60	4	6.66667	3.22031	6142|6188|6189|6203	RPL18A|RPS3|RPS3A|RPS9	-1.38322	0	3	0	0	-7.10101	45.4226
1	-3.50243	GO:0070972	M1	1	0	GO Biological Processes	19	protein localization to endoplasmic reticulum		-3.50243	12.3518	6.48424	28162	152	60	4	6.66667	3.22031	6142|6188|6189|6203	RPL18A|RPS3|RPS3A|RPS9	-1.2299	0	3	0	0	-7.10101	45.4226
1	-3.49161	hsa03010	M1	1	0	KEGG Pathway	24	Ribosome		-3.49161	12.271	6.45939	28162	153	60	4	6.66667	3.22031	6142|6188|6189|6203	RPL18A|RPS3|RPS3A|RPS9	-1.22786	0	3	0	0	-7.10101	45.4226
1	-3.49161	ko03010	M1	1	0	KEGG Pathway	24	Ribosome		-3.49161	12.271	6.45939	28162	153	60	4	6.66667	3.22031	6142|6188|6189|6203	RPL18A|RPS3|RPS3A|RPS9	-1.22786	0	3	0	0	-7.10101	45.4226
1	-3.22524	GO:0019083	M1	1	0	GO Biological Processes	19	viral transcription		-3.22524	10.4304	5.86485	28162	180	60	4	6.66667	3.22031	6142|6188|6189|6203	RPL18A|RPS3|RPS3A|RPS9	-1.08001	0	3	0	0	-7.10101	45.4226
1	-3.22524	GO:0003735	M1	1	0	GO Molecular Functions	21	structural constituent of ribosome		-3.22524	10.4304	5.86485	28162	180	60	4	6.66667	3.22031	6142|6188|6189|6203	RPL18A|RPS3|RPS3A|RPS9	-1.08001	0	3	0	0	-7.10101	45.4226
1	-3.0707	GO:0019080	M1	1	0	GO Biological Processes	19	viral gene expression		-3.0707	9.48215	5.5344	28162	198	60	4	6.66667	3.22031	6142|6188|6189|6203	RPL18A|RPS3|RPS3A|RPS9	-0.990694	0	3	0	0	-7.10101	45.4226
1	-2.97595	GO:0000956	M1	1	0	GO Biological Processes	19	nuclear-transcribed mRNA catabolic process		-2.97595	8.94032	5.33669	28162	210	60	4	6.66667	3.22031	6142|6188|6189|6203	RPL18A|RPS3|RPS3A|RPS9	-0.940948	0	3	0	0	-7.10101	45.4226
1	-2.67069	GO:0006417	M1	1	0	GO Biological Processes	19	regulation of translation		-2.67069	5.509	4.33305	28162	426	60	5	8.33333	3.56812	1653|1994|6188|6203|10236	DDX1|ELAVL1|RPS3|RPS9|HNRNPR	-0.716578	0	3	0	0	-7.10101	45.4226
1	-2.39163	GO:0034248	M1	1	0	GO Biological Processes	19	regulation of cellular amide metabolic process		-2.39163	4.74108	3.88016	28162	495	60	5	8.33333	3.56812	1653|1994|6188|6203|10236	DDX1|ELAVL1|RPS3|RPS9|HNRNPR	-0.514042	0	3	0	0	-7.10101	45.4226
1	-6.69744	GO:0050839	M1	1	0	GO Molecular Functions	21	cell adhesion molecule binding		-6.69744	8.67591	8.3299	28162	541	60	10	16.6667	4.81125	2191|2200|2243|2335|5861|8615|10397|30844|55379|57488	FAP|FBN1|FGA|FN1|RAB1A|USO1|NDRG1|EHD4|LRRC59|ESYT2	-3.40373	0	4	1	1	-6.69744	8.67591
1	-4.1167	GO:0045296	M1	1	0	GO Molecular Functions	21	cadherin binding		-4.1167	8.45706	6.32516	28162	333	60	6	10	3.87298	5861|8615|10397|30844|55379|57488	RAB1A|USO1|NDRG1|EHD4|LRRC59|ESYT2	-1.55565	0	4	0	0	-6.69744	8.67591
1	-4.86152	GO:0008143	M1	1	0	GO Molecular Functions	21	poly(A) binding		-4.86152	64.0045	13.66	28162	22	60	3	5	2.81366	1653|3192|8761	DDX1|HNRNPU|PABPC4	-2.00147	0	5	0	0	-4.99082	70.405
1	-4.53765	GO:0070717	M1	1	0	GO Molecular Functions	21	poly-purine tract binding		-4.53765	50.2893	12.0572	28162	28	60	3	5	2.81366	1653|3192|8761	DDX1|HNRNPU|PABPC4	-1.76057	0	5	0	0	-4.99082	70.405
1	-3.72381	WP411	M1	1	0	WikiPathways	27	mRNA Processing		-3.72381	14.1163	7.0059	28162	133	60	4	6.66667	3.22031	1653|1665|3192|10236	DDX1|DHX15|HNRNPU|HNRNPR	-1.3293	0	5	0	0	-4.99082	70.405
1	-3.39826	GO:0032922	M1	1	0	GO Biological Processes	19	circadian regulation of gene expression		-3.39826	21.0164	7.5795	28162	67	60	3	5	2.81366	3192|10075|112464	HNRNPU|HUWE1|CAVIN3	-1.18373	0	5	0	0	-4.99082	70.405
1	-3.22099	GO:0003725	M1	1	0	GO Molecular Functions	21	double-stranded RNA binding		-3.22099	18.287	7.01874	28162	77	60	3	5	2.81366	1665|1994|3192	DHX15|ELAVL1|HNRNPU	-1.08001	0	5	0	0	-4.99082	70.405
1	-3.05207	GO:0003727	M1	1	0	GO Molecular Functions	21	single-stranded RNA binding		-3.05207	16.0011	6.51245	28162	88	60	3	5	2.81366	1653|3192|8761	DDX1|HNRNPU|PABPC4	-0.986985	0	5	0	0	-4.99082	70.405
1	-2.96074	GO:0007623	M1	1	0	GO Biological Processes	19	circadian rhythm		-2.96074	8.85597	5.30528	28162	212	60	4	6.66667	3.22031	3192|10075|10236|112464	HNRNPU|HUWE1|HNRNPR|CAVIN3	-0.929141	0	5	0	0	-4.99082	70.405
1	-2.87273	GO:0000377	M1	1	0	GO Biological Processes	19	RNA splicing, via transesterification reactions with bulged adenosine as nucleophile		-2.87273	6.1275	4.66851	28162	383	60	5	8.33333	3.56812	1653|1665|1994|3192|10236	DDX1|DHX15|ELAVL1|HNRNPU|HNRNPR	-0.870564	0	5	0	0	-4.99082	70.405
1	-2.87273	GO:0000398	M1	1	0	GO Biological Processes	19	mRNA splicing, via spliceosome		-2.87273	6.1275	4.66851	28162	383	60	5	8.33333	3.56812	1653|1665|1994|3192|10236	DDX1|DHX15|ELAVL1|HNRNPU|HNRNPR	-0.870564	0	5	0	0	-4.99082	70.405
1	-2.8578	GO:0000375	M1	1	0	GO Biological Processes	19	RNA splicing, via transesterification reactions		-2.8578	6.07988	4.64348	28162	386	60	5	8.33333	3.56812	1653|1665|1994|3192|10236	DDX1|DHX15|ELAVL1|HNRNPU|HNRNPR	-0.865056	0	5	0	0	-4.99082	70.405
1	-2.655	GO:0031330	M1	1	0	GO Biological Processes	19	negative regulation of cellular catabolic process		-2.655	7.30532	4.69206	28162	257	60	4	6.66667	3.22031	1994|3192|23256|131377	ELAVL1|HNRNPU|SCFD1|KLHL40	-0.708987	0	5	0	0	-4.99082	70.405
1	-2.44439	GO:0008380	M1	1	0	GO Biological Processes	19	RNA splicing		-2.44439	4.87907	3.96498	28162	481	60	5	8.33333	3.56812	1653|1665|1994|3192|10236	DDX1|DHX15|ELAVL1|HNRNPU|HNRNPR	-0.549857	0	5	0	0	-4.99082	70.405
1	-2.44012	GO:0048511	M1	1	0	GO Biological Processes	19	rhythmic process		-2.44012	6.36429	4.27966	28162	295	60	4	6.66667	3.22031	3192|10075|10236|112464	HNRNPU|HUWE1|HNRNPR|CAVIN3	-0.54682	0	5	0	0	-4.99082	70.405
1	-2.34412	GO:0009895	M1	1	0	GO Biological Processes	19	negative regulation of catabolic process		-2.34412	5.97919	4.09975	28162	314	60	4	6.66667	3.22031	1994|3192|23256|131377	ELAVL1|HNRNPU|SCFD1|KLHL40	-0.477155	0	5	0	0	-4.99082	70.405
1	-2.21355	GO:0006397	M1	1	0	GO Biological Processes	19	mRNA processing		-2.21355	4.29823	3.59607	28162	546	60	5	8.33333	3.56812	1653|1665|1994|3192|10236	DDX1|DHX15|ELAVL1|HNRNPU|HNRNPR	-0.372691	0	5	0	0	-4.99082	70.405
1	-4.40621	GO:0051656	M1	1	0	GO Biological Processes	19	establishment of organelle localization		-4.40621	7.51846	6.34572	28162	437	60	7	11.6667	4.14438	3192|4131|4641|5861|5870|8615|23256	HNRNPU|MAP1B|MYO1C|RAB1A|RAB6A|USO1|SCFD1	-1.69824	0	6	1	1	-4.40621	21.3348
1	-4.14073	GO:0051640	M1	1	0	GO Biological Processes	19	organelle localization		-4.14073	5.73272	5.66293	28162	655	60	8	13.3333	4.38854	3192|4131|4641|5861|5870|8615|23256|57488	HNRNPU|MAP1B|MYO1C|RAB1A|RAB6A|USO1|SCFD1|ESYT2	-1.55565	0	6	0	0	-4.40621	21.3348
1	-3.51332	GO:0007030	M1	1	0	GO Biological Processes	19	Golgi organization		-3.51332	12.4336	6.50933	28162	151	60	4	6.66667	3.22031	5861|8615|10075|50999	RAB1A|USO1|HUWE1|TMED5	-1.23783	0	6	0	0	-4.40621	21.3348
1	-3.4175	GO:0048207	M1	1	0	GO Biological Processes	19	vesicle targeting, rough ER to cis-Golgi		-3.4175	21.3348	7.64226	28162	66	60	3	5	2.81366	5861|8615|23256	RAB1A|USO1|SCFD1	-1.19777	0	6	0	0	-4.40621	21.3348
1	-3.4175	GO:0048208	M1	1	0	GO Biological Processes	19	COPII vesicle coating		-3.4175	21.3348	7.64226	28162	66	60	3	5	2.81366	5861|8615|23256	RAB1A|USO1|SCFD1	-1.19777	0	6	0	0	-4.40621	21.3348
1	-3.34231	GO:0006901	M1	1	0	GO Biological Processes	19	vesicle coating		-3.34231	20.1157	7.39911	28162	70	60	3	5	2.81366	5861|8615|23256	RAB1A|USO1|SCFD1	-1.15044	0	6	0	0	-4.40621	21.3348
1	-3.28882	GO:0090114	M1	1	0	GO Biological Processes	19	COPII-coated vesicle budding		-3.28882	19.289	7.22962	28162	73	60	3	5	2.81366	5861|8615|23256	RAB1A|USO1|SCFD1	-1.11143	0	6	0	0	-4.40621	21.3348
1	-3.2715	GO:0048199	M1	1	0	GO Biological Processes	19	vesicle targeting, to, from or within Golgi		-3.2715	19.0284	7.17535	28162	74	60	3	5	2.81366	5861|8615|23256	RAB1A|USO1|SCFD1	-1.10351	0	6	0	0	-4.40621	21.3348
1	-3.2297	GO:0010256	M1	1	0	GO Biological Processes	19	endomembrane system organization		-3.2297	5.78275	4.9196	28162	487	60	6	10	3.87298	5861|8615|10075|10397|50999|57488	RAB1A|USO1|HUWE1|NDRG1|TMED5|ESYT2	-1.08001	0	6	0	0	-4.40621	21.3348
1	-3.06648	GO:0006890	M1	1	0	GO Biological Processes	19	retrograde vesicle-mediated transport, Golgi to endoplasmic reticulum		-3.06648	16.1851	6.55462	28162	87	60	3	5	2.81366	5861|5870|23256	RAB1A|RAB6A|SCFD1	-0.988373	0	6	0	0	-4.40621	21.3348
1	-2.98362	GO:0051650	M1	1	0	GO Biological Processes	19	establishment of vesicle localization		-2.98362	8.98309	5.35256	28162	209	60	4	6.66667	3.22031	4641|5861|8615|23256	MYO1C|RAB1A|USO1|SCFD1	-0.945823	0	6	0	0	-4.40621	21.3348
1	-2.96074	GO:0006888	M1	1	0	GO Biological Processes	19	endoplasmic reticulum to Golgi vesicle-mediated transport		-2.96074	8.85597	5.30528	28162	212	60	4	6.66667	3.22031	5861|8615|23256|50999	RAB1A|USO1|SCFD1|TMED5	-0.929141	0	6	0	0	-4.40621	21.3348
1	-2.95583	GO:0006903	M1	1	0	GO Biological Processes	19	vesicle targeting		-2.95583	14.8221	6.23547	28162	95	60	3	5	2.81366	5861|8615|23256	RAB1A|USO1|SCFD1	-0.925924	0	6	0	0	-4.40621	21.3348
1	-2.8979	GO:0048193	M1	1	0	GO Biological Processes	19	Golgi vesicle transport		-2.8979	6.20855	4.71082	28162	378	60	5	8.33333	3.56812	5861|5870|8615|23256|50999	RAB1A|RAB6A|USO1|SCFD1|TMED5	-0.882947	0	6	0	0	-4.40621	21.3348
1	-2.87265	GO:0051648	M1	1	0	GO Biological Processes	19	vesicle localization		-2.87265	8.38155	5.12513	28162	224	60	4	6.66667	3.22031	4641|5861|8615|23256	MYO1C|RAB1A|USO1|SCFD1	-0.870564	0	6	0	0	-4.40621	21.3348
1	-2.7841	GO:0006900	M1	1	0	GO Biological Processes	19	vesicle budding from membrane		-2.7841	12.9183	5.76064	28162	109	60	3	5	2.81366	5861|8615|23256	RAB1A|USO1|SCFD1	-0.812897	0	6	0	0	-4.40621	21.3348
1	-2.22649	GO:0140056	M1	1	0	GO Biological Processes	19	organelle localization by membrane tethering		-2.22649	8.18663	4.36837	28162	172	60	3	5	2.81366	8615|23256|57488	USO1|SCFD1|ESYT2	-0.384351	0	6	0	0	-4.40621	21.3348
1	-2.16552	GO:0022406	M1	1	0	GO Biological Processes	19	membrane docking		-2.16552	7.77956	4.22805	28162	181	60	3	5	2.81366	8615|23256|57488	USO1|SCFD1|ESYT2	-0.340582	0	6	0	0	-4.40621	21.3348
1	-4.39367	WP3888	M1	1	0	WikiPathways	27	VEGFA-VEGFR2 Signaling Pathway		-4.39367	7.48421	6.32703	28162	439	60	7	11.6667	4.14438	2243|2335|4641|5717|6142|10397|55379	FGA|FN1|MYO1C|PSMD11|RPL18A|NDRG1|LRRC59	-1.69824	0	7	1	1	-4.39367	7.48421
1	-2.08924	GO:0031267	M1	1	0	GO Molecular Functions	21	small GTPase binding		-2.08924	7.29585	4.05533	28162	193	60	3	5	2.81366	4641|10397|10527	MYO1C|NDRG1|IPO7	-0.270578	0	7	0	0	-4.39367	7.48421
1	-4.24218	GO:0016236	M1	1	0	GO Biological Processes	19	macroautophagy		-4.24218	8.91203	6.53553	28162	316	60	6	10	3.87298	5861|8987|9868|10075|10452|23256	RAB1A|STBD1|TOMM70|HUWE1|TOMM40|SCFD1	-1.60488	0	8	1	1	-4.24218	17.384
1	-2.98455	GO:0006914	M1	1	0	GO Biological Processes	19	autophagy		-2.98455	5.18637	4.55161	28162	543	60	6	10	3.87298	5861|8987|9868|10075|10452|23256	RAB1A|STBD1|TOMM70|HUWE1|TOMM40|SCFD1	-0.945823	0	8	0	0	-4.24218	17.384
1	-2.98455	GO:0061919	M1	1	0	GO Biological Processes	19	process utilizing autophagic mechanism		-2.98455	5.18637	4.55161	28162	543	60	6	10	3.87298	5861|8987|9868|10075|10452|23256	RAB1A|STBD1|TOMM70|HUWE1|TOMM40|SCFD1	-0.945823	0	8	0	0	-4.24218	17.384
1	-2.89158	GO:0006626	M1	1	0	GO Biological Processes	19	protein targeting to mitochondrion		-2.89158	14.081	6.05498	28162	100	60	3	5	2.81366	9868|10075|10452	TOMM70|HUWE1|TOMM40	-0.879875	0	8	0	0	-4.24218	17.384
1	-2.45827	GO:0072655	M1	1	0	GO Biological Processes	19	establishment of protein localization to mitochondrion		-2.45827	9.9162	4.92176	28162	142	60	3	5	2.81366	9868|10075|10452	TOMM70|HUWE1|TOMM40	-0.556251	0	8	0	0	-4.24218	17.384
1	-2.42443	GO:0070585	M1	1	0	GO Biological Processes	19	protein localization to mitochondrion		-2.42443	9.64452	4.83889	28162	146	60	3	5	2.81366	9868|10075|10452	TOMM70|HUWE1|TOMM40	-0.539689	0	8	0	0	-4.24218	17.384
1	-4.2279	GO:0017038	M1	1	0	GO Biological Processes	19	protein import		-4.2279	12.0971	7.16655	28162	194	60	5	8.33333	3.56812	1994|3840|9868|10452|10527	ELAVL1|KPNA4|TOMM70|TOMM40|IPO7	-1.60098	0	9	1	1	-4.2279	12.0971
1	-2.54905	GO:0034504	M1	1	0	GO Biological Processes	19	protein localization to nucleus		-2.54905	6.82715	4.48697	28162	275	60	4	6.66667	3.22031	1994|3192|3840|10527	ELAVL1|HNRNPU|KPNA4|IPO7	-0.63035	0	9	0	0	-4.2279	12.0971
1	-2.44971	GO:0006606	M1	1	0	GO Biological Processes	19	protein import into nucleus		-2.44971	9.84685	4.90074	28162	143	60	3	5	2.81366	1994|3840|10527	ELAVL1|KPNA4|IPO7	-0.550206	0	9	0	0	-4.2279	12.0971
1	-2.29107	GO:0051170	M1	1	0	GO Biological Processes	19	import into nucleus		-2.29107	8.63865	4.51929	28162	163	60	3	5	2.81366	1994|3840|10527	ELAVL1|KPNA4|IPO7	-0.437824	0	9	0	0	-4.2279	12.0971
1	-4.20681	GO:0030705	M1	1	0	GO Biological Processes	19	cytoskeleton-dependent intracellular transport		-4.20681	11.9736	7.12352	28162	196	60	5	8.33333	3.56812	3192|4131|4641|5861|5870	HNRNPU|MAP1B|MYO1C|RAB1A|RAB6A	-1.59723	0	10	1	1	-4.20681	17.384
1	-3.44908	GO:0010970	M1	1	0	GO Biological Processes	19	transport along microtubule		-3.44908	11.9584	6.36223	28162	157	60	4	6.66667	3.22031	3192|4131|5861|5870	HNRNPU|MAP1B|RAB1A|RAB6A	-1.20515	0	10	0	0	-4.20681	17.384
1	-3.15678	GO:0072384	M1	1	0	GO Biological Processes	19	organelle transport along microtubule		-3.15678	17.384	6.82317	28162	81	60	3	5	2.81366	4131|5861|5870	MAP1B|RAB1A|RAB6A	-1.03501	0	10	0	0	-4.20681	17.384
1	-3.14597	GO:0099111	M1	1	0	GO Biological Processes	19	microtubule-based transport		-3.14597	9.93369	5.69407	28162	189	60	4	6.66667	3.22031	3192|4131|5861|5870	HNRNPU|MAP1B|RAB1A|RAB6A	-1.03041	0	10	0	0	-4.20681	17.384
1	-2.36347	GO:0000904	M1	1	0	GO Biological Processes	19	cell morphogenesis involved in differentiation		-2.36347	3.89516	3.64408	28162	723	60	6	10	3.87298	1306|2243|2335|4131|5861|347733	COL15A1|FGA|FN1|MAP1B|RAB1A|TUBB2B	-0.493008	0	10	0	0	-4.20681	17.384
1	-2.0879	GO:0007018	M1	1	0	GO Biological Processes	19	microtubule-based movement		-2.0879	5.04695	3.63067	28162	372	60	4	6.66667	3.22031	3192|4131|5861|5870	HNRNPU|MAP1B|RAB1A|RAB6A	-0.270275	0	10	0	0	-4.20681	17.384
1	-2.06801	GO:0005525	M1	1	0	GO Molecular Functions	21	GTP binding		-2.06801	4.98002	3.59486	28162	377	60	4	6.66667	3.22031	5861|5870|30844|347733	RAB1A|RAB6A|EHD4|TUBB2B	-0.253489	0	10	0	0	-4.20681	17.384
1	-2.05233	GO:0032550	M1	1	0	GO Molecular Functions	21	purine ribonucleoside binding		-2.05233	4.92773	3.56666	28162	381	60	4	6.66667	3.22031	5861|5870|30844|347733	RAB1A|RAB6A|EHD4|TUBB2B	-0.238831	0	10	0	0	-4.20681	17.384
1	-2.04069	GO:0001883	M1	1	0	GO Molecular Functions	21	purine nucleoside binding		-2.04069	4.88924	3.54577	28162	384	60	4	6.66667	3.22031	5861|5870|30844|347733	RAB1A|RAB6A|EHD4|TUBB2B	-0.230262	0	10	0	0	-4.20681	17.384
1	-2.04069	GO:0032549	M1	1	0	GO Molecular Functions	21	ribonucleoside binding		-2.04069	4.88924	3.54577	28162	384	60	4	6.66667	3.22031	5861|5870|30844|347733	RAB1A|RAB6A|EHD4|TUBB2B	-0.230262	0	10	0	0	-4.20681	17.384
1	-2.01773	GO:0001882	M1	1	0	GO Molecular Functions	21	nucleoside binding		-2.01773	4.81402	3.50463	28162	390	60	4	6.66667	3.22031	5861|5870|30844|347733	RAB1A|RAB6A|EHD4|TUBB2B	-0.212372	0	10	0	0	-4.20681	17.384
1	-4.11468	GO:0031396	M1	1	0	GO Biological Processes	19	regulation of protein ubiquitination		-4.11468	11.448	6.93736	28162	205	60	5	8.33333	3.56812	5861|6188|7965|10075|131377	RAB1A|RPS3|AIMP2|HUWE1|KLHL40	-1.55565	0	11	1	1	-4.11468	15.9107
1	-3.92391	GO:0031398	M1	1	0	GO Biological Processes	19	positive regulation of protein ubiquitination		-3.92391	15.9107	7.49982	28162	118	60	4	6.66667	3.22031	5861|7965|10075|131377	RAB1A|AIMP2|HUWE1|KLHL40	-1.4337	0	11	0	0	-4.11468	15.9107
1	-3.81936	GO:1903320	M1	1	0	GO Biological Processes	19	regulation of protein modification by small protein conjugation or removal		-3.81936	9.90225	6.35929	28162	237	60	5	8.33333	3.56812	5861|6188|7965|10075|131377	RAB1A|RPS3|AIMP2|HUWE1|KLHL40	-1.36629	0	11	0	0	-4.11468	15.9107
1	-3.67451	GO:1903322	M1	1	0	GO Biological Processes	19	positive regulation of protein modification by small protein conjugation or removal		-3.67451	13.7041	6.88753	28162	137	60	4	6.66667	3.22031	5861|7965|10075|131377	RAB1A|AIMP2|HUWE1|KLHL40	-1.31022	0	11	0	0	-4.11468	15.9107
1	-3.88606	GO:0005509	M1	1	0	GO Molecular Functions	21	calcium ion binding		-3.88606	5.26639	5.33179	28162	713	60	8	13.3333	4.38854	308|845|2199|2200|2201|6786|30844|57488	ANXA5|CASQ2|FBLN2|FBN1|FBN2|STIM1|EHD4|ESYT2	-1.42395	0	12	1	1	-3.88606	15.3054
1	-2.99613	GO:0045185	M1	1	0	GO Biological Processes	19	maintenance of protein location		-2.99613	15.3054	6.35045	28162	92	60	3	5	2.81366	2200|2201|3192	FBN1|FBN2|HNRNPU	-0.947223	0	12	0	0	-3.88606	15.3054
1	-2.31996	GO:0051235	M1	1	0	GO Biological Processes	19	maintenance of location		-2.31996	5.88548	4.05485	28162	319	60	4	6.66667	3.22031	845|2200|2201|3192	CASQ2|FBN1|FBN2|HNRNPU	-0.45693	0	12	0	0	-3.88606	15.3054
1	-3.78772	GO:0002576	M1	1	0	GO Biological Processes	19	platelet degranulation		-3.78772	14.6677	7.16126	28162	128	60	4	6.66667	3.22031	308|2243|2335|51706	ANXA5|FGA|FN1|CYB5R1	-1.34352	0	13	1	1	-3.78772	27.0788
1	-3.7244	GO:0050819	M1	1	0	GO Biological Processes	19	negative regulation of coagulation		-3.7244	27.0788	8.69742	28162	52	60	3	5	2.81366	308|2191|2243	ANXA5|FAP|FGA	-1.3293	0	13	0	0	-3.78772	27.0788
1	-3.32422	GO:0050818	M1	1	0	GO Biological Processes	19	regulation of coagulation		-3.32422	19.8324	7.34146	28162	71	60	3	5	2.81366	308|2191|2243	ANXA5|FAP|FGA	-1.13723	0	13	0	0	-3.78772	27.0788
1	-3.08549	GO:0007596	M1	1	0	GO Biological Processes	19	blood coagulation		-3.08549	6.84208	5.03008	28162	343	60	5	8.33333	3.56812	308|2191|2243|2335|8761	ANXA5|FAP|FGA|FN1|PABPC4	-0.999758	0	13	0	0	-3.78772	27.0788
1	-3.06297	GO:0007599	M1	1	0	GO Biological Processes	19	hemostasis		-3.06297	6.76321	4.99138	28162	347	60	5	8.33333	3.56812	308|2191|2243|2335|8761	ANXA5|FAP|FGA|FN1|PABPC4	-0.986985	0	13	0	0	-3.78772	27.0788
1	-3.05739	GO:0050817	M1	1	0	GO Biological Processes	19	coagulation		-3.05739	6.74377	4.9818	28162	348	60	5	8.33333	3.56812	308|2191|2243|2335|8761	ANXA5|FAP|FGA|FN1|PABPC4	-0.986985	0	13	0	0	-3.78772	27.0788
1	-2.56367	GO:0009611	M1	1	0	GO Biological Processes	19	response to wounding		-2.56367	4.27994	3.9338	28162	658	60	6	10	3.87298	308|2191|2243|2335|4131|8761	ANXA5|FAP|FGA|FN1|MAP1B|PABPC4	-0.638382	0	13	0	0	-3.78772	27.0788
1	-2.55692	GO:0002020	M1	1	0	GO Molecular Functions	21	protease binding		-2.55692	10.7489	5.16774	28162	131	60	3	5	2.81366	2191|2335|6786	FAP|FN1|STIM1	-0.635592	0	13	0	0	-3.78772	27.0788
1	-2.45827	GO:0005178	M1	1	0	GO Molecular Functions	21	integrin binding		-2.45827	9.9162	4.92176	28162	142	60	3	5	2.81366	2191|2200|2335	FAP|FBN1|FN1	-0.556251	0	13	0	0	-3.78772	27.0788
1	-2.35141	GO:0050878	M1	1	0	GO Biological Processes	19	regulation of body fluid levels		-2.35141	4.63801	3.81571	28162	506	60	5	8.33333	3.56812	308|2191|2243|2335|8761	ANXA5|FAP|FGA|FN1|PABPC4	-0.483284	0	13	0	0	-3.78772	27.0788
1	-2.24012	GO:0042060	M1	1	0	GO Biological Processes	19	wound healing		-2.24012	4.36214	3.63827	28162	538	60	5	8.33333	3.56812	308|2191|2243|2335|8761	ANXA5|FAP|FGA|FN1|PABPC4	-0.395783	0	13	0	0	-3.78772	27.0788
1	-3.38118	GO:0051258	M1	1	0	GO Biological Processes	19	protein polymerization		-3.38118	7.95537	5.54903	28162	295	60	5	8.33333	3.56812	845|2243|4131|4641|6188	CASQ2|FGA|MAP1B|MYO1C|RPS3	-1.1806	0	14	1	1	-3.38118	10.6674
1	-2.98867	GO:0010035	M1	1	0	GO Biological Processes	19	response to inorganic substance		-2.98867	5.19594	4.55773	28162	542	60	6	10	3.87298	845|2243|4131|6188|6786|10397	CASQ2|FGA|MAP1B|RPS3|STIM1|NDRG1	-0.945823	0	14	0	0	-3.38118	10.6674
1	-2.66729	GO:0031334	M1	1	0	GO Biological Processes	19	positive regulation of protein-containing complex assembly		-2.66729	7.36261	4.71607	28162	255	60	4	6.66667	3.22031	4131|4641|5706|6188	MAP1B|MYO1C|PSMC6|RPS3	-0.71504	0	14	0	0	-3.38118	10.6674
1	-2.57191	GO:0008017	M1	1	0	GO Molecular Functions	21	microtubule binding		-2.57191	6.92792	4.53092	28162	271	60	4	6.66667	3.22031	4131|6188|6786|10397	MAP1B|RPS3|STIM1|NDRG1	-0.642616	0	14	0	0	-3.38118	10.6674
1	-2.54759	GO:0032273	M1	1	0	GO Biological Processes	19	positive regulation of protein polymerization		-2.54759	10.6674	5.14419	28162	132	60	3	5	2.81366	4131|4641|6188	MAP1B|MYO1C|RPS3	-0.630192	0	14	0	0	-3.38118	10.6674
1	-2.48433	GO:0070507	M1	1	0	GO Biological Processes	19	regulation of microtubule cytoskeleton organization		-2.48433	10.1302	4.98611	28162	139	60	3	5	2.81366	3192|4131|6188	HNRNPU|MAP1B|RPS3	-0.574694	0	14	0	0	-3.38118	10.6674
1	-2.09594	GO:0015631	M1	1	0	GO Molecular Functions	21	tubulin binding		-2.09594	5.07423	3.64517	28162	370	60	4	6.66667	3.22031	4131|6188|6786|10397	MAP1B|RPS3|STIM1|NDRG1	-0.275196	0	14	0	0	-3.38118	10.6674
1	-2.02959	GO:1902905	M1	1	0	GO Biological Processes	19	positive regulation of supramolecular fiber organization		-2.02959	6.93645	3.92234	28162	203	60	3	5	2.81366	4131|4641|6188	MAP1B|MYO1C|RPS3	-0.222207	0	14	0	0	-3.38118	10.6674
1	-2.46122	GO:1903522	M1	1	0	GO Biological Processes	19	regulation of blood circulation		-2.46122	6.45178	4.31956	28162	291	60	4	6.66667	3.22031	845|1674|2243|6786	CASQ2|DES|FGA|STIM1	-0.556251	0	15	0	0	-3.07887	9.64452
1	-2.42443	GO:0051592	M1	1	0	GO Biological Processes	19	response to calcium ion		-2.42443	9.64452	4.83889	28162	146	60	3	5	2.81366	845|2243|6786	CASQ2|FGA|STIM1	-0.539689	0	15	0	0	-3.07887	9.64452
1	-2.39159	GO:0030048	M1	1	0	GO Biological Processes	19	actin filament-based movement		-2.39159	9.38733	4.75914	28162	150	60	3	5	2.81366	1674|4604|4641	DES|MYBPC1|MYO1C	-0.514042	0	15	0	0	-3.07887	9.64452
1	-2.17068	GO:0006936	M1	1	0	GO Biological Processes	19	muscle contraction		-2.17068	5.33371	3.78061	28162	352	60	4	6.66667	3.22031	845|1674|4604|4608	CASQ2|DES|MYBPC1|MYBPH	-0.344685	0	15	0	0	-3.07887	9.64452
1	-2.17068	GO:0010038	M1	1	0	GO Biological Processes	19	response to metal ion		-2.17068	5.33371	3.78061	28162	352	60	4	6.66667	3.22031	845|2243|6786|10397	CASQ2|FGA|STIM1|NDRG1	-0.344685	0	15	0	0	-3.07887	9.64452
1	-2.06941	GO:0044057	M1	1	0	GO Biological Processes	19	regulation of system process		-2.06941	3.96425	3.36812	28162	592	60	5	8.33333	3.56812	845|1674|2243|4608|6786	CASQ2|DES|FGA|MYBPH|STIM1	-0.253857	0	15	0	0	-3.07887	9.64452
1	-2.81884	WP4932	M1	1	0	WikiPathways	27	7q11.23 copy number variation syndrome		-2.81884	13.284	5.85477	28162	106	60	3	5	2.81366	2199|2200|4641	FBLN2|FBN1|MYO1C	-0.833847	0	16	1	1	-2.81884	13.284
1	-2.28219	GO:0071375	M1	1	0	GO Biological Processes	19	cellular response to peptide hormone stimulus		-2.28219	5.74149	3.98496	28162	327	60	4	6.66667	3.22031	2200|4131|4641|8615	FBN1|MAP1B|MYO1C|USO1	-0.431181	0	16	0	0	-2.81884	13.284
1	-2.60572	GO:0003779	M1	1	0	GO Molecular Functions	21	actin binding		-2.60572	5.32162	4.22661	28162	441	60	5	8.33333	3.56812	3192|4131|4604|4641|7145	HNRNPU|MAP1B|MYBPC1|MYO1C|TNS1	-0.672385	0	17	1	1	-2.60572	5.4262
1	-2.19659	GO:0010639	M1	1	0	GO Biological Processes	19	negative regulation of organelle organization		-2.19659	5.4262	3.82783	28162	346	60	4	6.66667	3.22031	3192|4131|10075|23256	HNRNPU|MAP1B|HUWE1|SCFD1	-0.360976	0	17	0	0	-2.60572	5.4262
1	-2.17926	GO:0032386	M1	1	0	GO Biological Processes	19	regulation of intracellular transport		-2.17926	5.36419	3.79623	28162	350	60	4	6.66667	3.22031	4131|4641|10075|23256	MAP1B|MYO1C|HUWE1|SCFD1	-0.348535	0	17	0	0	-2.60572	5.4262
1	-2.52656	WP4754	M1	1	0	WikiPathways	27	IL-18 signaling pathway		-2.52656	6.72927	4.44388	28162	279	60	4	6.66667	3.22031	1674|1994|2335|10452	DES|ELAVL1|FN1|TOMM40	-0.613064	0	18	1	1	-2.52656	6.72927
1	-2.09191	GO:0045862	M1	1	0	GO Biological Processes	19	positive regulation of proteolysis		-2.09191	5.06056	3.63791	28162	371	60	4	6.66667	3.22031	2335|6188|55848|131377	FN1|RPS3|PLGRKT|KLHL40	-0.272211	0	19	1	1	-2.09191	5.06056

## Sheet: POSEnrich
_MEMBER_MyList	_LogP_MyList	GO	_PATTERN_	_RANK_	GiniIndex	Category	CategoryID	Description	PARENT_GO	LogP	Enrichment	Z-score	#TotalGeneInLibrary	#GeneInGO	#GeneInHitList	#GeneInGOAndHitList	%InGO	STDV %InGO	GeneID	Hits	Log(q-value)	EvidenceCutoff	GROUP_ID	FirstInGroupByEnrichment	FirstInGroupByLogP	BestLogPInGroup	BestEnrichmentInGroup	URL
1	-13.7667	hsa01200	M1	1	0	KEGG Pathway	24	Carbon metabolism		-13.7667	27.9662	17.7332	28162	114	106	12	11.3208	3.07748	226|230|2026|2027|2203|2805|2821|3421|4594|5224|5631|10873	ALDOA|ALDOC|ENO2|ENO3|FBP1|GOT1|GPI|IDH3G|MMUT|PGAM2|PRPS1|ME3	-9.59731	0	1	1	1	-13.7667	93.7691
1	-13.7667	ko01200	M1	1	0	KEGG Pathway	24	Carbon metabolism		-13.7667	27.9662	17.7332	28162	114	106	12	11.3208	3.07748	226|230|2026|2027|2203|2805|2821|3421|4594|5224|5631|10873	ALDOA|ALDOC|ENO2|ENO3|FBP1|GOT1|GPI|IDH3G|MMUT|PGAM2|PRPS1|ME3	-9.59731	0	1	0	0	-13.7667	93.7691
1	-13.0713	WP534	M1	1	0	WikiPathways	27	Glycolysis and Gluconeogenesis		-13.0713	53.1358	21.5141	28162	45	106	9	8.49057	2.70737	226|230|2026|2027|2203|2805|2821|5224|51660	ALDOA|ALDOC|ENO2|ENO3|FBP1|GOT1|GPI|PGAM2|MPC1	-9.14767	0	1	0	0	-13.7667	93.7691
1	-13.016	GO:0006091	M1	1	0	GO Biological Processes	19	generation of precursor metabolites and energy		-13.016	9.63341	12.2619	28162	524	106	19	17.9245	3.72544	226|230|316|2026|2027|2203|2631|2821|3421|4508|4702|5224|5236|7415|8659|10007|10873|11315|27089	ALDOA|ALDOC|AOX1|ENO2|ENO3|FBP1|NIPSNAP2|GPI|IDH3G|ATP6|NDUFA8|PGAM2|PGM1|VCP|ALDH4A1|GNPDA1|ME3|PARK7|UQCRQ	-9.14767	0	1	0	0	-13.7667	93.7691
1	-11.8837	GO:0006094	M1	1	0	GO Biological Processes	19	gluconeogenesis		-11.8837	30.1908	16.8578	28162	88	106	10	9.43396	2.83907	226|230|1642|2026|2027|2203|2805|2821|5224|5236	ALDOA|ALDOC|DDB1|ENO2|ENO3|FBP1|GOT1|GPI|PGAM2|PGM1	-8.19142	0	1	0	0	-13.7667	93.7691
1	-11.7343	GO:0019319	M1	1	0	GO Biological Processes	19	hexose biosynthetic process		-11.7343	29.1955	16.5591	28162	91	106	10	9.43396	2.83907	226|230|1642|2026|2027|2203|2805|2821|5224|5236	ALDOA|ALDOC|DDB1|ENO2|ENO3|FBP1|GOT1|GPI|PGAM2|PGM1	-8.10894	0	1	0	0	-13.7667	93.7691
1	-11.4508	GO:0046364	M1	1	0	GO Biological Processes	19	monosaccharide biosynthetic process		-11.4508	27.3896	16.003	28162	97	106	10	9.43396	2.83907	226|230|1642|2026|2027|2203|2805|2821|5224|5236	ALDOA|ALDOC|DDB1|ENO2|ENO3|FBP1|GOT1|GPI|PGAM2|PGM1	-7.88347	0	1	0	0	-13.7667	93.7691
1	-11.3119	GO:0006734	M1	1	0	GO Biological Processes	19	NADH metabolic process		-11.3119	48.3053	19.3023	28162	44	106	8	7.54717	2.56566	226|230|1728|2026|2027|2821|5224|7415	ALDOA|ALDOC|NQO1|ENO2|ENO3|GPI|PGAM2|VCP	-7.79567	0	1	0	0	-13.7667	93.7691
1	-11.0975	GO:0044282	M1	1	0	GO Biological Processes	19	small molecule catabolic process		-11.0975	9.79463	11.3492	28162	434	106	16	15.0943	3.47714	226|230|642|2026|2027|2805|2821|4594|5224|5236|8659|10007|11315|25828|51084|55268	ALDOA|ALDOC|BLMH|ENO2|ENO3|GOT1|GPI|MMUT|PGAM2|PGM1|ALDH4A1|GNPDA1|PARK7|TXN2|CRYL1|ECHDC2	-7.62705	0	1	0	0	-13.7667	93.7691
1	-10.8581	GO:0046034	M1	1	0	GO Biological Processes	19	ATP metabolic process		-10.8581	11.8834	11.9014	28162	313	106	14	13.2075	3.28851	226|230|2026|2027|2203|2631|2821|4508|4702|5224|5236|7415|11315|27089	ALDOA|ALDOC|ENO2|ENO3|FBP1|NIPSNAP2|GPI|ATP6|NDUFA8|PGAM2|PGM1|VCP|PARK7|UQCRQ	-7.4291	0	1	0	0	-13.7667	93.7691
1	-10.5304	M00003	M1	1	0	KEGG Pathway	24	Gluconeogenesis, oxaloacetate => fructose-6P		-10.5304	93.7691	23.5175	28162	17	106	6	5.66038	2.24449	226|230|2026|2027|2203|5224	ALDOA|ALDOC|ENO2|ENO3|FBP1|PGAM2	-7.17396	0	1	0	0	-13.7667	93.7691
1	-10.5304	hsa_M00003	M1	1	0	KEGG Pathway	24	Gluconeogenesis, oxaloacetate => fructose-6P		-10.5304	93.7691	23.5175	28162	17	106	6	5.66038	2.24449	226|230|2026|2027|2203|5224	ALDOA|ALDOC|ENO2|ENO3|FBP1|PGAM2	-7.17396	0	1	0	0	-13.7667	93.7691
1	-9.77694	hsa00010	M1	1	0	KEGG Pathway	24	Glycolysis / Gluconeogenesis		-9.77694	31.7229	15.4757	28162	67	106	8	7.54717	2.56566	226|230|2026|2027|2203|2821|5224|5236	ALDOA|ALDOC|ENO2|ENO3|FBP1|GPI|PGAM2|PGM1	-6.53696	0	1	0	0	-13.7667	93.7691
1	-9.77694	ko00010	M1	1	0	KEGG Pathway	24	Glycolysis / Gluconeogenesis		-9.77694	31.7229	15.4757	28162	67	106	8	7.54717	2.56566	226|230|2026|2027|2203|2821|5224|5236	ALDOA|ALDOC|ENO2|ENO3|FBP1|GPI|PGAM2|PGM1	-6.53696	0	1	0	0	-13.7667	93.7691
1	-9.38539	M00001	M1	1	0	KEGG Pathway	24	Glycolysis (Embden-Meyerhof pathway), glucose => pyruvate		-9.38539	63.763	19.2974	28162	25	106	6	5.66038	2.24449	226|230|2026|2027|2821|5224	ALDOA|ALDOC|ENO2|ENO3|GPI|PGAM2	-6.24696	0	1	0	0	-13.7667	93.7691
1	-9.38539	hsa_M00001	M1	1	0	KEGG Pathway	24	Glycolysis (Embden-Meyerhof pathway), glucose => pyruvate		-9.38539	63.763	19.2974	28162	25	106	6	5.66038	2.24449	226|230|2026|2027|2821|5224	ALDOA|ALDOC|ENO2|ENO3|GPI|PGAM2	-6.24696	0	1	0	0	-13.7667	93.7691
1	-9.37496	hsa01230	M1	1	0	KEGG Pathway	24	Biosynthesis of amino acids		-9.37496	28.3391	14.5722	28162	75	106	8	7.54717	2.56566	226|230|2026|2027|2805|3421|5224|5631	ALDOA|ALDOC|ENO2|ENO3|GOT1|IDH3G|PGAM2|PRPS1	-6.24696	0	1	0	0	-13.7667	93.7691
1	-9.37496	ko01230	M1	1	0	KEGG Pathway	24	Biosynthesis of amino acids		-9.37496	28.3391	14.5722	28162	75	106	8	7.54717	2.56566	226|230|2026|2027|2805|3421|5224|5631	ALDOA|ALDOC|ENO2|ENO3|GOT1|IDH3G|PGAM2|PRPS1	-6.24696	0	1	0	0	-13.7667	93.7691
1	-9.34073	GO:0016051	M1	1	0	GO Biological Processes	19	carbohydrate biosynthetic process		-9.34073	13.9165	11.5482	28162	210	106	11	10.3774	2.9621	226|230|1642|2026|2027|2203|2805|2821|5224|5236|54187	ALDOA|ALDOC|DDB1|ENO2|ENO3|FBP1|GOT1|GPI|PGAM2|PGM1|NANS	-6.23203	0	1	0	0	-13.7667	93.7691
1	-9.16495	GO:0006735	M1	1	0	GO Biological Processes	19	NADH regeneration		-9.16495	59.0398	18.5459	28162	27	106	6	5.66038	2.24449	226|230|2026|2027|2821|5224	ALDOA|ALDOC|ENO2|ENO3|GPI|PGAM2	-6.1095	0	1	0	0	-13.7667	93.7691
1	-9.16495	GO:0061621	M1	1	0	GO Biological Processes	19	canonical glycolysis		-9.16495	59.0398	18.5459	28162	27	106	6	5.66038	2.24449	226|230|2026|2027|2821|5224	ALDOA|ALDOC|ENO2|ENO3|GPI|PGAM2	-6.1095	0	1	0	0	-13.7667	93.7691
1	-9.16495	GO:0061718	M1	1	0	GO Biological Processes	19	glucose catabolic process to pyruvate		-9.16495	59.0398	18.5459	28162	27	106	6	5.66038	2.24449	226|230|2026|2027|2821|5224	ALDOA|ALDOC|ENO2|ENO3|GPI|PGAM2	-6.1095	0	1	0	0	-13.7667	93.7691
1	-9.06154	GO:0061620	M1	1	0	GO Biological Processes	19	glycolytic process through glucose-6-phosphate		-9.06154	56.9313	18.2004	28162	28	106	6	5.66038	2.24449	226|230|2026|2027|2821|5224	ALDOA|ALDOC|ENO2|ENO3|GPI|PGAM2	-6.03001	0	1	0	0	-13.7667	93.7691
1	-9.05328	GO:0019674	M1	1	0	GO Biological Processes	19	NAD metabolic process		-9.05328	36.4658	15.5819	28162	51	106	7	6.60377	2.41217	226|230|1728|2026|2027|2821|5224	ALDOA|ALDOC|NQO1|ENO2|ENO3|GPI|PGAM2	-6.03001	0	1	0	0	-13.7667	93.7691
1	-8.96219	GO:0061615	M1	1	0	GO Biological Processes	19	glycolytic process through fructose-6-phosphate		-8.96219	54.9681	17.8728	28162	29	106	6	5.66038	2.24449	226|230|2026|2027|2821|5224	ALDOA|ALDOC|ENO2|ENO3|GPI|PGAM2	-5.96889	0	1	0	0	-13.7667	93.7691
1	-8.86661	hsa00030	M1	1	0	KEGG Pathway	24	Pentose phosphate pathway		-8.86661	53.1358	17.5615	28162	30	106	6	5.66038	2.24449	226|230|2203|2821|5236|5631	ALDOA|ALDOC|FBP1|GPI|PGM1|PRPS1	-5.9147	0	1	0	0	-13.7667	93.7691
1	-8.86661	ko00030	M1	1	0	KEGG Pathway	24	Pentose phosphate pathway		-8.86661	53.1358	17.5615	28162	30	106	6	5.66038	2.24449	226|230|2203|2821|5236|5631	ALDOA|ALDOC|FBP1|GPI|PGM1|PRPS1	-5.9147	0	1	0	0	-13.7667	93.7691
1	-8.79853	GO:0055086	M1	1	0	GO Biological Processes	19	nucleobase-containing small molecule metabolic process		-8.79853	6.82322	9.03436	28162	623	106	16	15.0943	3.47714	226|230|2026|2027|2203|2821|4508|4830|5224|5236|5631|7415|10007|11315|54187|55739	ALDOA|ALDOC|ENO2|ENO3|FBP1|GPI|ATP6|NME1|PGAM2|PGM1|PRPS1|VCP|GNPDA1|PARK7|NANS|NAXD	-5.85959	0	1	0	0	-13.7667	93.7691
1	-8.75825	GO:0019320	M1	1	0	GO Biological Processes	19	hexose catabolic process		-8.75825	33.2099	14.8302	28162	56	106	7	6.60377	2.41217	226|230|2026|2027|2821|5224|5236	ALDOA|ALDOC|ENO2|ENO3|GPI|PGAM2|PGM1	-5.83189	0	1	0	0	-13.7667	93.7691
1	-8.73184	GO:0006165	M1	1	0	GO Biological Processes	19	nucleoside diphosphate phosphorylation		-8.73184	18.1145	12.1144	28162	132	106	9	8.49057	2.70737	226|230|2026|2027|2203|2821|4830|5224|5236	ALDOA|ALDOC|ENO2|ENO3|FBP1|GPI|NME1|PGAM2|PGM1	-5.81772	0	1	0	0	-13.7667	93.7691
1	-8.70276	GO:0046939	M1	1	0	GO Biological Processes	19	nucleotide phosphorylation		-8.70276	17.9783	12.0637	28162	133	106	9	8.49057	2.70737	226|230|2026|2027|2203|2821|4830|5224|5236	ALDOA|ALDOC|ENO2|ENO3|FBP1|GPI|NME1|PGAM2|PGM1	-5.80054	0	1	0	0	-13.7667	93.7691
1	-8.58368	GO:0032787	M1	1	0	GO Biological Processes	19	monocarboxylic acid metabolic process		-8.58368	6.59049	8.82863	28162	645	106	16	15.0943	3.47714	226|230|2026|2027|2203|2821|2946|4594|5224|5236|8659|9380|10873|11315|51084|55268	ALDOA|ALDOC|ENO2|ENO3|FBP1|GPI|GSTM2|MMUT|PGAM2|PGM1|ALDH4A1|GRHPR|ME3|PARK7|CRYL1|ECHDC2	-5.69303	0	1	0	0	-13.7667	93.7691
1	-8.43982	GO:0046365	M1	1	0	GO Biological Processes	19	monosaccharide catabolic process		-8.43982	29.996	14.049	28162	62	106	7	6.60377	2.41217	226|230|2026|2027|2821|5224|5236	ALDOA|ALDOC|ENO2|ENO3|GPI|PGAM2|PGM1	-5.57145	0	1	0	0	-13.7667	93.7691
1	-8.35862	GO:0006007	M1	1	0	GO Biological Processes	19	glucose catabolic process		-8.35862	44.2799	15.9716	28162	36	106	6	5.66038	2.24449	226|230|2026|2027|2821|5224	ALDOA|ALDOC|ENO2|ENO3|GPI|PGAM2	-5.50098	0	1	0	0	-13.7667	93.7691
1	-8.24165	GO:0006090	M1	1	0	GO Biological Processes	19	pyruvate metabolic process		-8.24165	15.9408	11.2774	28162	150	106	9	8.49057	2.70737	226|230|2026|2027|2203|2821|5224|5236|10873	ALDOA|ALDOC|ENO2|ENO3|FBP1|GPI|PGAM2|PGM1|ME3	-5.40469	0	1	0	0	-13.7667	93.7691
1	-8.13493	GO:0006006	M1	1	0	GO Biological Processes	19	glucose metabolic process		-8.13493	12.6514	10.4171	28162	210	106	10	9.43396	2.83907	226|230|1642|2026|2027|2203|2805|2821|5224|5236	ALDOA|ALDOC|DDB1|ENO2|ENO3|FBP1|GOT1|GPI|PGAM2|PGM1	-5.30796	0	1	0	0	-13.7667	93.7691
1	-8.09228	GO:0009132	M1	1	0	GO Biological Processes	19	nucleoside diphosphate metabolic process		-8.09228	15.3276	11.03	28162	156	106	9	8.49057	2.70737	226|230|2026|2027|2203|2821|4830|5224|5236	ALDOA|ALDOC|ENO2|ENO3|FBP1|GPI|NME1|PGAM2|PGM1	-5.27506	0	1	0	0	-13.7667	93.7691
1	-7.91392	GO:0006096	M1	1	0	GO Biological Processes	19	glycolytic process		-7.91392	18.6442	11.6029	28162	114	106	8	7.54717	2.56566	226|230|2026|2027|2203|2821|5224|5236	ALDOA|ALDOC|ENO2|ENO3|FBP1|GPI|PGAM2|PGM1	-5.1156	0	1	0	0	-13.7667	93.7691
1	-7.88395	GO:0006757	M1	1	0	GO Biological Processes	19	ATP generation from ADP		-7.88395	18.482	11.5468	28162	115	106	8	7.54717	2.56566	226|230|2026|2027|2203|2821|5224|5236	ALDOA|ALDOC|ENO2|ENO3|FBP1|GPI|PGAM2|PGM1	-5.09477	0	1	0	0	-13.7667	93.7691
1	-7.81157	GO:0009117	M1	1	0	GO Biological Processes	19	nucleotide metabolic process		-7.81157	6.91359	8.51261	28162	538	106	14	13.2075	3.28851	226|230|2026|2027|2203|2821|4508|4830|5224|5236|5631|7415|11315|55739	ALDOA|ALDOC|ENO2|ENO3|FBP1|GPI|ATP6|NME1|PGAM2|PGM1|PRPS1|VCP|PARK7|NAXD	-5.03135	0	1	0	0	-13.7667	93.7691
1	-7.72153	GO:0006753	M1	1	0	GO Biological Processes	19	nucleoside phosphate metabolic process		-7.72153	6.79983	8.41978	28162	547	106	14	13.2075	3.28851	226|230|2026|2027|2203|2821|4508|4830|5224|5236|5631|7415|11315|55739	ALDOA|ALDOC|ENO2|ENO3|FBP1|GPI|ATP6|NME1|PGAM2|PGM1|PRPS1|VCP|PARK7|NAXD	-4.95008	0	1	0	0	-13.7667	93.7691
1	-7.68173	GO:0046031	M1	1	0	GO Biological Processes	19	ADP metabolic process		-7.68173	17.4216	11.173	28162	122	106	8	7.54717	2.56566	226|230|2026|2027|2203|2821|5224|5236	ALDOA|ALDOC|ENO2|ENO3|FBP1|GPI|PGAM2|PGM1	-4.91888	0	1	0	0	-13.7667	93.7691
1	-7.4164	GO:0019318	M1	1	0	GO Biological Processes	19	hexose metabolic process		-7.4164	10.6272	9.39804	28162	250	106	10	9.43396	2.83907	226|230|1642|2026|2027|2203|2805|2821|5224|5236	ALDOA|ALDOC|DDB1|ENO2|ENO3|FBP1|GOT1|GPI|PGAM2|PGM1	-4.68634	0	1	0	0	-13.7667	93.7691
1	-7.33743	GO:0009135	M1	1	0	GO Biological Processes	19	purine nucleoside diphosphate metabolic process		-7.33743	15.744	10.555	28162	135	106	8	7.54717	2.56566	226|230|2026|2027|2203|2821|5224|5236	ALDOA|ALDOC|ENO2|ENO3|FBP1|GPI|PGAM2|PGM1	-4.62288	0	1	0	0	-13.7667	93.7691
1	-7.33743	GO:0009179	M1	1	0	GO Biological Processes	19	purine ribonucleoside diphosphate metabolic process		-7.33743	15.744	10.555	28162	135	106	8	7.54717	2.56566	226|230|2026|2027|2203|2821|5224|5236	ALDOA|ALDOC|ENO2|ENO3|FBP1|GPI|PGAM2|PGM1	-4.62288	0	1	0	0	-13.7667	93.7691
1	-7.28683	GO:0044283	M1	1	0	GO Biological Processes	19	small molecule biosynthetic process		-7.28683	5.75063	7.78325	28162	693	106	15	14.1509	3.38538	226|230|1642|2026|2027|2203|2805|2821|2946|4830|5224|5236|5631|7415|11315	ALDOA|ALDOC|DDB1|ENO2|ENO3|FBP1|GOT1|GPI|GSTM2|NME1|PGAM2|PGM1|PRPS1|VCP|PARK7	-4.57984	0	1	0	0	-13.7667	93.7691
1	-7.26307	GO:0009185	M1	1	0	GO Biological Processes	19	ribonucleoside diphosphate metabolic process		-7.26307	15.4017	10.4244	28162	138	106	8	7.54717	2.56566	226|230|2026|2027|2203|2821|5224|5236	ALDOA|ALDOC|ENO2|ENO3|FBP1|GPI|PGAM2|PGM1	-4.5635	0	1	0	0	-13.7667	93.7691
1	-7.07333	GO:0005996	M1	1	0	GO Biological Processes	19	monosaccharide metabolic process		-7.07333	9.76762	8.93112	28162	272	106	10	9.43396	2.83907	226|230|1642|2026|2027|2203|2805|2821|5224|5236	ALDOA|ALDOC|DDB1|ENO2|ENO3|FBP1|GOT1|GPI|PGAM2|PGM1	-4.38106	0	1	0	0	-13.7667	93.7691
1	-7.01493	GO:0019693	M1	1	0	GO Biological Processes	19	ribose phosphate metabolic process		-7.01493	7.31227	8.16487	28162	436	106	12	11.3208	3.07748	226|230|2026|2027|2203|2821|4508|4830|5224|5236|5631|7415	ALDOA|ALDOC|ENO2|ENO3|FBP1|GPI|ATP6|NME1|PGAM2|PGM1|PRPS1|VCP	-4.3369	0	1	0	0	-13.7667	93.7691
1	-6.95088	GO:0006163	M1	1	0	GO Biological Processes	19	purine nucleotide metabolic process		-6.95088	7.21301	8.09246	28162	442	106	12	11.3208	3.07748	226|230|2026|2027|2203|2821|4508|4830|5224|5236|5631|7415	ALDOA|ALDOC|ENO2|ENO3|FBP1|GPI|ATP6|NME1|PGAM2|PGM1|PRPS1|VCP	-4.2798	0	1	0	0	-13.7667	93.7691
1	-6.76454	GO:0072521	M1	1	0	GO Biological Processes	19	purine-containing compound metabolic process		-6.76454	6.93076	7.88312	28162	460	106	12	11.3208	3.07748	226|230|2026|2027|2203|2821|4508|4830|5224|5236|5631|7415	ALDOA|ALDOC|ENO2|ENO3|FBP1|GPI|ATP6|NME1|PGAM2|PGM1|PRPS1|VCP	-4.11366	0	1	0	0	-13.7667	93.7691
1	-6.36791	GO:0009150	M1	1	0	GO Biological Processes	19	purine ribonucleotide metabolic process		-6.36791	7.14541	7.69523	28162	409	106	11	10.3774	2.9621	226|230|2026|2027|2203|2821|4508|4830|5224|5236|7415	ALDOA|ALDOC|ENO2|ENO3|FBP1|GPI|ATP6|NME1|PGAM2|PGM1|VCP	-3.77255	0	1	0	0	-13.7667	93.7691
1	-6.21047	GO:0005975	M1	1	0	GO Biological Processes	19	carbohydrate metabolic process		-6.21047	5.57069	7.07366	28162	620	106	13	12.2642	3.18606	226|230|1642|2026|2027|2203|2805|2821|3421|5224|5236|10007|54187	ALDOA|ALDOC|DDB1|ENO2|ENO3|FBP1|GOT1|GPI|IDH3G|PGAM2|PGM1|GNPDA1|NANS	-3.63214	0	1	0	0	-13.7667	93.7691
1	-6.19395	GO:0009259	M1	1	0	GO Biological Processes	19	ribonucleotide metabolic process		-6.19395	6.86026	7.49142	28162	426	106	11	10.3774	2.9621	226|230|2026|2027|2203|2821|4508|4830|5224|5236|7415	ALDOA|ALDOC|ENO2|ENO3|FBP1|GPI|ATP6|NME1|PGAM2|PGM1|VCP	-3.62115	0	1	0	0	-13.7667	93.7691
1	-6.07843	GO:0016052	M1	1	0	GO Biological Processes	19	carbohydrate catabolic process		-6.07843	10.789	8.47478	28162	197	106	8	7.54717	2.56566	226|230|2026|2027|2203|2821|5224|5236	ALDOA|ALDOC|ENO2|ENO3|FBP1|GPI|PGAM2|PGM1	-3.5111	0	1	0	0	-13.7667	93.7691
1	-6.0123	WP4018	M1	1	0	WikiPathways	27	Pathways in clear cell renal cell carcinoma		-6.0123	18.3227	9.94671	28162	87	106	6	5.66038	2.24449	226|230|2026|2027|2821|5236	ALDOA|ALDOC|ENO2|ENO3|GPI|PGM1	-3.46095	0	1	0	0	-13.7667	93.7691
1	-5.77849	GO:0000287	M1	1	0	GO Molecular Functions	21	magnesium ion binding		-5.77849	9.83997	8.01645	28162	216	106	8	7.54717	2.56566	2026|2027|2937|3421|4830|5236|5631|27068	ENO2|ENO3|GSS|IDH3G|NME1|PGM1|PRPS1|PPA2	-3.23748	0	1	0	0	-13.7667	93.7691
1	-5.21458	GO:0030388	M1	1	0	GO Biological Processes	19	fructose 1,6-bisphosphate metabolic process		-5.21458	79.7038	15.3005	28162	10	106	3	2.83019	1.61072	226|230|2203	ALDOA|ALDOC|FBP1	-2.79337	0	1	0	0	-13.7667	93.7691
1	-4.95372	M00002	M1	1	0	KEGG Pathway	24	Glycolysis, core module involving three-carbon compounds		-4.95372	66.4198	13.9324	28162	12	106	3	2.83019	1.61072	2026|2027|5224	ENO2|ENO3|PGAM2	-2.5732	0	1	0	0	-13.7667	93.7691
1	-4.95372	hsa_M00002	M1	1	0	KEGG Pathway	24	Glycolysis, core module involving three-carbon compounds		-4.95372	66.4198	13.9324	28162	12	106	3	2.83019	1.61072	2026|2027|5224	ENO2|ENO3|PGAM2	-2.5732	0	1	0	0	-13.7667	93.7691
1	-4.95372	WP4629	M1	1	0	WikiPathways	27	Computational Model of Aerobic Glycolysis		-4.95372	66.4198	13.9324	28162	12	106	3	2.83019	1.61072	226|2821|5224	ALDOA|GPI|PGAM2	-2.5732	0	1	0	0	-13.7667	93.7691
1	-4.64171	GO:0006000	M1	1	0	GO Biological Processes	19	fructose metabolic process		-4.64171	53.1358	12.4145	28162	15	106	3	2.83019	1.61072	226|230|2203	ALDOA|ALDOC|FBP1	-2.308	0	1	0	0	-13.7667	93.7691
1	-4.31721	GO:0016830	M1	1	0	GO Molecular Functions	21	carbon-carbon lyase activity		-4.31721	20.0513	8.53303	28162	53	106	4	3.77358	1.85085	226|230|2805|10873	ALDOA|ALDOC|GOT1|ME3	-2.0563	0	1	0	0	-13.7667	93.7691
1	-3.91687	GO:0048029	M1	1	0	GO Molecular Functions	21	monosaccharide binding		-3.91687	15.8614	7.48597	28162	67	106	4	3.77358	1.85085	226|2203|2821|10960	ALDOA|FBP1|GPI|LMAN2	-1.72974	0	1	0	0	-13.7667	93.7691
1	-3.58425	hsa00051	M1	1	0	KEGG Pathway	24	Fructose and mannose metabolism		-3.58425	24.1527	8.17984	28162	33	106	3	2.83019	1.61072	226|230|2203	ALDOA|ALDOC|FBP1	-1.48304	0	1	0	0	-13.7667	93.7691
1	-3.58425	ko00051	M1	1	0	KEGG Pathway	24	Fructose and mannose metabolism		-3.58425	24.1527	8.17984	28162	33	106	3	2.83019	1.61072	226|230|2203	ALDOA|ALDOC|FBP1	-1.48304	0	1	0	0	-13.7667	93.7691
1	-2.92832	GO:1904724	M1	1	0	GO Cellular Components	20	tertiary granule lumen		-2.92832	14.4916	6.15604	28162	55	106	3	2.83019	1.61072	226|230|5236	ALDOA|ALDOC|PGM1	-0.94645	0	1	0	0	-13.7667	93.7691
1	-2.50898	hsa03018	M1	1	0	KEGG Pathway	24	RNA degradation		-2.50898	10.3511	5.05053	28162	77	106	3	2.83019	1.61072	2026|2027|3313	ENO2|ENO3|HSPA9	-0.615434	0	1	0	0	-13.7667	93.7691
1	-2.50898	ko03018	M1	1	0	KEGG Pathway	24	RNA degradation		-2.50898	10.3511	5.05053	28162	77	106	3	2.83019	1.61072	2026|2027|3313	ENO2|ENO3|HSPA9	-0.615434	0	1	0	0	-13.7667	93.7691
1	-2.4641	GO:0030246	M1	1	0	GO Molecular Functions	21	carbohydrate binding		-2.4641	4.97527	4.01165	28162	267	106	5	4.71698	2.05914	226|821|2203|2821|10960	ALDOA|CANX|FBP1|GPI|LMAN2	-0.579353	0	1	0	0	-13.7667	93.7691
1	-10.2482	GO:0016491	M1	1	0	GO Molecular Functions	21	oxidoreductase activity		-10.2482	6.67712	9.72592	28162	756	106	19	17.9245	3.72544	316|1728|2946|3039|3421|4702|6821|8659|9380|9588|10549|10873|11315|25828|27089|51060|51084|57665|246181	AOX1|NQO1|GSTM2|HBA1|IDH3G|NDUFA8|SUOX|ALDH4A1|GRHPR|PRDX6|PRDX4|ME3|PARK7|TXN2|UQCRQ|TXNDC12|CRYL1|RDH14|AKR7L	-6.92387	0	2	1	1	-10.2482	113.863
1	-6.56081	GO:1990748	M1	1	0	GO Biological Processes	19	cellular detoxification		-6.56081	16.1718	10.0209	28162	115	106	7	6.60377	2.41217	1728|2946|2947|3039|9588|10549|11315	NQO1|GSTM2|GSTM3|HBA1|PRDX6|PRDX4|PARK7	-3.94164	0	2	0	0	-10.2482	113.863
1	-6.50086	GO:0009636	M1	1	0	GO Biological Processes	19	response to toxic substance		-6.50086	10.0047	8.59309	28162	239	106	9	8.49057	2.70737	210|642|1728|2946|2947|3039|9588|10549|11315	ALAD|BLMH|NQO1|GSTM2|GSTM3|HBA1|PRDX6|PRDX4|PARK7	-3.88777	0	2	0	0	-10.2482	113.863
1	-6.3858	GO:0097237	M1	1	0	GO Biological Processes	19	cellular response to toxic substance		-6.3858	15.2439	9.69134	28162	122	106	7	6.60377	2.41217	1728|2946|2947|3039|9588|10549|11315	NQO1|GSTM2|GSTM3|HBA1|PRDX6|PRDX4|PARK7	-3.7787	0	2	0	0	-10.2482	113.863
1	-6.22911	GO:0045454	M1	1	0	GO Biological Processes	19	cell redox homeostasis		-6.22911	30.8929	12.0578	28162	43	106	5	4.71698	2.05914	1728|9588|10549|23071|25828	NQO1|PRDX6|PRDX4|ERP44|TXN2	-3.64517	0	2	0	0	-10.2482	113.863
1	-6.02356	GO:0098754	M1	1	0	GO Biological Processes	19	detoxification		-6.02356	13.4765	9.03089	28162	138	106	7	6.60377	2.41217	1728|2946|2947|3039|9588|10549|11315	NQO1|GSTM2|GSTM3|HBA1|PRDX6|PRDX4|PARK7	-3.46162	0	2	0	0	-10.2482	113.863
1	-6.0123	GO:0016209	M1	1	0	GO Molecular Functions	21	antioxidant activity		-6.0123	18.3227	9.94671	28162	87	106	6	5.66038	2.24449	1728|2946|3039|9588|10549|11315	NQO1|GSTM2|HBA1|PRDX6|PRDX4|PARK7	-3.46095	0	2	0	0	-10.2482	113.863
1	-5.74612	GO:0051920	M1	1	0	GO Molecular Functions	21	peroxiredoxin activity		-5.74612	113.863	18.3563	28162	7	106	3	2.83019	1.61072	9588|10549|11315	PRDX6|PRDX4|PARK7	-3.21521	0	2	0	0	-10.2482	113.863
1	-5.60879	GO:0016684	M1	1	0	GO Molecular Functions	21	oxidoreductase activity, acting on peroxide as acceptor		-5.60879	23.3052	10.3613	28162	57	106	5	4.71698	2.05914	2946|3039|9588|10549|11315	GSTM2|HBA1|PRDX6|PRDX4|PARK7	-3.118	0	2	0	0	-10.2482	113.863
1	-5.60615	GO:0098869	M1	1	0	GO Biological Processes	19	cellular oxidant detoxification		-5.60615	15.6282	9.09727	28162	102	106	6	5.66038	2.24449	1728|2946|3039|9588|10549|11315	NQO1|GSTM2|HBA1|PRDX6|PRDX4|PARK7	-3.118	0	2	0	0	-10.2482	113.863
1	-4.31721	GO:0004601	M1	1	0	GO Molecular Functions	21	peroxidase activity		-4.31721	20.0513	8.53303	28162	53	106	4	3.77358	1.85085	2946|3039|9588|10549	GSTM2|HBA1|PRDX6|PRDX4	-2.0563	0	2	0	0	-10.2482	113.863
1	-4.22257	GO:0042743	M1	1	0	GO Biological Processes	19	hydrogen peroxide metabolic process		-4.22257	18.9771	8.2771	28162	56	106	4	3.77358	1.85085	3039|9588|10549|11315	HBA1|PRDX6|PRDX4|PARK7	-1.99269	0	2	0	0	-10.2482	113.863
1	-3.66602	GO:0042744	M1	1	0	GO Biological Processes	19	hydrogen peroxide catabolic process		-3.66602	25.7109	8.46137	28162	31	106	3	2.83019	1.61072	3039|9588|10549	HBA1|PRDX6|PRDX4	-1.54584	0	2	0	0	-10.2482	113.863
1	-3.15919	GO:0072593	M1	1	0	GO Biological Processes	19	reactive oxygen species metabolic process		-3.15919	5.67287	4.8389	28162	281	106	6	5.66038	2.24449	1728|1785|3039|9588|10549|11315	NQO1|DNM2|HBA1|PRDX6|PRDX4|PARK7	-1.12967	0	2	0	0	-10.2482	113.863
1	-9.61279	GO:0016829	M1	1	0	GO Molecular Functions	21	lyase activity		-9.61279	14.76	11.943	28162	198	106	11	10.3774	2.9621	210|226|230|760|2026|2027|2805|10873|11315|55268|55739	ALAD|ALDOA|ALDOC|CA2|ENO2|ENO3|GOT1|ME3|PARK7|ECHDC2|NAXD	-6.39763	0	3	1	1	-9.61279	29.0587
1	-8.34103	GO:0016836	M1	1	0	GO Molecular Functions	21	hydro-lyase activity		-8.34103	29.0587	13.8129	28162	64	106	7	6.60377	2.41217	210|760|2026|2027|11315|55268|55739	ALAD|CA2|ENO2|ENO3|PARK7|ECHDC2|NAXD	-5.49386	0	3	0	0	-9.61279	29.0587
1	-7.65368	GO:0016835	M1	1	0	GO Molecular Functions	21	carbon-oxygen lyase activity		-7.65368	23.2469	12.248	28162	80	106	7	6.60377	2.41217	210|760|2026|2027|11315|55268|55739	ALAD|CA2|ENO2|ENO3|PARK7|ECHDC2|NAXD	-4.89926	0	3	0	0	-9.61279	29.0587
1	-8.97342	GO:1904813	M1	1	0	GO Cellular Components	20	ficolin-1-rich granule lumen		-8.97342	19.2832	12.5416	28162	124	106	9	8.49057	2.70737	210|226|230|1508|2821|5236|5265|7415|10549	ALAD|ALDOA|ALDOC|CTSB|GPI|PGM1|SERPINA1|VCP|PRDX4	-5.96889	0	4	1	1	-8.97342	19.2832
1	-7.44871	GO:0101002	M1	1	0	GO Cellular Components	20	ficolin-1-rich granule		-7.44871	12.9249	10.0024	28162	185	106	9	8.49057	2.70737	210|226|230|1508|2821|5236|5265|7415|10549	ALAD|ALDOA|ALDOC|CTSB|GPI|PGM1|SERPINA1|VCP|PRDX4	-4.71067	0	4	0	0	-8.97342	19.2832
1	-6.37887	GO:0002446	M1	1	0	GO Biological Processes	19	neutrophil mediated immunity		-6.37887	6.3763	7.45574	28162	500	106	12	11.3208	3.07748	210|226|230|1508|2821|5236|5265|7415|9588|9948|10549|23071	ALAD|ALDOA|ALDOC|CTSB|GPI|PGM1|SERPINA1|VCP|PRDX6|WDR1|PRDX4|ERP44	-3.77767	0	4	0	0	-8.97342	19.2832
1	-5.91974	GO:0002444	M1	1	0	GO Biological Processes	19	myeloid leukocyte mediated immunity		-5.91974	5.76519	6.95635	28162	553	106	12	11.3208	3.07748	210|226|230|1508|2821|5236|5265|7415|9588|9948|10549|23071	ALAD|ALDOA|ALDOC|CTSB|GPI|PGM1|SERPINA1|VCP|PRDX6|WDR1|PRDX4|ERP44	-3.37359	0	4	0	0	-8.97342	19.2832
1	-5.63846	GO:0043312	M1	1	0	GO Biological Processes	19	neutrophil degranulation		-5.63846	6.01332	6.8526	28162	486	106	11	10.3774	2.9621	210|226|230|1508|2821|5236|5265|7415|9588|10549|23071	ALAD|ALDOA|ALDOC|CTSB|GPI|PGM1|SERPINA1|VCP|PRDX6|PRDX4|ERP44	-3.13652	0	4	0	0	-8.97342	19.2832
1	-5.61281	GO:0002283	M1	1	0	GO Biological Processes	19	neutrophil activation involved in immune response		-5.61281	5.97642	6.82351	28162	489	106	11	10.3774	2.9621	210|226|230|1508|2821|5236|5265|7415|9588|10549|23071	ALAD|ALDOA|ALDOC|CTSB|GPI|PGM1|SERPINA1|VCP|PRDX6|PRDX4|ERP44	-3.118	0	4	0	0	-8.97342	19.2832
1	-5.51202	GO:0042119	M1	1	0	GO Biological Processes	19	neutrophil activation		-5.51202	5.83328	6.70951	28162	501	106	11	10.3774	2.9621	210|226|230|1508|2821|5236|5265|7415|9588|10549|23071	ALAD|ALDOA|ALDOC|CTSB|GPI|PGM1|SERPINA1|VCP|PRDX6|PRDX4|ERP44	-3.03282	0	4	0	0	-8.97342	19.2832
1	-5.47085	GO:0036230	M1	1	0	GO Biological Processes	19	granulocyte activation		-5.47085	5.77564	6.66309	28162	506	106	11	10.3774	2.9621	210|226|230|1508|2821|5236|5265|7415|9588|10549|23071	ALAD|ALDOA|ALDOC|CTSB|GPI|PGM1|SERPINA1|VCP|PRDX6|PRDX4|ERP44	-2.99606	0	4	0	0	-8.97342	19.2832
1	-5.43042	GO:0034774	M1	1	0	GO Cellular Components	20	secretory granule lumen		-5.43042	7.42582	7.1283	28162	322	106	9	8.49057	2.70737	210|226|230|2821|5265|7415|9588|10549|23071	ALAD|ALDOA|ALDOC|GPI|SERPINA1|VCP|PRDX6|PRDX4|ERP44	-2.96863	0	4	0	0	-8.97342	19.2832
1	-5.38695	GO:0060205	M1	1	0	GO Cellular Components	20	cytoplasmic vesicle lumen		-5.38695	7.3347	7.07124	28162	326	106	9	8.49057	2.70737	210|226|230|2821|5265|7415|9588|10549|23071	ALAD|ALDOA|ALDOC|GPI|SERPINA1|VCP|PRDX6|PRDX4|ERP44	-2.93355	0	4	0	0	-8.97342	19.2832
1	-5.36544	GO:0031983	M1	1	0	GO Cellular Components	20	vesicle lumen		-5.36544	7.28998	7.04308	28162	328	106	9	8.49057	2.70737	210|226|230|2821|5265|7415|9588|10549|23071	ALAD|ALDOA|ALDOC|GPI|SERPINA1|VCP|PRDX6|PRDX4|ERP44	-2.92032	0	4	0	0	-8.97342	19.2832
1	-5.22591	GO:0043299	M1	1	0	GO Biological Processes	19	leukocyte degranulation		-5.22591	5.44222	6.38852	28162	537	106	11	10.3774	2.9621	210|226|230|1508|2821|5236|5265|7415|9588|10549|23071	ALAD|ALDOA|ALDOC|CTSB|GPI|PGM1|SERPINA1|VCP|PRDX6|PRDX4|ERP44	-2.80081	0	4	0	0	-8.97342	19.2832
1	-5.12814	GO:0002275	M1	1	0	GO Biological Processes	19	myeloid cell activation involved in immune response		-5.12814	5.31358	6.27964	28162	550	106	11	10.3774	2.9621	210|226|230|1508|2821|5236|5265|7415|9588|10549|23071	ALAD|ALDOA|ALDOC|CTSB|GPI|PGM1|SERPINA1|VCP|PRDX6|PRDX4|ERP44	-2.71462	0	4	0	0	-8.97342	19.2832
1	-4.41865	GO:0045055	M1	1	0	GO Biological Processes	19	regulated exocytosis		-4.41865	4.08737	5.37487	28162	780	106	12	11.3208	3.07748	210|226|230|1508|2821|5236|5265|7415|9588|9948|10549|23071	ALAD|ALDOA|ALDOC|CTSB|GPI|PGM1|SERPINA1|VCP|PRDX6|WDR1|PRDX4|ERP44	-2.11849	0	4	0	0	-8.97342	19.2832
1	-4.39255	GO:0002274	M1	1	0	GO Biological Processes	19	myeloid leukocyte activation		-4.39255	4.42129	5.47117	28162	661	106	11	10.3774	2.9621	210|226|230|1508|2821|5236|5265|7415|9588|10549|23071	ALAD|ALDOA|ALDOC|CTSB|GPI|PGM1|SERPINA1|VCP|PRDX6|PRDX4|ERP44	-2.09822	0	4	0	0	-8.97342	19.2832
1	-4.06087	GO:0002366	M1	1	0	GO Biological Processes	19	leukocyte activation involved in immune response		-4.06087	4.05899	5.11093	28162	720	106	11	10.3774	2.9621	210|226|230|1508|2821|5236|5265|7415|9588|10549|23071	ALAD|ALDOA|ALDOC|CTSB|GPI|PGM1|SERPINA1|VCP|PRDX6|PRDX4|ERP44	-1.8529	0	4	0	0	-8.97342	19.2832
1	-4.03963	GO:0002263	M1	1	0	GO Biological Processes	19	cell activation involved in immune response		-4.03963	4.03656	5.08791	28162	724	106	11	10.3774	2.9621	210|226|230|1508|2821|5236|5265|7415|9588|10549|23071	ALAD|ALDOA|ALDOC|CTSB|GPI|PGM1|SERPINA1|VCP|PRDX6|PRDX4|ERP44	-1.83637	0	4	0	0	-8.97342	19.2832
1	-8.48276	GO:0005759	M1	1	0	GO Cellular Components	20	mitochondrial matrix		-8.48276	7.8141	9.21607	28162	476	106	14	13.2075	3.28851	844|3313|3421|4594|6821|7284|8659|10102|10873|11315|25828|27068|55699|55739	CASQ1|HSPA9|IDH3G|MMUT|SUOX|TUFM|ALDH4A1|TSFM|ME3|PARK7|TXN2|PPA2|IARS2|NAXD	-5.6034	0	5	1	1	-8.48276	7.8141
1	-7.44871	GO:0006986	M1	1	0	GO Biological Processes	19	response to unfolded protein		-7.44871	12.9249	10.0024	28162	185	106	9	8.49057	2.70737	821|3068|3313|3315|7415|8988|9531|10113|23071	CANX|HDGF|HSPA9|HSPB1|VCP|HSPB3|BAG3|PREB|ERP44	-4.71067	0	6	1	1	-7.44871	12.9249
1	-7.04789	GO:0035966	M1	1	0	GO Biological Processes	19	response to topologically incorrect protein		-7.04789	11.6073	9.39219	28162	206	106	9	8.49057	2.70737	821|3068|3313|3315|7415|8988|9531|10113|23071	CANX|HDGF|HSPA9|HSPB1|VCP|HSPB3|BAG3|PREB|ERP44	-4.3628	0	6	0	0	-7.44871	12.9249
1	-6.73255	GO:0034976	M1	1	0	GO Biological Processes	19	response to endoplasmic reticulum stress		-6.73255	8.97565	8.47888	28162	296	106	10	9.43396	2.83907	821|3068|7415|9097|10113|10961|11315|23071|23392|51060	CANX|HDGF|VCP|USP14|PREB|ERP29|PARK7|ERP44|ECPAS|TXNDC12	-4.0882	0	6	0	0	-7.44871	12.9249
1	-6.56258	GO:0006457	M1	1	0	GO Biological Processes	19	protein folding		-6.56258	10.1749	8.6814	28162	235	106	9	8.49057	2.70737	821|3313|3315|5481|7415|9531|10549|10961|23071	CANX|HSPA9|HSPB1|PPID|VCP|BAG3|PRDX4|ERP29|ERP44	-3.94164	0	6	0	0	-7.44871	12.9249
1	-4.65983	GO:0034620	M1	1	0	GO Biological Processes	19	cellular response to unfolded protein		-4.65983	10.6985	7.29595	28162	149	106	6	5.66038	2.24449	821|3068|3313|7415|9531|10113	CANX|HDGF|HSPA9|VCP|BAG3|PREB	-2.31813	0	6	0	0	-7.44871	12.9249
1	-4.36705	GO:0035967	M1	1	0	GO Biological Processes	19	cellular response to topologically incorrect protein		-4.36705	9.48854	6.78296	28162	168	106	6	5.66038	2.24449	821|3068|3313|7415|9531|10113	CANX|HDGF|HSPA9|VCP|BAG3|PREB	-2.08414	0	6	0	0	-7.44871	12.9249
1	-3.37658	ko04141	M1	1	0	KEGG Pathway	24	Protein processing in endoplasmic reticulum		-3.37658	8.00239	5.56181	28162	166	106	5	4.71698	2.05914	821|7415|10113|10960|10961	CANX|VCP|PREB|LMAN2|ERP29	-1.30235	0	6	0	0	-7.44871	12.9249
1	-3.34107	hsa04141	M1	1	0	KEGG Pathway	24	Protein processing in endoplasmic reticulum		-3.34107	7.86033	5.49829	28162	169	106	5	4.71698	2.05914	821|7415|10113|10960|10961	CANX|VCP|PREB|LMAN2|ERP29	-1.27548	0	6	0	0	-7.44871	12.9249
1	-2.86203	GO:0030968	M1	1	0	GO Biological Processes	19	endoplasmic reticulum unfolded protein response		-2.86203	8.36785	5.11513	28162	127	106	4	3.77358	1.85085	821|3068|7415|10113	CANX|HDGF|VCP|PREB	-0.889911	0	6	0	0	-7.44871	12.9249
1	-6.89826	GO:0006979	M1	1	0	GO Biological Processes	19	response to oxidative stress		-6.89826	7.13233	8.03315	28162	447	106	12	11.3208	3.07748	210|1728|1785|2937|3039|3315|4151|4233|9588|10549|11315|25828	ALAD|NQO1|DNM2|GSS|HBA1|HSPB1|MB|MET|PRDX6|PRDX4|PARK7|TXN2	-4.23401	0	7	1	1	-6.89826	15.9408
1	-3.79163	GO:0042542	M1	1	0	GO Biological Processes	19	response to hydrogen peroxide		-3.79163	9.83997	6.32839	28162	135	106	5	4.71698	2.05914	1728|3039|4151|4233|11315	NQO1|HBA1|MB|MET|PARK7	-1.64754	0	7	0	0	-6.89826	15.9408
1	-3.67074	GO:0000302	M1	1	0	GO Biological Processes	19	response to reactive oxygen species		-3.67074	7.08478	5.63262	28162	225	106	6	5.66038	2.24449	1728|1785|3039|4151|4233|11315	NQO1|DNM2|HBA1|MB|MET|PARK7	-1.54862	0	7	0	0	-6.89826	15.9408
1	-3.443	GO:0062197	M1	1	0	GO Biological Processes	19	cellular response to chemical stress		-3.443	5.32881	5.00174	28162	349	106	7	6.60377	2.41217	1728|1785|3315|4233|8531|9588|11315	NQO1|DNM2|HSPB1|MET|YBX3|PRDX6|PARK7	-1.35997	0	7	0	0	-6.89826	15.9408
1	-3.04903	GO:1903202	M1	1	0	GO Biological Processes	19	negative regulation of oxidative stress-induced cell death		-3.04903	15.9408	6.49944	28162	50	106	3	2.83019	1.61072	3315|4233|11315	HSPB1|MET|PARK7	-1.04843	0	7	0	0	-6.89826	15.9408
1	-3.00465	GO:0034599	M1	1	0	GO Biological Processes	19	cellular response to oxidative stress		-3.00465	5.29593	4.60581	28162	301	106	6	5.66038	2.24449	1728|1785|3315|4233|9588|11315	NQO1|DNM2|HSPB1|MET|PRDX6|PARK7	-1.00844	0	7	0	0	-6.89826	15.9408
1	-2.6626	GO:1903201	M1	1	0	GO Biological Processes	19	regulation of oxidative stress-induced cell death		-2.6626	11.7211	5.44068	28162	68	106	3	2.83019	1.61072	3315|4233|11315	HSPB1|MET|PARK7	-0.741056	0	7	0	0	-6.89826	15.9408
1	-2.50724	GO:0034614	M1	1	0	GO Biological Processes	19	cellular response to reactive oxygen species		-2.50724	6.68375	4.41769	28162	159	106	4	3.77358	1.85085	1728|1785|4233|11315	NQO1|DNM2|MET|PARK7	-0.615434	0	7	0	0	-6.89826	15.9408
1	-2.4036	GO:0051099	M1	1	0	GO Biological Processes	19	positive regulation of binding		-2.4036	6.25128	4.22121	28162	170	106	4	3.77358	1.85085	4233|4830|6708|11315	MET|NME1|SPTA1|PARK7	-0.52528	0	7	0	0	-6.89826	15.9408
1	-2.40242	GO:1900407	M1	1	0	GO Biological Processes	19	regulation of cellular response to oxidative stress		-2.40242	9.48854	4.7891	28162	84	106	3	2.83019	1.61072	3315|4233|11315	HSPB1|MET|PARK7	-0.52528	0	7	0	0	-6.89826	15.9408
1	-2.35025	GO:0010634	M1	1	0	GO Biological Processes	19	positive regulation of epithelial cell migration		-2.35025	6.03816	4.12119	28162	176	106	4	3.77358	1.85085	382|2821|3315|4233	ARF6|GPI|HSPB1|MET	-0.486205	0	7	0	0	-6.89826	15.9408
1	-2.31854	GO:0036473	M1	1	0	GO Biological Processes	19	cell death in response to oxidative stress		-2.31854	8.85597	4.58827	28162	90	106	3	2.83019	1.61072	3315|4233|11315	HSPB1|MET|PARK7	-0.46301	0	7	0	0	-6.89826	15.9408
1	-2.31854	GO:0070301	M1	1	0	GO Biological Processes	19	cellular response to hydrogen peroxide		-2.31854	8.85597	4.58827	28162	90	106	3	2.83019	1.61072	1728|4233|11315	NQO1|MET|PARK7	-0.46301	0	7	0	0	-6.89826	15.9408
1	-2.26596	GO:1902882	M1	1	0	GO Biological Processes	19	regulation of response to oxidative stress		-2.26596	8.47912	4.4645	28162	94	106	3	2.83019	1.61072	3315|4233|11315	HSPB1|MET|PARK7	-0.424943	0	7	0	0	-6.89826	15.9408
1	-2.07596	GO:0010506	M1	1	0	GO Biological Processes	19	regulation of autophagy		-2.07596	4.01328	3.38964	28162	331	106	5	4.71698	2.05914	3315|4233|7345|9531|11315	HSPB1|MET|UCHL1|BAG3|PARK7	-0.28405	0	7	0	0	-6.89826	15.9408
1	-6.87257	GO:0010035	M1	1	0	GO Biological Processes	19	response to inorganic substance		-6.87257	6.37238	7.7628	28162	542	106	13	12.2642	3.18606	210|760|1728|1785|2203|2805|2937|3039|4151|4233|5224|7415|11315	ALAD|CA2|NQO1|DNM2|FBP1|GOT1|GSS|HBA1|MB|MET|PGAM2|VCP|PARK7	-4.21505	0	8	1	1	-6.87257	53.1358
1	-4.64171	WP4504	M1	1	0	WikiPathways	27	Cysteine and methionine catabolism		-4.64171	53.1358	12.4145	28162	15	106	3	2.83019	1.61072	2805|2937|6821	GOT1|GSS|SUOX	-2.308	0	8	0	0	-6.87257	53.1358
1	-4.24212	GO:0010038	M1	1	0	GO Biological Processes	19	response to metal ion		-4.24212	6.03816	5.84665	28162	352	106	8	7.54717	2.56566	210|760|1728|2203|2805|2937|5224|11315	ALAD|CA2|NQO1|FBP1|GOT1|GSS|PGAM2|PARK7	-1.99958	0	8	0	0	-6.87257	53.1358
1	-2.79812	GO:0046686	M1	1	0	GO Biological Processes	19	response to cadmium ion		-2.79812	13.0662	5.7988	28162	61	106	3	2.83019	1.61072	210|2805|2937	ALAD|GOT1|GSS	-0.844891	0	8	0	0	-6.87257	53.1358
1	-2.30516	WP3925	M1	1	0	WikiPathways	27	Amino Acid metabolism		-2.30516	8.75866	4.55662	28162	91	106	3	2.83019	1.61072	2805|2937|4594	GOT1|GSS|MMUT	-0.456944	0	8	0	0	-6.87257	53.1358
1	-2.16783	GO:0043200	M1	1	0	GO Biological Processes	19	response to amino acid		-2.16783	7.8141	4.23768	28162	102	106	3	2.83019	1.61072	210|1728|2937	ALAD|NQO1|GSS	-0.35542	0	8	0	0	-6.87257	53.1358
1	-6.63952	GO:0005740	M1	1	0	GO Cellular Components	20	mitochondrial envelope		-6.63952	5.12235	7.16721	28162	778	106	15	14.1509	3.38538	22|788|1785|2631|3313|4508|4702|4830|6821|8834|10651|11315|27089|51660|90550	ABCB7|SLC25A20|DNM2|NIPSNAP2|HSPA9|ATP6|NDUFA8|NME1|SUOX|TMEM11|MTX2|PARK7|UQCRQ|MPC1|MCU	-4.0016	0	9	1	1	-6.63952	34.2812
1	-5.68669	GO:0031304	M1	1	0	GO Cellular Components	20	intrinsic component of mitochondrial inner membrane		-5.68669	24.1527	10.5643	28162	55	106	5	4.71698	2.05914	3313|8834|10651|51660|90550	HSPA9|TMEM11|MTX2|MPC1|MCU	-3.17051	0	9	0	0	-6.63952	34.2812
1	-5.68669	GO:0031305	M1	1	0	GO Cellular Components	20	integral component of mitochondrial inner membrane		-5.68669	24.1527	10.5643	28162	55	106	5	4.71698	2.05914	3313|8834|10651|51660|90550	HSPA9|TMEM11|MTX2|MPC1|MCU	-3.17051	0	9	0	0	-6.63952	34.2812
1	-5.42826	GO:0031966	M1	1	0	GO Cellular Components	20	mitochondrial membrane		-5.42826	4.73127	6.27847	28162	730	106	13	12.2642	3.18606	22|788|1785|2631|3313|4508|4702|4830|8834|10651|27089|51660|90550	ABCB7|SLC25A20|DNM2|NIPSNAP2|HSPA9|ATP6|NDUFA8|NME1|TMEM11|MTX2|UQCRQ|MPC1|MCU	-2.96863	0	9	0	0	-6.63952	34.2812
1	-4.7782	GO:0098800	M1	1	0	GO Cellular Components	20	inner mitochondrial membrane protein complex		-4.7782	11.2259	7.50888	28162	142	106	6	5.66038	2.24449	3313|4508|4702|10651|27089|90550	HSPA9|ATP6|NDUFA8|MTX2|UQCRQ|MCU	-2.41837	0	9	0	0	-6.63952	34.2812
1	-4.75617	GO:0005743	M1	1	0	GO Cellular Components	20	mitochondrial inner membrane		-4.75617	5.38903	6.0431	28162	493	106	10	9.43396	2.83907	22|788|3313|4508|4702|8834|10651|27089|51660|90550	ABCB7|SLC25A20|HSPA9|ATP6|NDUFA8|TMEM11|MTX2|UQCRQ|MPC1|MCU	-2.39969	0	9	0	0	-6.63952	34.2812
1	-4.75108	GO:0032592	M1	1	0	GO Cellular Components	20	integral component of mitochondrial membrane		-4.75108	15.6282	8.30212	28162	85	106	5	4.71698	2.05914	3313|8834|10651|51660|90550	HSPA9|TMEM11|MTX2|MPC1|MCU	-2.39793	0	9	0	0	-6.63952	34.2812
1	-4.72636	GO:0098573	M1	1	0	GO Cellular Components	20	intrinsic component of mitochondrial membrane		-4.72636	15.4465	8.24722	28162	86	106	5	4.71698	2.05914	3313|8834|10651|51660|90550	HSPA9|TMEM11|MTX2|MPC1|MCU	-2.37651	0	9	0	0	-6.63952	34.2812
1	-4.36707	GO:0007005	M1	1	0	GO Biological Processes	19	mitochondrion organization		-4.36707	4.84816	5.59169	28162	548	106	10	9.43396	2.83907	1785|2631|3313|4508|4702|8834|9531|10651|11315|90550	DNM2|NIPSNAP2|HSPA9|ATP6|NDUFA8|TMEM11|BAG3|MTX2|PARK7|MCU	-2.08414	0	9	0	0	-6.63952	34.2812
1	-4.34062	GO:0019866	M1	1	0	GO Cellular Components	20	organelle inner membrane		-4.34062	4.81303	5.56123	28162	552	106	10	9.43396	2.83907	22|788|3313|4508|4702|8834|10651|27089|51660|90550	ABCB7|SLC25A20|HSPA9|ATP6|NDUFA8|TMEM11|MTX2|UQCRQ|MPC1|MCU	-2.06886	0	9	0	0	-6.63952	34.2812
1	-4.22257	GO:0007007	M1	1	0	GO Biological Processes	19	inner mitochondrial membrane organization		-4.22257	18.9771	8.2771	28162	56	106	4	3.77358	1.85085	3313|4508|8834|10651	HSPA9|ATP6|TMEM11|MTX2	-1.99269	0	9	0	0	-6.63952	34.2812
1	-4.08314	GO:0031301	M1	1	0	GO Cellular Components	20	integral component of organelle membrane		-4.08314	5.72893	5.63588	28162	371	106	8	7.54717	2.56566	821|3313|6253|8834|10113|10651|51660|90550	CANX|HSPA9|RTN2|TMEM11|PREB|MTX2|MPC1|MCU	-1.87279	0	9	0	0	-6.63952	34.2812
1	-3.8433	GO:0031300	M1	1	0	GO Cellular Components	20	intrinsic component of organelle membrane		-3.8433	5.28715	5.32152	28162	402	106	8	7.54717	2.56566	821|3313|6253|8834|10113|10651|51660|90550	CANX|HSPA9|RTN2|TMEM11|PREB|MTX2|MPC1|MCU	-1.67558	0	9	0	0	-6.63952	34.2812
1	-3.2924	GO:0098798	M1	1	0	GO Cellular Components	20	mitochondrial protein-containing complex		-3.2924	6.01538	5.04211	28162	265	106	6	5.66038	2.24449	3313|4508|4702|10651|27089|90550	HSPA9|ATP6|NDUFA8|MTX2|UQCRQ|MCU	-1.24028	0	9	0	0	-6.63952	34.2812
1	-3.21635	GO:0006839	M1	1	0	GO Biological Processes	19	mitochondrial transport		-3.21635	5.81779	4.92582	28162	274	106	6	5.66038	2.24449	788|4508|9531|10651|51660|90550	SLC25A20|ATP6|BAG3|MTX2|MPC1|MCU	-1.1789	0	9	0	0	-6.63952	34.2812
1	-3.10855	GO:1990542	M1	1	0	GO Biological Processes	19	mitochondrial transmembrane transport		-3.10855	9.7497	5.62575	28162	109	106	4	3.77358	1.85085	788|4508|51660|90550	SLC25A20|ATP6|MPC1|MCU	-1.09145	0	9	0	0	-6.63952	34.2812
1	-2.82788	GO:0031968	M1	1	0	GO Cellular Components	20	organelle outer membrane		-2.82788	6.03816	4.61125	28162	220	106	5	4.71698	2.05914	2631|3313|4830|10651|79073	NIPSNAP2|HSPA9|NME1|MTX2|TMEM109	-0.865308	0	9	0	0	-6.63952	34.2812
1	-2.81061	GO:0019867	M1	1	0	GO Cellular Components	20	outer membrane		-2.81061	5.98377	4.58232	28162	222	106	5	4.71698	2.05914	2631|3313|4830|10651|79073	NIPSNAP2|HSPA9|NME1|MTX2|TMEM109	-0.853403	0	9	0	0	-6.63952	34.2812
1	-2.66248	GO:0007006	M1	1	0	GO Biological Processes	19	mitochondrial membrane organization		-2.66248	7.37998	4.71787	28162	144	106	4	3.77358	1.85085	3313|4508|8834|10651	HSPA9|ATP6|TMEM11|MTX2	-0.741056	0	9	0	0	-6.63952	34.2812
1	-2.19421	GO:0005741	M1	1	0	GO Cellular Components	20	mitochondrial outer membrane		-2.19421	5.44983	3.83267	28162	195	106	4	3.77358	1.85085	2631|3313|4830|10651	NIPSNAP2|HSPA9|NME1|MTX2	-0.37363	0	9	0	0	-6.63952	34.2812
1	-6.62352	GO:0016853	M1	1	0	GO Molecular Functions	21	isomerase activity		-6.62352	12.7271	9.34275	28162	167	106	8	7.54717	2.56566	2821|4594|5224|5236|5481|10007|10961|23071	GPI|MMUT|PGAM2|PGM1|PPID|GNPDA1|ERP29|ERP44	-3.99195	0	10	1	1	-6.62352	22.1399
1	-4.48844	hsa00520	M1	1	0	KEGG Pathway	24	Amino sugar and nucleotide sugar metabolism		-4.48844	22.1399	9.01005	28162	48	106	4	3.77358	1.85085	2821|5236|10007|54187	GPI|PGM1|GNPDA1|NANS	-2.17638	0	10	0	0	-6.62352	22.1399
1	-4.48844	ko00520	M1	1	0	KEGG Pathway	24	Amino sugar and nucleotide sugar metabolism		-4.48844	22.1399	9.01005	28162	48	106	4	3.77358	1.85085	2821|5236|10007|54187	GPI|PGM1|GNPDA1|NANS	-2.17638	0	10	0	0	-6.62352	22.1399
1	-4.31721	GO:0016860	M1	1	0	GO Molecular Functions	21	intramolecular oxidoreductase activity		-4.31721	20.0513	8.53303	28162	53	106	4	3.77358	1.85085	2821|10007|10961|23071	GPI|GNPDA1|ERP29|ERP44	-2.0563	0	10	0	0	-6.62352	22.1399
1	-6.27539	GO:0006520	M1	1	0	GO Biological Processes	19	cellular amino acid metabolic process		-6.27539	8.00239	7.88901	28162	332	106	10	9.43396	2.83907	642|1728|2805|2937|4594|5710|8659|11315|27068|55699	BLMH|NQO1|GOT1|GSS|MMUT|PSMD4|ALDH4A1|PARK7|PPA2|IARS2	-3.68577	0	11	1	1	-6.27539	12.8554
1	-2.77776	GO:0006521	M1	1	0	GO Biological Processes	19	regulation of cellular amino acid metabolic process		-2.77776	12.8554	5.74414	28162	62	106	3	2.83019	1.61072	1728|5710|11315	NQO1|PSMD4|PARK7	-0.832382	0	11	0	0	-6.27539	12.8554
1	-2.50898	GO:0033238	M1	1	0	GO Biological Processes	19	regulation of cellular amine metabolic process		-2.50898	10.3511	5.05053	28162	77	106	3	2.83019	1.61072	1728|5710|11315	NQO1|PSMD4|PARK7	-0.615434	0	11	0	0	-6.27539	12.8554
1	-2.19904	GO:0062012	M1	1	0	GO Biological Processes	19	regulation of small molecule metabolic process		-2.19904	3.63944	3.42204	28162	438	106	6	5.66038	2.24449	1642|1728|2203|5710|7415|11315	DDB1|NQO1|FBP1|PSMD4|VCP|PARK7	-0.376972	0	11	0	0	-6.27539	12.8554
1	-5.76667	GO:0006790	M1	1	0	GO Biological Processes	19	sulfur compound metabolic process		-5.76667	7.02855	7.25313	28162	378	106	10	9.43396	2.83907	642|2937|2946|2947|3313|4594|6821|11315|25828|55748	BLMH|GSS|GSTM2|GSTM3|HSPA9|MMUT|SUOX|PARK7|TXN2|CNDP2	-3.23074	0	12	1	1	-5.76667	21.5416
1	-3.43545	GO:0000096	M1	1	0	GO Biological Processes	19	sulfur amino acid metabolic process		-3.43545	21.5416	7.68515	28162	37	106	3	2.83019	1.61072	642|4594|25828	BLMH|MMUT|TXN2	-1.35419	0	12	0	0	-5.76667	21.5416
1	-5.6643	GO:0010498	M1	1	0	GO Biological Processes	19	proteasomal protein catabolic process		-5.6643	6.05067	6.88194	28162	483	106	11	10.3774	2.9621	210|1642|5710|7345|7415|8065|9097|11315|23392|57095|493829	ALAD|DDB1|PSMD4|UCHL1|VCP|CUL5|USP14|PARK7|ECPAS|PITHD1|TRIM72	-3.15291	0	13	1	1	-5.6643	21.4257
1	-5.42622	GO:0000502	M1	1	0	GO Cellular Components	20	proteasome complex		-5.42622	21.4257	9.89657	28162	62	106	5	4.71698	2.05914	3315|5710|7415|9097|23392	HSPB1|PSMD4|VCP|USP14|ECPAS	-2.96863	0	13	0	0	-5.6643	21.4257
1	-5.22692	GO:1905369	M1	1	0	GO Cellular Components	20	endopeptidase complex		-5.22692	19.5352	9.40611	28162	68	106	5	4.71698	2.05914	3315|5710|7415|9097|23392	HSPB1|PSMD4|VCP|USP14|ECPAS	-2.80081	0	13	0	0	-5.6643	21.4257
1	-4.65822	GO:0051603	M1	1	0	GO Biological Processes	19	proteolysis involved in cellular protein catabolic process		-4.65822	4.32585	5.62376	28162	737	106	12	11.3208	3.07748	210|1508|1642|5710|7345|7415|8065|9097|11315|23392|57095|493829	ALAD|CTSB|DDB1|PSMD4|UCHL1|VCP|CUL5|USP14|PARK7|ECPAS|PITHD1|TRIM72	-2.31813	0	13	0	0	-5.6643	21.4257
1	-4.58427	GO:1905368	M1	1	0	GO Cellular Components	20	peptidase complex		-4.58427	14.4391	7.93609	28162	92	106	5	4.71698	2.05914	3315|5710|7415|9097|23392	HSPB1|PSMD4|VCP|USP14|ECPAS	-2.25997	0	13	0	0	-5.6643	21.4257
1	-4.46453	GO:0043161	M1	1	0	GO Biological Processes	19	proteasome-mediated ubiquitin-dependent protein catabolic process		-4.46453	5.61294	5.89692	28162	426	106	9	8.49057	2.70737	1642|5710|7345|7415|8065|9097|11315|23392|493829	DDB1|PSMD4|UCHL1|VCP|CUL5|USP14|PARK7|ECPAS|TRIM72	-2.15547	0	13	0	0	-5.6643	21.4257
1	-4.32848	GO:0044257	M1	1	0	GO Biological Processes	19	cellular protein catabolic process		-4.32848	4.00019	5.28134	28162	797	106	12	11.3208	3.07748	210|1508|1642|5710|7345|7415|8065|9097|11315|23392|57095|493829	ALAD|CTSB|DDB1|PSMD4|UCHL1|VCP|CUL5|USP14|PARK7|ECPAS|PITHD1|TRIM72	-2.05945	0	13	0	0	-5.6643	21.4257
1	-3.13955	GO:0006511	M1	1	0	GO Biological Processes	19	ubiquitin-dependent protein catabolic process		-3.13955	3.72448	4.2923	28162	642	106	9	8.49057	2.70737	1642|5710|7345|7415|8065|9097|11315|23392|493829	DDB1|PSMD4|UCHL1|VCP|CUL5|USP14|PARK7|ECPAS|TRIM72	-1.11628	0	13	0	0	-5.6643	21.4257
1	-3.11103	GO:0019941	M1	1	0	GO Biological Processes	19	modification-dependent protein catabolic process		-3.11103	3.68999	4.25819	28162	648	106	9	8.49057	2.70737	1642|5710|7345|7415|8065|9097|11315|23392|493829	DDB1|PSMD4|UCHL1|VCP|CUL5|USP14|PARK7|ECPAS|TRIM72	-1.09145	0	13	0	0	-5.6643	21.4257
1	-3.05961	GO:0043632	M1	1	0	GO Biological Processes	19	modification-dependent macromolecule catabolic process		-3.05961	3.6284	4.1967	28162	659	106	9	8.49057	2.70737	1642|5710|7345|7415|8065|9097|11315|23392|493829	DDB1|PSMD4|UCHL1|VCP|CUL5|USP14|PARK7|ECPAS|TRIM72	-1.05307	0	13	0	0	-5.6643	21.4257
1	-2.74059	GO:0140535	M1	1	0	GO Cellular Components	20	intracellular protein-containing complex		-2.74059	3.26209	3.81436	28162	733	106	9	8.49057	2.70737	1642|3315|5573|5710|7415|8065|9097|23392|25940	DDB1|HSPB1|PRKAR1A|PSMD4|VCP|CUL5|USP14|ECPAS|FAM98A	-0.804192	0	13	0	0	-5.6643	21.4257
1	-2.46207	GO:0030433	M1	1	0	GO Biological Processes	19	ubiquitin-dependent ERAD pathway		-2.46207	9.96297	4.93454	28162	80	106	3	2.83019	1.61072	7415|9097|23392	VCP|USP14|ECPAS	-0.579353	0	13	0	0	-5.6643	21.4257
1	-2.3508	GO:0016579	M1	1	0	GO Biological Processes	19	protein deubiquitination		-2.3508	4.67745	3.82859	28162	284	106	5	4.71698	2.05914	5710|7345|7415|9097|11315	PSMD4|UCHL1|VCP|USP14|PARK7	-0.486205	0	13	0	0	-5.6643	21.4257
1	-2.30516	GO:0090734	M1	1	0	GO Cellular Components	20	site of DNA damage		-2.30516	8.75866	4.55662	28162	91	106	3	2.83019	1.61072	1642|7415|8065	DDB1|VCP|CUL5	-0.456944	0	13	0	0	-5.6643	21.4257
1	-2.24538	GO:0070646	M1	1	0	GO Biological Processes	19	protein modification by small protein removal		-2.24538	4.41328	3.65949	28162	301	106	5	4.71698	2.05914	5710|7345|7415|9097|11315	PSMD4|UCHL1|VCP|USP14|PARK7	-0.410436	0	13	0	0	-5.6643	21.4257
1	-2.16783	GO:0036503	M1	1	0	GO Biological Processes	19	ERAD pathway		-2.16783	7.8141	4.23768	28162	102	106	3	2.83019	1.61072	7415|9097|23392	VCP|USP14|ECPAS	-0.35542	0	13	0	0	-5.6643	21.4257
1	-5.64737	GO:0051287	M1	1	0	GO Molecular Functions	21	NAD binding		-5.64737	23.7214	10.4615	28162	56	106	5	4.71698	2.05914	316|3421|9380|10873|51084	AOX1|IDH3G|GRHPR|ME3|CRYL1	-3.14073	0	14	1	1	-5.64737	23.7214
1	-4.10883	GO:0045333	M1	1	0	GO Biological Processes	19	cellular respiration		-4.10883	8.52447	6.34564	28162	187	106	6	5.66038	2.24449	3421|4702|7415|10873|11315|27089	IDH3G|NDUFA8|VCP|ME3|PARK7|UQCRQ	-1.88883	0	14	0	0	-5.64737	23.7214
1	-4.04688	GO:0015980	M1	1	0	GO Biological Processes	19	energy derivation by oxidation of organic compounds		-4.04688	6.68977	5.86008	28162	278	106	7	6.60377	2.41217	3421|4702|5236|7415|10873|11315|27089	IDH3G|NDUFA8|PGM1|VCP|ME3|PARK7|UQCRQ	-1.84127	0	14	0	0	-5.64737	23.7214
1	-3.99823	GO:0016616	M1	1	0	GO Molecular Functions	21	oxidoreductase activity, acting on the CH-OH group of donors, NAD or NADP as acceptor		-3.99823	10.8885	6.72799	28162	122	106	5	4.71698	2.05914	3421|9380|10873|51084|57665	IDH3G|GRHPR|ME3|CRYL1|RDH14	-1.80196	0	14	0	0	-5.64737	23.7214
1	-3.8373	GO:0016614	M1	1	0	GO Molecular Functions	21	oxidoreductase activity, acting on CH-OH group of donors		-3.8373	10.0636	6.41565	28162	132	106	5	4.71698	2.05914	3421|9380|10873|51084|57665	IDH3G|GRHPR|ME3|CRYL1|RDH14	-1.67223	0	14	0	0	-5.64737	23.7214
1	-2.37375	GO:0009060	M1	1	0	GO Biological Processes	19	aerobic respiration		-2.37375	9.26788	4.71998	28162	86	106	3	2.83019	1.61072	3421|7415|10873	IDH3G|VCP|ME3	-0.503207	0	14	0	0	-5.64737	23.7214
1	-5.54319	WP1995	M1	1	0	WikiPathways	27	Effects of Nitric Oxide		-5.54319	99.6297	17.1493	28162	8	106	3	2.83019	1.61072	316|3039|4151	AOX1|HBA1|MB	-3.05954	0	15	1	1	-5.54319	99.6297
1	-4.24877	GO:0015669	M1	1	0	GO Biological Processes	19	gas transport		-4.24877	39.8519	10.6835	28162	20	106	3	2.83019	1.61072	760|3039|4151	CA2|HBA1|MB	-2.00365	0	15	0	0	-5.54319	99.6297
1	-3.36735	GO:0019825	M1	1	0	GO Molecular Functions	21	oxygen binding		-3.36735	20.4369	7.46607	28162	39	106	3	2.83019	1.61072	3039|4151|11315	HBA1|MB|PARK7	-1.2966	0	15	0	0	-5.54319	99.6297
1	-2.68101	GO:0140104	M1	1	0	GO Molecular Functions	21	molecular carrier activity		-2.68101	11.8961	5.48855	28162	67	106	3	2.83019	1.61072	3039|4151|11315	HBA1|MB|PARK7	-0.754653	0	15	0	0	-5.54319	99.6297
1	-2.59828	GO:0046906	M1	1	0	GO Molecular Functions	21	tetrapyrrole binding		-2.59828	7.08478	4.59285	28162	150	106	4	3.77358	1.85085	3039|4151|4594|6821	HBA1|MB|MMUT|SUOX	-0.687765	0	15	0	0	-5.54319	99.6297
1	-5.45343	GO:0055001	M1	1	0	GO Biological Processes	19	muscle cell development		-5.45343	11.07	8.04664	28162	168	106	7	6.60377	2.41217	274|844|5573|7111|9948|246329|284612	BIN1|CASQ1|PRKAR1A|TMOD1|WDR1|STAC3|SYPL2	-2.983	0	16	1	1	-5.45343	20.9747
1	-4.78165	GO:0097435	M1	1	0	GO Biological Processes	19	supramolecular fiber organization		-4.78165	4.45272	5.75232	28162	716	106	12	11.3208	3.07748	226|274|382|844|4233|5573|6708|7111|9948|11315|22998|90550	ALDOA|BIN1|ARF6|CASQ1|MET|PRKAR1A|SPTA1|TMOD1|WDR1|PARK7|LIMCH1|MCU	-2.41843	0	16	0	0	-5.45343	20.9747
1	-4.37876	GO:0007015	M1	1	0	GO Biological Processes	19	actin filament organization		-4.37876	5.47165	5.79078	28162	437	106	9	8.49057	2.70737	226|274|382|4233|6708|7111|9948|22998|90550	ALDOA|BIN1|ARF6|MET|SPTA1|TMOD1|WDR1|LIMCH1|MCU	-2.09018	0	16	0	0	-5.45343	20.9747
1	-4.34804	GO:0055002	M1	1	0	GO Biological Processes	19	striated muscle cell development		-4.34804	12.8971	7.43508	28162	103	106	5	4.71698	2.05914	844|5573|7111|9948|246329	CASQ1|PRKAR1A|TMOD1|WDR1|STAC3	-2.07093	0	16	0	0	-5.45343	20.9747
1	-4.29552	GO:0043254	M1	1	0	GO Biological Processes	19	regulation of protein-containing complex assembly		-4.29552	5.33731	5.68818	28162	448	106	9	8.49057	2.70737	274|382|1642|4233|6708|7111|7415|10113|11315	BIN1|ARF6|DDB1|MET|SPTA1|TMOD1|VCP|PREB|PARK7	-2.03728	0	16	0	0	-5.45343	20.9747
1	-4.19154	GO:0030036	M1	1	0	GO Biological Processes	19	actin cytoskeleton organization		-4.19154	4.19895	5.25266	28162	696	106	11	10.3774	2.9621	226|274|382|844|4233|5573|6708|7111|9948|22998|90550	ALDOA|BIN1|ARF6|CASQ1|MET|PRKAR1A|SPTA1|TMOD1|WDR1|LIMCH1|MCU	-1.96415	0	16	0	0	-5.45343	20.9747
1	-4.14058	GO:0042692	M1	1	0	GO Biological Processes	19	muscle cell differentiation		-4.14058	5.8391	5.7118	28162	364	106	8	7.54717	2.56566	274|844|5573|7111|9948|246329|284612|493829	BIN1|CASQ1|PRKAR1A|TMOD1|WDR1|STAC3|SYPL2|TRIM72	-1.91567	0	16	0	0	-5.45343	20.9747
1	-4.13321	GO:0030239	M1	1	0	GO Biological Processes	19	myofibril assembly		-4.13321	18.0122	8.04031	28162	59	106	4	3.77358	1.85085	844|5573|7111|9948	CASQ1|PRKAR1A|TMOD1|WDR1	-1.91076	0	16	0	0	-5.45343	20.9747
1	-4.09601	GO:0110053	M1	1	0	GO Biological Processes	19	regulation of actin filament organization		-4.09601	6.81229	5.93166	28162	273	106	7	6.60377	2.41217	274|382|4233|6708|7111|9948|22998	BIN1|ARF6|MET|SPTA1|TMOD1|WDR1|LIMCH1	-1.87844	0	16	0	0	-5.45343	20.9747
1	-4.09127	GO:1902903	M1	1	0	GO Biological Processes	19	regulation of supramolecular fiber organization		-4.09127	5.74442	5.64661	28162	370	106	8	7.54717	2.56566	274|382|4233|6708|7111|9948|11315|22998	BIN1|ARF6|MET|SPTA1|TMOD1|WDR1|PARK7|LIMCH1	-1.87612	0	16	0	0	-5.45343	20.9747
1	-4.03332	GO:0031032	M1	1	0	GO Biological Processes	19	actomyosin structure organization		-4.03332	8.25946	6.22026	28162	193	106	6	5.66038	2.24449	844|4233|5573|7111|9948|22998	CASQ1|MET|PRKAR1A|TMOD1|WDR1|LIMCH1	-1.83241	0	16	0	0	-5.45343	20.9747
1	-3.88713	GO:0051258	M1	1	0	GO Biological Processes	19	protein polymerization		-3.88713	6.30425	5.6293	28162	295	106	7	6.60377	2.41217	274|382|844|1785|4233|6708|7111	BIN1|ARF6|CASQ1|DNM2|MET|SPTA1|TMOD1	-1.70674	0	16	0	0	-5.45343	20.9747
1	-3.74955	GO:0044089	M1	1	0	GO Biological Processes	19	positive regulation of cellular component biogenesis		-3.74955	4.52006	5.02375	28162	529	106	9	8.49057	2.70737	274|382|1642|1785|4233|7415|11315|22998|25940	BIN1|ARF6|DDB1|DNM2|MET|VCP|PARK7|LIMCH1|FAM98A	-1.60954	0	16	0	0	-5.45343	20.9747
1	-3.69042	GO:0030029	M1	1	0	GO Biological Processes	19	actin filament-based process		-3.69042	3.68069	4.70978	28162	794	106	11	10.3774	2.9621	226|274|382|844|4233|5573|6708|7111|9948|22998|90550	ALDOA|BIN1|ARF6|CASQ1|MET|PRKAR1A|SPTA1|TMOD1|WDR1|LIMCH1|MCU	-1.56323	0	16	0	0	-5.45343	20.9747
1	-3.41337	GO:0032956	M1	1	0	GO Biological Processes	19	regulation of actin cytoskeleton organization		-3.41337	5.26843	4.96051	28162	353	106	7	6.60377	2.41217	274|382|4233|6708|7111|9948|22998	BIN1|ARF6|MET|SPTA1|TMOD1|WDR1|LIMCH1	-1.33388	0	16	0	0	-5.45343	20.9747
1	-3.40092	GO:0045214	M1	1	0	GO Biological Processes	19	sarcomere organization		-3.40092	20.9747	7.57351	28162	38	106	3	2.83019	1.61072	844|5573|9948	CASQ1|PRKAR1A|WDR1	-1.3232	0	16	0	0	-5.45343	20.9747
1	-3.3805	GO:0031334	M1	1	0	GO Biological Processes	19	positive regulation of protein-containing complex assembly		-3.3805	6.25128	5.17777	28162	255	106	6	5.66038	2.24449	274|382|1642|4233|7415|11315	BIN1|ARF6|DDB1|MET|VCP|PARK7	-1.30453	0	16	0	0	-5.45343	20.9747
1	-3.30278	GO:0061061	M1	1	0	GO Biological Processes	19	muscle structure development		-3.30278	3.92629	4.48752	28162	609	106	9	8.49057	2.70737	274|844|5573|7111|8531|9948|246329|284612|493829	BIN1|CASQ1|PRKAR1A|TMOD1|YBX3|WDR1|STAC3|SYPL2|TRIM72	-1.24566	0	16	0	0	-5.45343	20.9747
1	-3.24923	GO:0010927	M1	1	0	GO Biological Processes	19	cellular component assembly involved in morphogenesis		-3.24923	10.6272	5.92793	28162	100	106	4	3.77358	1.85085	844|5573|7111|9948	CASQ1|PRKAR1A|TMOD1|WDR1	-1.20531	0	16	0	0	-5.45343	20.9747
1	-3.24137	GO:0051146	M1	1	0	GO Biological Processes	19	striated muscle cell differentiation		-3.24137	5.8822	4.964	28162	271	106	6	5.66038	2.24449	844|5573|7111|9948|246329|493829	CASQ1|PRKAR1A|TMOD1|WDR1|STAC3|TRIM72	-1.19908	0	16	0	0	-5.45343	20.9747
1	-3.16297	GO:0008064	M1	1	0	GO Biological Processes	19	regulation of actin polymerization or depolymerization		-3.16297	7.18052	5.18411	28162	185	106	5	4.71698	2.05914	274|382|6708|7111|9948	BIN1|ARF6|SPTA1|TMOD1|WDR1	-1.13188	0	16	0	0	-5.45343	20.9747
1	-3.15694	GO:0032970	M1	1	0	GO Biological Processes	19	regulation of actin filament-based process		-3.15694	4.7686	4.60652	28162	390	106	7	6.60377	2.41217	274|382|4233|6708|7111|9948|22998	BIN1|ARF6|MET|SPTA1|TMOD1|WDR1|LIMCH1	-1.129	0	16	0	0	-5.45343	20.9747
1	-3.15242	GO:0030832	M1	1	0	GO Biological Processes	19	regulation of actin filament length		-3.15242	7.14192	5.16573	28162	186	106	5	4.71698	2.05914	274|382|6708|7111|9948	BIN1|ARF6|SPTA1|TMOD1|WDR1	-1.12604	0	16	0	0	-5.45343	20.9747
1	-2.98237	GO:1902905	M1	1	0	GO Biological Processes	19	positive regulation of supramolecular fiber organization		-2.98237	6.54382	4.8726	28162	203	106	5	4.71698	2.05914	274|382|4233|9948|22998	BIN1|ARF6|MET|WDR1|LIMCH1	-0.989676	0	16	0	0	-5.45343	20.9747
1	-2.9515	GO:0030834	M1	1	0	GO Biological Processes	19	regulation of actin filament depolymerization		-2.9515	14.76	6.22104	28162	54	106	3	2.83019	1.61072	6708|7111|9948	SPTA1|TMOD1|WDR1	-0.965375	0	16	0	0	-5.45343	20.9747
1	-2.87185	GO:0008154	M1	1	0	GO Biological Processes	19	actin polymerization or depolymerization		-2.87185	6.17859	4.68519	28162	215	106	5	4.71698	2.05914	274|382|6708|7111|9948	BIN1|ARF6|SPTA1|TMOD1|WDR1	-0.896968	0	16	0	0	-5.45343	20.9747
1	-2.83993	GO:0030042	M1	1	0	GO Biological Processes	19	actin filament depolymerization		-2.83993	13.5091	5.91208	28162	59	106	3	2.83019	1.61072	6708|7111|9948	SPTA1|TMOD1|WDR1	-0.874658	0	16	0	0	-5.45343	20.9747
1	-2.82788	GO:0051495	M1	1	0	GO Biological Processes	19	positive regulation of cytoskeleton organization		-2.82788	6.03816	4.61125	28162	220	106	5	4.71698	2.05914	274|382|4233|9948|22998	BIN1|ARF6|MET|WDR1|LIMCH1	-0.865308	0	16	0	0	-5.45343	20.9747
1	-2.78505	GO:0032271	M1	1	0	GO Biological Processes	19	regulation of protein polymerization		-2.78505	5.90398	4.53957	28162	225	106	5	4.71698	2.05914	274|382|4233|6708|7111	BIN1|ARF6|MET|SPTA1|TMOD1	-0.835758	0	16	0	0	-5.45343	20.9747
1	-2.55291	GO:0032535	M1	1	0	GO Biological Processes	19	regulation of cellular component size		-2.55291	4.30831	3.93742	28162	370	106	6	5.66038	2.24449	274|382|1785|6708|7111|9948	BIN1|ARF6|DNM2|SPTA1|TMOD1|WDR1	-0.648328	0	16	0	0	-5.45343	20.9747
1	-2.52765	GO:0015629	M1	1	0	GO Cellular Components	20	actin cytoskeleton		-2.52765	3.69733	3.752	28162	503	106	7	6.60377	2.41217	226|274|6708|7111|9531|9948|22998	ALDOA|BIN1|SPTA1|TMOD1|BAG3|WDR1|LIMCH1	-0.626599	0	16	0	0	-5.45343	20.9747
1	-2.48065	GO:0051493	M1	1	0	GO Biological Processes	19	regulation of cytoskeleton organization		-2.48065	3.62525	3.68854	28162	513	106	7	6.60377	2.41217	274|382|4233|6708|7111|9948|22998	BIN1|ARF6|MET|SPTA1|TMOD1|WDR1|LIMCH1	-0.593427	0	16	0	0	-5.45343	20.9747
1	-2.4127	GO:0030833	M1	1	0	GO Biological Processes	19	regulation of actin filament polymerization		-2.4127	6.28827	4.23834	28162	169	106	4	3.77358	1.85085	274|382|6708|7111	BIN1|ARF6|SPTA1|TMOD1	-0.532224	0	16	0	0	-5.45343	20.9747
1	-2.38799	GO:1901879	M1	1	0	GO Biological Processes	19	regulation of protein depolymerization		-2.38799	9.37691	4.75425	28162	85	106	3	2.83019	1.61072	6708|7111|9948	SPTA1|TMOD1|WDR1	-0.516357	0	16	0	0	-5.45343	20.9747
1	-2.25407	GO:0022411	M1	1	0	GO Biological Processes	19	cellular component disassembly		-2.25407	3.2916	3.38218	28162	565	106	7	6.60377	2.41217	382|3818|6708|7111|7415|9948|11315	ARF6|KLKB1|SPTA1|TMOD1|VCP|WDR1|PARK7	-0.415087	0	16	0	0	-5.45343	20.9747
1	-2.24957	GO:0030041	M1	1	0	GO Biological Processes	19	actin filament polymerization		-2.24957	5.65275	3.93437	28162	188	106	4	3.77358	1.85085	274|382|6708|7111	BIN1|ARF6|SPTA1|TMOD1	-0.413619	0	16	0	0	-5.45343	20.9747
1	-2.18505	GO:0003779	M1	1	0	GO Molecular Functions	21	actin binding		-2.18505	3.61468	3.40172	28162	441	106	6	5.66038	2.24449	226|274|6708|7111|9948|22998	ALDOA|BIN1|SPTA1|TMOD1|WDR1|LIMCH1	-0.368797	0	16	0	0	-5.45343	20.9747
1	-2.17801	GO:0010638	M1	1	0	GO Biological Processes	19	positive regulation of organelle organization		-2.17801	3.18451	3.27902	28162	584	106	7	6.60377	2.41217	274|382|4233|9948|11315|22998|90550	BIN1|ARF6|MET|WDR1|PARK7|LIMCH1|MCU	-0.362725	0	16	0	0	-5.45343	20.9747
1	-2.14463	GO:0030863	M1	1	0	GO Cellular Components	20	cortical cytoskeleton		-2.14463	7.66382	4.18481	28162	104	106	3	2.83019	1.61072	6708|7111|9948	SPTA1|TMOD1|WDR1	-0.337908	0	16	0	0	-5.45343	20.9747
1	-2.07596	GO:0051015	M1	1	0	GO Molecular Functions	21	actin filament binding		-2.07596	5.03657	3.61759	28162	211	106	4	3.77358	1.85085	274|6708|7111|9948	BIN1|SPTA1|TMOD1|WDR1	-0.28405	0	16	0	0	-5.45343	20.9747
1	-2.04604	GO:0051261	M1	1	0	GO Biological Processes	19	protein depolymerization		-2.04604	7.05343	3.9632	28162	113	106	3	2.83019	1.61072	6708|7111|9948	SPTA1|TMOD1|WDR1	-0.255949	0	16	0	0	-5.45343	20.9747
1	-5.36973	GO:0032411	M1	1	0	GO Biological Processes	19	positive regulation of transporter activity		-5.36973	14.2328	8.625	28162	112	106	6	5.66038	2.24449	844|1785|2631|2946|11315|246329	CASQ1|DNM2|NIPSNAP2|GSTM2|PARK7|STAC3	-2.9205	0	17	1	1	-5.36973	28.7221
1	-5.32014	GO:0006941	M1	1	0	GO Biological Processes	19	striated muscle contraction		-5.32014	10.5668	7.82557	28162	176	106	7	6.60377	2.41217	226|274|844|2946|4151|5224|246329	ALDOA|BIN1|CASQ1|GSTM2|MB|PGAM2|STAC3	-2.88314	0	17	0	0	-5.36973	28.7221
1	-5.11846	GO:0006936	M1	1	0	GO Biological Processes	19	muscle contraction		-5.11846	6.79294	6.72254	28162	352	106	9	8.49057	2.70737	226|274|844|2946|4151|5224|7111|246329|493829	ALDOA|BIN1|CASQ1|GSTM2|MB|PGAM2|TMOD1|STAC3|TRIM72	-2.70873	0	17	0	0	-5.36973	28.7221
1	-5.05479	GO:0034765	M1	1	0	GO Biological Processes	19	regulation of ion transmembrane transport		-5.05479	5.2187	6.19821	28162	560	106	11	10.3774	2.9621	274|760|844|1785|2631|2946|6253|9948|11315|79073|246329	BIN1|CA2|CASQ1|DNM2|NIPSNAP2|GSTM2|RTN2|WDR1|PARK7|TMEM109|STAC3	-2.64882	0	17	0	0	-5.36973	28.7221
1	-5.0187	GO:0034762	M1	1	0	GO Biological Processes	19	regulation of transmembrane transport		-5.0187	5.17252	6.15822	28162	565	106	11	10.3774	2.9621	274|760|844|1785|2631|2946|6253|9948|11315|79073|246329	BIN1|CA2|CASQ1|DNM2|NIPSNAP2|GSTM2|RTN2|WDR1|PARK7|TMEM109|STAC3	-2.61646	0	17	0	0	-5.36973	28.7221
1	-4.94389	GO:1901021	M1	1	0	GO Biological Processes	19	positive regulation of calcium ion transmembrane transporter activity		-4.94389	28.7221	10.3716	28162	37	106	4	3.77358	1.85085	844|2631|2946|246329	CASQ1|NIPSNAP2|GSTM2|STAC3	-2.56688	0	17	0	0	-5.36973	28.7221
1	-4.6006	GO:0003009	M1	1	0	GO Biological Processes	19	skeletal muscle contraction		-4.6006	23.6159	9.33255	28162	45	106	4	3.77358	1.85085	844|2946|4151|246329	CASQ1|GSTM2|MB|STAC3	-2.27319	0	17	0	0	-5.36973	28.7221
1	-4.38354	GO:0030315	M1	1	0	GO Cellular Components	20	T-tubule		-4.38354	20.8376	8.71565	28162	51	106	4	3.77358	1.85085	274|844|6253|246329	BIN1|CASQ1|RTN2|STAC3	-2.09209	0	17	0	0	-5.36973	28.7221
1	-4.34804	GO:0032414	M1	1	0	GO Biological Processes	19	positive regulation of ion transmembrane transporter activity		-4.34804	12.8971	7.43508	28162	103	106	5	4.71698	2.05914	844|1785|2631|2946|246329	CASQ1|DNM2|NIPSNAP2|GSTM2|STAC3	-2.07093	0	17	0	0	-5.36973	28.7221
1	-4.25848	GO:0003012	M1	1	0	GO Biological Processes	19	muscle system process		-4.25848	5.2784	5.64266	28162	453	106	9	8.49057	2.70737	226|274|844|2946|4151|5224|7111|246329|493829	ALDOA|BIN1|CASQ1|GSTM2|MB|PGAM2|TMOD1|STAC3|TRIM72	-2.01077	0	17	0	0	-5.36973	28.7221
1	-4.22257	GO:0050879	M1	1	0	GO Biological Processes	19	multicellular organismal movement		-4.22257	18.9771	8.2771	28162	56	106	4	3.77358	1.85085	844|2946|4151|246329	CASQ1|GSTM2|MB|STAC3	-1.99269	0	17	0	0	-5.36973	28.7221
1	-4.22257	GO:0050881	M1	1	0	GO Biological Processes	19	musculoskeletal movement		-4.22257	18.9771	8.2771	28162	56	106	4	3.77358	1.85085	844|2946|4151|246329	CASQ1|GSTM2|MB|STAC3	-1.99269	0	17	0	0	-5.36973	28.7221
1	-3.91315	GO:0030017	M1	1	0	GO Cellular Components	20	sarcomere		-3.91315	7.85259	6.0229	28162	203	106	6	5.66038	2.24449	226|274|844|6253|7111|9531	ALDOA|BIN1|CASQ1|RTN2|TMOD1|BAG3	-1.72828	0	17	0	0	-5.36973	28.7221
1	-3.86693	GO:0034764	M1	1	0	GO Biological Processes	19	positive regulation of transmembrane transport		-3.86693	7.70085	5.9477	28162	207	106	6	5.66038	2.24449	760|844|1785|2631|2946|246329	CA2|CASQ1|DNM2|NIPSNAP2|GSTM2|STAC3	-1.69097	0	17	0	0	-5.36973	28.7221
1	-3.86693	GO:0034767	M1	1	0	GO Biological Processes	19	positive regulation of ion transmembrane transport		-3.86693	7.70085	5.9477	28162	207	106	6	5.66038	2.24449	760|844|1785|2631|2946|246329	CA2|CASQ1|DNM2|NIPSNAP2|GSTM2|STAC3	-1.69097	0	17	0	0	-5.36973	28.7221
1	-3.84281	GO:1904427	M1	1	0	GO Biological Processes	19	positive regulation of calcium ion transmembrane transport		-3.84281	15.1817	7.30212	28162	70	106	4	3.77358	1.85085	844|2631|2946|246329	CASQ1|NIPSNAP2|GSTM2|STAC3	-1.67558	0	17	0	0	-5.36973	28.7221
1	-3.84281	GO:0016529	M1	1	0	GO Cellular Components	20	sarcoplasmic reticulum		-3.84281	15.1817	7.30212	28162	70	106	4	3.77358	1.85085	844|2946|6253|79073	CASQ1|GSTM2|RTN2|TMEM109	-1.67558	0	17	0	0	-5.36973	28.7221
1	-3.81888	GO:2001259	M1	1	0	GO Biological Processes	19	positive regulation of cation channel activity		-3.81888	14.9678	7.24334	28162	71	106	4	3.77358	1.85085	844|2631|2946|246329	CASQ1|NIPSNAP2|GSTM2|STAC3	-1.66021	0	17	0	0	-5.36973	28.7221
1	-3.80681	GO:0070588	M1	1	0	GO Biological Processes	19	calcium ion transmembrane transport		-3.80681	6.11761	5.51434	28162	304	106	7	6.60377	2.41217	274|844|2631|2946|8065|90550|246329	BIN1|CASQ1|NIPSNAP2|GSTM2|CUL5|MCU|STAC3	-1.65645	0	17	0	0	-5.36973	28.7221
1	-3.80673	GO:0031674	M1	1	0	GO Cellular Components	20	I band		-3.80673	9.9134	6.35717	28162	134	106	5	4.71698	2.05914	226|274|844|6253|9531	ALDOA|BIN1|CASQ1|RTN2|BAG3	-1.65645	0	17	0	0	-5.36973	28.7221
1	-3.80673	GO:0042383	M1	1	0	GO Cellular Components	20	sarcolemma		-3.80673	9.9134	6.35717	28162	134	106	5	4.71698	2.05914	274|844|6253|246329|493829	BIN1|CASQ1|RTN2|STAC3|TRIM72	-1.65645	0	17	0	0	-5.36973	28.7221
1	-3.70451	GO:0043270	M1	1	0	GO Biological Processes	19	positive regulation of ion transport		-3.70451	4.02544	4.8344	28162	660	106	10	9.43396	2.83907	382|760|844|1785|2631|2946|5481|9531|90550|246329	ARF6|CA2|CASQ1|DNM2|NIPSNAP2|GSTM2|PPID|BAG3|MCU|STAC3	-1.57356	0	17	0	0	-5.36973	28.7221
1	-3.70354	GO:1904064	M1	1	0	GO Biological Processes	19	positive regulation of cation transmembrane transport		-3.70354	9.42125	6.16181	28162	141	106	5	4.71698	2.05914	844|1785|2631|2946|246329	CASQ1|DNM2|NIPSNAP2|GSTM2|STAC3	-1.57356	0	17	0	0	-5.36973	28.7221
1	-3.68116	GO:0030016	M1	1	0	GO Cellular Components	20	myofibril		-3.68116	7.11641	5.6492	28162	224	106	6	5.66038	2.24449	226|274|844|6253|7111|9531	ALDOA|BIN1|CASQ1|RTN2|TMOD1|BAG3	-1.55709	0	17	0	0	-5.36973	28.7221
1	-3.64709	GO:1903169	M1	1	0	GO Biological Processes	19	regulation of calcium ion transmembrane transport		-3.64709	9.16135	6.05619	28162	145	106	5	4.71698	2.05914	274|844|2631|2946|246329	BIN1|CASQ1|NIPSNAP2|GSTM2|STAC3	-1.52884	0	17	0	0	-5.36973	28.7221
1	-3.63958	GO:0016528	M1	1	0	GO Cellular Components	20	sarcoplasm		-3.63958	13.4521	6.81238	28162	79	106	4	3.77358	1.85085	844|2946|6253|79073	CASQ1|GSTM2|RTN2|TMEM109	-1.52326	0	17	0	0	-5.36973	28.7221
1	-3.60928	GO:0043292	M1	1	0	GO Cellular Components	20	contractile fiber		-3.60928	6.90076	5.53522	28162	231	106	6	5.66038	2.24449	226|274|844|6253|7111|9531	ALDOA|BIN1|CASQ1|RTN2|TMOD1|BAG3	-1.49869	0	17	0	0	-5.36973	28.7221
1	-3.55715	GO:1901019	M1	1	0	GO Biological Processes	19	regulation of calcium ion transmembrane transporter activity		-3.55715	12.8038	6.61965	28162	83	106	4	3.77358	1.85085	844|2631|2946|246329	CASQ1|NIPSNAP2|GSTM2|STAC3	-1.46147	0	17	0	0	-5.36973	28.7221
1	-3.51118	GO:1904062	M1	1	0	GO Biological Processes	19	regulation of cation transmembrane transport		-3.51118	5.46987	5.09687	28162	340	106	7	6.60377	2.41217	274|844|1785|2631|2946|11315|246329	BIN1|CASQ1|DNM2|NIPSNAP2|GSTM2|PARK7|STAC3	-1.41915	0	17	0	0	-5.36973	28.7221
1	-3.26672	GO:0022898	M1	1	0	GO Biological Processes	19	regulation of transmembrane transporter activity		-3.26672	5.94804	5.00276	28162	268	106	6	5.66038	2.24449	844|1785|2631|2946|11315|246329	CASQ1|DNM2|NIPSNAP2|GSTM2|PARK7|STAC3	-1.2179	0	17	0	0	-5.36973	28.7221
1	-3.18352	GO:0098662	M1	1	0	GO Biological Processes	19	inorganic cation transmembrane transport		-3.18352	3.45487	4.24263	28162	769	106	10	9.43396	2.83907	274|844|1785|2631|2946|4508|8065|11315|90550|246329	BIN1|CASQ1|DNM2|NIPSNAP2|GSTM2|ATP6|CUL5|PARK7|MCU|STAC3	-1.15085	0	17	0	0	-5.36973	28.7221
1	-3.14316	GO:0032409	M1	1	0	GO Biological Processes	19	regulation of transporter activity		-3.14316	5.63278	4.8146	28162	283	106	6	5.66038	2.24449	844|1785|2631|2946|11315|246329	CASQ1|DNM2|NIPSNAP2|GSTM2|PARK7|STAC3	-1.11834	0	17	0	0	-5.36973	28.7221
1	-3.03642	GO:0006816	M1	1	0	GO Biological Processes	19	calcium ion transport		-3.03642	4.54708	4.44162	28162	409	106	7	6.60377	2.41217	274|844|2631|2946|8065|90550|246329	BIN1|CASQ1|NIPSNAP2|GSTM2|CUL5|MCU|STAC3	-1.03875	0	17	0	0	-5.36973	28.7221
1	-2.98009	GO:0051928	M1	1	0	GO Biological Processes	19	positive regulation of calcium ion transport		-2.98009	9.00608	5.35679	28162	118	106	4	3.77358	1.85085	844|2631|2946|246329	CASQ1|NIPSNAP2|GSTM2|STAC3	-0.989676	0	17	0	0	-5.36973	28.7221
1	-2.92643	GO:0030018	M1	1	0	GO Cellular Components	20	Z disc		-2.92643	8.71079	5.24631	28162	122	106	4	3.77358	1.85085	274|844|6253|9531	BIN1|CASQ1|RTN2|BAG3	-0.945963	0	17	0	0	-5.36973	28.7221
1	-2.67867	GO:0051924	M1	1	0	GO Biological Processes	19	regulation of calcium ion transport		-2.67867	5.5815	4.36286	28162	238	106	5	4.71698	2.05914	274|844|2631|2946|246329	BIN1|CASQ1|NIPSNAP2|GSTM2|STAC3	-0.753549	0	17	0	0	-5.36973	28.7221
1	-2.61035	GO:0030001	M1	1	0	GO Biological Processes	19	metal ion transport		-2.61035	3.82666	3.8637	28162	486	106	7	6.60377	2.41217	274|844|2631|2946|8065|90550|246329	BIN1|CASQ1|NIPSNAP2|GSTM2|CUL5|MCU|STAC3	-0.695023	0	17	0	0	-5.36973	28.7221
1	-2.60892	GO:0010959	M1	1	0	GO Biological Processes	19	regulation of metal ion transport		-2.60892	5.37812	4.24797	28162	247	106	5	4.71698	2.05914	274|844|2631|2946|246329	BIN1|CASQ1|NIPSNAP2|GSTM2|STAC3	-0.694797	0	17	0	0	-5.36973	28.7221
1	-2.53484	GO:0032412	M1	1	0	GO Biological Processes	19	regulation of ion transmembrane transporter activity		-2.53484	5.16886	4.12674	28162	257	106	5	4.71698	2.05914	844|1785|2631|2946|246329	CASQ1|DNM2|NIPSNAP2|GSTM2|STAC3	-0.632621	0	17	0	0	-5.36973	28.7221
1	-2.34156	GO:2001257	M1	1	0	GO Biological Processes	19	regulation of cation channel activity		-2.34156	6.00405	4.10497	28162	177	106	4	3.77358	1.85085	844|2631|2946|246329	CASQ1|NIPSNAP2|GSTM2|STAC3	-0.481796	0	17	0	0	-5.36973	28.7221
1	-2.30516	GO:0006942	M1	1	0	GO Biological Processes	19	regulation of striated muscle contraction		-2.30516	8.75866	4.55662	28162	91	106	3	2.83019	1.61072	274|844|2946	BIN1|CASQ1|GSTM2	-0.456944	0	17	0	0	-5.36973	28.7221
1	-5.35757	GO:0006749	M1	1	0	GO Biological Processes	19	glutathione metabolic process		-5.35757	20.7562	9.72567	28162	64	106	5	4.71698	2.05914	2937|2946|2947|11315|55748	GSS|GSTM2|GSTM3|PARK7|CNDP2	-2.91653	0	18	1	1	-5.35757	66.4198
1	-4.95372	GO:0043295	M1	1	0	GO Molecular Functions	21	glutathione binding		-4.95372	66.4198	13.9324	28162	12	106	3	2.83019	1.61072	2937|2946|2947	GSS|GSTM2|GSTM3	-2.5732	0	18	0	0	-5.35757	66.4198
1	-4.84097	GO:1900750	M1	1	0	GO Molecular Functions	21	oligopeptide binding		-4.84097	61.3106	13.369	28162	13	106	3	2.83019	1.61072	2937|2946|2947	GSS|GSTM2|GSTM3	-2.47092	0	18	0	0	-5.35757	66.4198
1	-4.51693	GO:0072341	M1	1	0	GO Molecular Functions	21	modified amino acid binding		-4.51693	13.9831	7.79125	28162	95	106	5	4.71698	2.05914	2937|2946|2947|4594|493829	GSS|GSTM2|GSTM3|MMUT|TRIM72	-2.19572	0	18	0	0	-5.35757	66.4198
1	-4.34545	GO:0042803	M1	1	0	GO Molecular Functions	21	protein homodimerization activity		-4.34545	4.36842	5.41991	28162	669	106	11	10.3774	2.9621	316|2937|2946|2947|3315|4594|5631|9380|10961|11315|51084	AOX1|GSS|GSTM2|GSTM3|HSPB1|MMUT|PRPS1|GRHPR|ERP29|PARK7|CRYL1	-2.07093	0	18	0	0	-5.35757	66.4198
1	-4.28504	hsa00480	M1	1	0	KEGG Pathway	24	Glutathione metabolism		-4.28504	19.6799	8.44543	28162	54	106	4	3.77358	1.85085	2937|2946|2947|51060	GSS|GSTM2|GSTM3|TXNDC12	-2.03472	0	18	0	0	-5.35757	66.4198
1	-4.28504	ko00480	M1	1	0	KEGG Pathway	24	Glutathione metabolism		-4.28504	19.6799	8.44543	28162	54	106	4	3.77358	1.85085	2937|2946|2947|51060	GSS|GSTM2|GSTM3|TXNDC12	-2.03472	0	18	0	0	-5.35757	66.4198
1	-3.9604	GO:0006575	M1	1	0	GO Biological Processes	19	cellular modified amino acid metabolic process		-3.9604	8.01043	6.10019	28162	199	106	6	5.66038	2.24449	2937|2946|2947|8659|11315|55748	GSS|GSTM2|GSTM3|ALDH4A1|PARK7|CNDP2	-1.76873	0	18	0	0	-5.35757	66.4198
1	-3.85278	GO:0009410	M1	1	0	GO Biological Processes	19	response to xenobiotic stimulus		-3.85278	10.1404	6.44536	28162	131	106	5	4.71698	2.05914	1728|2937|2946|2947|246181	NQO1|GSS|GSTM2|GSTM3|AKR7L	-1.67902	0	18	0	0	-5.35757	66.4198
1	-3.63324	WP2884	M1	1	0	WikiPathways	27	NRF2 pathway		-3.63324	9.0986	6.03042	28162	146	106	5	4.71698	2.05914	1728|2946|2947|5265|9588	NQO1|GSTM2|GSTM3|SERPINA1|PRDX6	-1.51884	0	18	0	0	-5.35757	66.4198
1	-2.99383	hsanan01	M1	1	0	KEGG Pathway	24	drug metabolism		-2.99383	9.08305	5.38523	28162	117	106	4	3.77358	1.85085	316|2946|2947|4830	AOX1|GSTM2|GSTM3|NME1	-0.999071	0	18	0	0	-5.35757	66.4198
1	-2.95301	GO:0006805	M1	1	0	GO Biological Processes	19	xenobiotic metabolic process		-2.95301	8.85597	5.30091	28162	120	106	4	3.77358	1.85085	1728|2946|2947|246181	NQO1|GSTM2|GSTM3|AKR7L	-0.965463	0	18	0	0	-5.35757	66.4198
1	-2.88744	GO:0071466	M1	1	0	GO Biological Processes	19	cellular response to xenobiotic stimulus		-2.88744	8.50174	5.16672	28162	125	106	4	3.77358	1.85085	1728|2946|2947|246181	NQO1|GSTM2|GSTM3|AKR7L	-0.911173	0	18	0	0	-5.35757	66.4198
1	-2.83993	GO:0016765	M1	1	0	GO Molecular Functions	21	transferase activity, transferring alkyl or aryl (other than methyl) groups		-2.83993	13.5091	5.91208	28162	59	106	3	2.83019	1.61072	2946|2947|54187	GSTM2|GSTM3|NANS	-0.874658	0	18	0	0	-5.35757	66.4198
1	-2.68455	ko05418	M1	1	0	KEGG Pathway	24	Fluid shear stress and atherosclerosis		-2.68455	7.48392	4.76115	28162	142	106	4	3.77358	1.85085	1728|2946|2947|25828	NQO1|GSTM2|GSTM3|TXN2	-0.756947	0	18	0	0	-5.35757	66.4198
1	-2.62663	hsa00982	M1	1	0	KEGG Pathway	24	Drug metabolism - cytochrome P450		-2.62663	11.3863	5.34787	28162	70	106	3	2.83019	1.61072	316|2946|2947	AOX1|GSTM2|GSTM3	-0.707653	0	18	0	0	-5.35757	66.4198
1	-2.62663	ko00982	M1	1	0	KEGG Pathway	24	Drug metabolism - cytochrome P450		-2.62663	11.3863	5.34787	28162	70	106	3	2.83019	1.61072	316|2946|2947	AOX1|GSTM2|GSTM3	-0.707653	0	18	0	0	-5.35757	66.4198
1	-2.61936	hsa05418	M1	1	0	KEGG Pathway	24	Fluid shear stress and atherosclerosis		-2.61936	7.18052	4.63375	28162	148	106	4	3.77358	1.85085	1728|2946|2947|25828	NQO1|GSTM2|GSTM3|TXN2	-0.702813	0	18	0	0	-5.35757	66.4198
1	-2.49907	GO:1901681	M1	1	0	GO Molecular Functions	21	sulfur compound binding		-2.49907	5.07021	4.06846	28162	262	106	5	4.71698	2.05914	2937|2946|2947|3068|3276	GSS|GSTM2|GSTM3|HDGF|PRMT1	-0.608431	0	18	0	0	-5.35757	66.4198
1	-2.20979	GO:0044272	M1	1	0	GO Biological Processes	19	sulfur compound biosynthetic process		-2.20979	5.50631	3.86122	28162	193	106	4	3.77358	1.85085	2937|2946|2947|55748	GSS|GSTM2|GSTM3|CNDP2	-0.384787	0	18	0	0	-5.35757	66.4198
1	-2.12473	WP2882	M1	1	0	WikiPathways	27	Nuclear Receptors Meta-Pathway		-2.12473	4.12545	3.46713	28162	322	106	5	4.71698	2.05914	1728|2946|2947|5265|9588	NQO1|GSTM2|GSTM3|SERPINA1|PRDX6	-0.320813	0	18	0	0	-5.35757	66.4198
1	-5.19591	GO:0016054	M1	1	0	GO Biological Processes	19	organic acid catabolic process		-5.19591	8.20631	7.16146	28162	259	106	8	7.54717	2.56566	642|2805|4594|8659|10007|25828|51084|55268	BLMH|GOT1|MMUT|ALDH4A1|GNPDA1|TXN2|CRYL1|ECHDC2	-2.77857	0	19	1	1	-5.19591	15.9408
1	-4.40287	GO:0046395	M1	1	0	GO Biological Processes	19	carboxylic acid catabolic process		-4.40287	7.62195	6.38561	28162	244	106	7	6.60377	2.41217	642|2805|4594|8659|10007|51084|55268	BLMH|GOT1|MMUT|ALDH4A1|GNPDA1|CRYL1|ECHDC2	-2.10563	0	19	0	0	-5.19591	15.9408
1	-3.09045	GO:1901605	M1	1	0	GO Biological Processes	19	alpha-amino acid metabolic process		-3.09045	6.91873	5.05821	28162	192	106	5	4.71698	2.05914	642|2805|4594|8659|11315	BLMH|GOT1|MMUT|ALDH4A1|PARK7	-1.07639	0	19	0	0	-5.19591	15.9408
1	-3.04903	hsa00330	M1	1	0	KEGG Pathway	24	Arginine and proline metabolism		-3.04903	15.9408	6.49944	28162	50	106	3	2.83019	1.61072	2805|8659|55748	GOT1|ALDH4A1|CNDP2	-1.04843	0	19	0	0	-5.19591	15.9408
1	-3.04903	ko00330	M1	1	0	KEGG Pathway	24	Arginine and proline metabolism		-3.04903	15.9408	6.49944	28162	50	106	3	2.83019	1.61072	2805|8659|55748	GOT1|ALDH4A1|CNDP2	-1.04843	0	19	0	0	-5.19591	15.9408
1	-2.3458	GO:1901606	M1	1	0	GO Biological Processes	19	alpha-amino acid catabolic process		-2.3458	9.05725	4.65307	28162	88	106	3	2.83019	1.61072	642|2805|8659	BLMH|GOT1|ALDH4A1	-0.482829	0	19	0	0	-5.19591	15.9408
1	-2.22812	GO:0043648	M1	1	0	GO Biological Processes	19	dicarboxylic acid metabolic process		-2.22812	8.21688	4.3764	28162	97	106	3	2.83019	1.61072	2805|8659|10873	GOT1|ALDH4A1|ME3	-0.398572	0	19	0	0	-5.19591	15.9408
1	-2.12192	GO:0009063	M1	1	0	GO Biological Processes	19	cellular amino acid catabolic process		-2.12192	7.51922	4.13333	28162	106	106	3	2.83019	1.61072	642|2805|8659	BLMH|GOT1|ALDH4A1	-0.320813	0	19	0	0	-5.19591	15.9408
1	-4.95372	GO:0046689	M1	1	0	GO Biological Processes	19	response to mercury ion		-4.95372	66.4198	13.9324	28162	12	106	3	2.83019	1.61072	210|5224|11315	ALAD|PGAM2|PARK7	-2.5732	0	20	1	1	-4.95372	66.4198
1	-3.72073	GO:0009895	M1	1	0	GO Biological Processes	19	negative regulation of catabolic process		-3.72073	5.92279	5.39191	28162	314	106	7	6.60377	2.41217	210|2203|4233|4904|8531|9097|11315	ALAD|FBP1|MET|YBX1|YBX3|USP14|PARK7	-1.58275	0	20	0	0	-4.95372	66.4198
1	-3.36257	GO:0031330	M1	1	0	GO Biological Processes	19	negative regulation of cellular catabolic process		-3.36257	6.20263	5.15006	28162	257	106	6	5.66038	2.24449	210|4233|4904|8531|9097|11315	ALAD|MET|YBX1|YBX3|USP14|PARK7	-1.29526	0	20	0	0	-4.95372	66.4198
1	-3.19501	GO:0061136	M1	1	0	GO Biological Processes	19	regulation of proteasomal protein catabolic process		-3.19501	7.29888	5.2401	28162	182	106	5	4.71698	2.05914	210|7415|9097|11315|57095	ALAD|VCP|USP14|PARK7|PITHD1	-1.16075	0	20	0	0	-4.95372	66.4198
1	-3.04903	GO:1901799	M1	1	0	GO Biological Processes	19	negative regulation of proteasomal protein catabolic process		-3.04903	15.9408	6.49944	28162	50	106	3	2.83019	1.61072	210|9097|11315	ALAD|USP14|PARK7	-1.04843	0	20	0	0	-4.95372	66.4198
1	-2.86296	GO:1903050	M1	1	0	GO Biological Processes	19	regulation of proteolysis involved in cellular protein catabolic process		-2.86296	6.14998	4.67022	28162	216	106	5	4.71698	2.05914	210|7415|9097|11315|57095	ALAD|VCP|USP14|PARK7|PITHD1	-0.889911	0	20	0	0	-4.95372	66.4198
1	-2.8125	GO:0002020	M1	1	0	GO Molecular Functions	21	protease binding		-2.8125	8.11234	5.01526	28162	131	106	4	3.77358	1.85085	274|5265|7415|11315	BIN1|SERPINA1|VCP|PARK7	-0.853403	0	20	0	0	-4.95372	66.4198
1	-2.7433	GO:0061134	M1	1	0	GO Molecular Functions	21	peptidase regulator activity		-2.7433	5.77564	4.47001	28162	230	106	5	4.71698	2.05914	274|5037|5265|7415|9097	BIN1|PEBP1|SERPINA1|VCP|USP14	-0.805633	0	20	0	0	-4.95372	66.4198
1	-2.72457	GO:0030162	M1	1	0	GO Biological Processes	19	regulation of proteolysis		-2.72457	3.24439	3.79509	28162	737	106	9	8.49057	2.70737	210|274|3818|5037|5265|7415|9097|11315|57095	ALAD|BIN1|KLKB1|PEBP1|SERPINA1|VCP|USP14|PARK7|PITHD1	-0.791965	0	20	0	0	-4.95372	66.4198
1	-2.71875	GO:1903051	M1	1	0	GO Biological Processes	19	negative regulation of proteolysis involved in cellular protein catabolic process		-2.71875	12.2621	5.58741	28162	65	106	3	2.83019	1.61072	210|9097|11315	ALAD|USP14|PARK7	-0.787397	0	20	0	0	-4.95372	66.4198
1	-2.69757	GO:0045861	M1	1	0	GO Biological Processes	19	negative regulation of proteolysis		-2.69757	4.60715	4.14973	28162	346	106	6	5.66038	2.24449	210|274|5037|5265|9097|11315	ALAD|BIN1|PEBP1|SERPINA1|USP14|PARK7	-0.768727	0	20	0	0	-4.95372	66.4198
1	-2.62416	GO:0010951	M1	1	0	GO Biological Processes	19	negative regulation of endopeptidase activity		-2.62416	5.42203	4.27301	28162	245	106	5	4.71698	2.05914	274|5037|5265|9097|11315	BIN1|PEBP1|SERPINA1|USP14|PARK7	-0.706402	0	20	0	0	-4.95372	66.4198
1	-2.57887	GO:1903362	M1	1	0	GO Biological Processes	19	regulation of cellular protein catabolic process		-2.57887	5.29242	4.1987	28162	251	106	5	4.71698	2.05914	210|7415|9097|11315|57095	ALAD|VCP|USP14|PARK7|PITHD1	-0.67074	0	20	0	0	-4.95372	66.4198
1	-2.53484	GO:0010466	M1	1	0	GO Biological Processes	19	negative regulation of peptidase activity		-2.53484	5.16886	4.12674	28162	257	106	5	4.71698	2.05914	274|5037|5265|9097|11315	BIN1|PEBP1|SERPINA1|USP14|PARK7	-0.632621	0	20	0	0	-4.95372	66.4198
1	-2.50898	GO:1903363	M1	1	0	GO Biological Processes	19	negative regulation of cellular protein catabolic process		-2.50898	10.3511	5.05053	28162	77	106	3	2.83019	1.61072	210|9097|11315	ALAD|USP14|PARK7	-0.615434	0	20	0	0	-4.95372	66.4198
1	-2.47927	GO:0042176	M1	1	0	GO Biological Processes	19	regulation of protein catabolic process		-2.47927	4.16208	3.82981	28162	383	106	6	5.66038	2.24449	210|1642|7415|9097|11315|57095	ALAD|DDB1|VCP|USP14|PARK7|PITHD1	-0.593174	0	20	0	0	-4.95372	66.4198
1	-2.46271	GO:0004857	M1	1	0	GO Molecular Functions	21	enzyme inhibitor activity		-2.46271	4.12973	3.80566	28162	386	106	6	5.66038	2.24449	274|3315|5037|5265|5573|9097	BIN1|HSPB1|PEBP1|SERPINA1|PRKAR1A|USP14	-0.579353	0	20	0	0	-4.95372	66.4198
1	-2.31583	GO:0004866	M1	1	0	GO Molecular Functions	21	endopeptidase inhibitor activity		-2.31583	5.90398	4.05705	28162	180	106	4	3.77358	1.85085	274|5037|5265|9097	BIN1|PEBP1|SERPINA1|USP14	-0.461355	0	20	0	0	-4.95372	66.4198
1	-2.25767	GO:0030414	M1	1	0	GO Molecular Functions	21	peptidase inhibitor activity		-2.25767	5.68298	3.94932	28162	187	106	4	3.77358	1.85085	274|5037|5265|9097	BIN1|PEBP1|SERPINA1|USP14	-0.417672	0	20	0	0	-4.95372	66.4198
1	-2.24175	GO:0052548	M1	1	0	GO Biological Processes	19	regulation of endopeptidase activity		-2.24175	3.71579	3.4841	28162	429	106	6	5.66038	2.24449	274|5037|5265|7415|9097|11315	BIN1|PEBP1|SERPINA1|VCP|USP14|PARK7	-0.407818	0	20	0	0	-4.95372	66.4198
1	-2.21765	GO:0061135	M1	1	0	GO Molecular Functions	21	endopeptidase regulator activity		-2.21765	5.53498	3.87565	28162	192	106	4	3.77358	1.85085	274|5037|5265|9097	BIN1|PEBP1|SERPINA1|USP14	-0.391662	0	20	0	0	-4.95372	66.4198
1	-2.10801	GO:0052547	M1	1	0	GO Biological Processes	19	regulation of peptidase activity		-2.10801	3.48051	3.28978	28162	458	106	6	5.66038	2.24449	274|5037|5265|7415|9097|11315	BIN1|PEBP1|SERPINA1|VCP|USP14|PARK7	-0.310604	0	20	0	0	-4.95372	66.4198
1	-4.8511	GO:0004177	M1	1	0	GO Molecular Functions	21	aminopeptidase activity		-4.8511	27.2492	10.0828	28162	39	106	4	3.77358	1.85085	642|7174|23549|79716	BLMH|TPP2|DNPEP|NPEPL1	-2.47758	0	21	1	1	-4.8511	27.2492
1	-4.45185	GO:0008238	M1	1	0	GO Molecular Functions	21	exopeptidase activity		-4.45185	13.5551	7.65282	28162	98	106	5	4.71698	2.05914	642|7174|23549|55748|79716	BLMH|TPP2|DNPEP|CNDP2|NPEPL1	-2.14874	0	21	0	0	-4.8511	27.2492
1	-4.80745	GO:0031625	M1	1	0	GO Molecular Functions	21	ubiquitin protein ligase binding		-4.80745	7.25404	6.61451	28162	293	106	8	7.54717	2.56566	2821|3313|5573|7345|7415|8065|8883|9588	GPI|HSPA9|PRKAR1A|UCHL1|VCP|CUL5|NAE1|PRDX6	-2.44083	0	22	1	1	-4.80745	7.25404
1	-4.61208	GO:0044389	M1	1	0	GO Molecular Functions	21	ubiquitin-like protein ligase binding		-4.61208	6.81229	6.34565	28162	312	106	8	7.54717	2.56566	2821|3313|5573|7345|7415|8065|8883|9588	GPI|HSPA9|PRKAR1A|UCHL1|VCP|CUL5|NAE1|PRDX6	-2.28153	0	22	0	0	-4.80745	7.25404
1	-4.67636	GO:0006119	M1	1	0	GO Biological Processes	19	oxidative phosphorylation		-4.67636	10.7708	7.32549	28162	148	106	6	5.66038	2.24449	2631|4508|4702|7415|11315|27089	NIPSNAP2|ATP6|NDUFA8|VCP|PARK7|UQCRQ	-2.32979	0	23	1	1	-4.67636	10.7708
1	-3.68926	hsa05012	M1	1	0	KEGG Pathway	24	Parkinson's disease		-3.68926	9.3549	6.13501	28162	142	106	5	4.71698	2.05914	4508|4702|7345|11315|27089	ATP6|NDUFA8|UCHL1|PARK7|UQCRQ	-1.56323	0	23	0	0	-4.67636	10.7708
1	-3.23867	GO:0022900	M1	1	0	GO Biological Processes	19	electron transport chain		-3.23867	7.4629	5.31675	28162	178	106	5	4.71698	2.05914	316|4702|8659|11315|27089	AOX1|NDUFA8|ALDH4A1|PARK7|UQCRQ	-1.19799	0	23	0	0	-4.67636	10.7708
1	-2.78836	hsa00190	M1	1	0	KEGG Pathway	24	Oxidative phosphorylation		-2.78836	7.99035	4.9669	28162	133	106	4	3.77358	1.85085	4508|4702|27068|27089	ATP6|NDUFA8|PPA2|UQCRQ	-0.837764	0	23	0	0	-4.67636	10.7708
1	-2.78836	ko00190	M1	1	0	KEGG Pathway	24	Oxidative phosphorylation		-2.78836	7.99035	4.9669	28162	133	106	4	3.77358	1.85085	4508|4702|27068|27089	ATP6|NDUFA8|PPA2|UQCRQ	-0.837764	0	23	0	0	-4.67636	10.7708
1	-2.72975	GO:0009055	M1	1	0	GO Molecular Functions	21	electron transfer activity		-2.72975	7.70085	4.8503	28162	138	106	4	3.77358	1.85085	316|4702|8659|27089	AOX1|NDUFA8|ALDH4A1|UQCRQ	-0.795884	0	23	0	0	-4.67636	10.7708
1	-2.41704	GO:0005758	M1	1	0	GO Cellular Components	20	mitochondrial intermembrane space		-2.41704	9.60286	4.82453	28162	83	106	3	2.83019	1.61072	4702|6821|11315	NDUFA8|SUOX|PARK7	-0.535443	0	23	0	0	-4.67636	10.7708
1	-2.39456	hsa05010	M1	1	0	KEGG Pathway	24	Alzheimer's disease		-2.39456	6.21472	4.2042	28162	171	106	4	3.77358	1.85085	4508|4702|8883|27089	ATP6|NDUFA8|NAE1|UQCRQ	-0.519629	0	23	0	0	-4.67636	10.7708
1	-2.39456	ko05010	M1	1	0	KEGG Pathway	24	Alzheimer's disease		-2.39456	6.21472	4.2042	28162	171	106	4	3.77358	1.85085	4508|4702|8883|27089	ATP6|NDUFA8|NAE1|UQCRQ	-0.519629	0	23	0	0	-4.67636	10.7708
1	-2.27887	GO:0031970	M1	1	0	GO Cellular Components	20	organelle envelope lumen		-2.27887	8.5703	4.49475	28162	93	106	3	2.83019	1.61072	4702|6821|11315	NDUFA8|SUOX|PARK7	-0.434784	0	23	0	0	-4.67636	10.7708
1	-2.2036	GO:0042775	M1	1	0	GO Biological Processes	19	mitochondrial ATP synthesis coupled electron transport		-2.2036	8.05089	4.31975	28162	99	106	3	2.83019	1.61072	4702|11315|27089	NDUFA8|PARK7|UQCRQ	-0.380558	0	23	0	0	-4.67636	10.7708
1	-2.19155	GO:0042773	M1	1	0	GO Biological Processes	19	ATP synthesis coupled electron transport		-2.19155	7.97038	4.29201	28162	100	106	3	2.83019	1.61072	4702|11315|27089	NDUFA8|PARK7|UQCRQ	-0.372399	0	23	0	0	-4.67636	10.7708
1	-2.12192	WP111	M1	1	0	WikiPathways	27	Electron Transport Chain (OXPHOS system in mitochondria)		-2.12192	7.51922	4.13333	28162	106	106	3	2.83019	1.61072	4508|4702|27089	ATP6|NDUFA8|UQCRQ	-0.320813	0	23	0	0	-4.67636	10.7708
1	-2.005	GO:0022904	M1	1	0	GO Biological Processes	19	respiratory electron transport chain		-2.005	6.81229	3.87237	28162	117	106	3	2.83019	1.61072	4702|11315|27089	NDUFA8|PARK7|UQCRQ	-0.218524	0	23	0	0	-4.67636	10.7708
1	-2.83993	GO:0048488	M1	1	0	GO Biological Processes	19	synaptic vesicle endocytosis		-2.83993	13.5091	5.91208	28162	59	106	3	2.83019	1.61072	382|821|1785	ARF6|CANX|DNM2	-0.874658	0	24	0	0	-4.48844	22.1399
1	-2.83993	GO:0140238	M1	1	0	GO Biological Processes	19	presynaptic endocytosis		-2.83993	13.5091	5.91208	28162	59	106	3	2.83019	1.61072	382|821|1785	ARF6|CANX|DNM2	-0.874658	0	24	0	0	-4.48844	22.1399
1	-2.60043	GO:0098793	M1	1	0	GO Cellular Components	20	presynapse		-2.60043	3.81097	3.8503	28162	488	106	7	6.60377	2.41217	274|382|821|1785|2805|11315|284612	BIN1|ARF6|CANX|DNM2|GOT1|PARK7|SYPL2	-0.688717	0	24	0	0	-4.48844	22.1399
1	-2.59176	GO:0036465	M1	1	0	GO Biological Processes	19	synaptic vesicle recycling		-2.59176	11.07	5.25875	28162	72	106	3	2.83019	1.61072	382|821|1785	ARF6|CANX|DNM2	-0.682432	0	24	0	0	-4.48844	22.1399
1	-2.30516	hsa04666	M1	1	0	KEGG Pathway	24	Fc gamma R-mediated phagocytosis		-2.30516	8.75866	4.55662	28162	91	106	3	2.83019	1.61072	274|382|1785	BIN1|ARF6|DNM2	-0.456944	0	24	0	0	-4.48844	22.1399
1	-2.30516	ko04666	M1	1	0	KEGG Pathway	24	Fc gamma R-mediated phagocytosis		-2.30516	8.75866	4.55662	28162	91	106	3	2.83019	1.61072	274|382|1785	BIN1|ARF6|DNM2	-0.456944	0	24	0	0	-4.48844	22.1399
1	-2.22556	GO:0046578	M1	1	0	GO Biological Processes	19	regulation of Ras protein signal transduction		-2.22556	5.56396	3.89017	28162	191	106	4	3.77358	1.85085	382|1785|2203|4233	ARF6|DNM2|FBP1|MET	-0.397595	0	24	0	0	-4.48844	22.1399
1	-2.03396	GO:0007265	M1	1	0	GO Biological Processes	19	Ras protein signal transduction		-2.03396	3.91857	3.32302	28162	339	106	5	4.71698	2.05914	382|1785|2203|4233|11315	ARF6|DNM2|FBP1|MET|PARK7	-0.246581	0	24	0	0	-4.48844	22.1399
1	-4.28504	WP2864	M1	1	0	WikiPathways	27	Apoptosis-related network due to altered Notch3 in ovarian cancer		-4.28504	19.6799	8.44543	28162	54	106	4	3.77358	1.85085	1728|3315|8065|8531	NQO1|HSPB1|CUL5|YBX3	-2.03472	0	25	1	1	-4.28504	19.6799
1	-2.77456	GO:1903311	M1	1	0	GO Biological Processes	19	regulation of mRNA metabolic process		-2.77456	4.77268	4.26331	28162	334	106	6	5.66038	2.24449	3315|4904|5710|6428|8531|9588	HSPB1|YBX1|PSMD4|SRSF3|YBX3|PRDX6	-0.830475	0	25	0	0	-4.28504	19.6799
1	-2.24957	GO:0043488	M1	1	0	GO Biological Processes	19	regulation of mRNA stability		-2.24957	5.65275	3.93437	28162	188	106	4	3.77358	1.85085	3315|4904|5710|8531	HSPB1|YBX1|PSMD4|YBX3	-0.413619	0	25	0	0	-4.28504	19.6799
1	-2.17119	GO:0043487	M1	1	0	GO Biological Processes	19	regulation of RNA stability		-2.17119	5.36726	3.79058	28162	198	106	4	3.77358	1.85085	3315|4904|5710|8531	HSPB1|YBX1|PSMD4|YBX3	-0.356867	0	25	0	0	-4.28504	19.6799
1	-2.08304	GO:0061013	M1	1	0	GO Biological Processes	19	regulation of mRNA catabolic process		-2.08304	5.06056	3.63039	28162	210	106	4	3.77358	1.85085	3315|4904|5710|8531	HSPB1|YBX1|PSMD4|YBX3	-0.288389	0	25	0	0	-4.28504	19.6799
1	-4.0842	GO:0007009	M1	1	0	GO Biological Processes	19	plasma membrane organization		-4.0842	11.3538	6.8981	28162	117	106	5	4.71698	2.05914	274|1785|6708|284612|493829	BIN1|DNM2|SPTA1|SYPL2|TRIM72	-1.87279	0	26	1	1	-4.0842	11.3538
1	-2.60539	GO:0010256	M1	1	0	GO Biological Processes	19	endomembrane system organization		-2.60539	3.8188	3.85699	28162	487	106	7	6.60377	2.41217	274|844|1785|6708|10960|284612|493829	BIN1|CASQ1|DNM2|SPTA1|LMAN2|SYPL2|TRIM72	-0.692469	0	26	0	0	-4.0842	11.3538
1	-2.04261	GO:0030424	M1	1	0	GO Cellular Components	20	axon		-2.04261	2.9996	3.09461	28162	620	106	7	6.60377	2.41217	274|760|1785|2805|3315|6708|11315	BIN1|CA2|DNM2|GOT1|HSPB1|SPTA1|PARK7	-0.253423	0	26	0	0	-4.0842	11.3538
1	-3.99875	GO:0097193	M1	1	0	GO Biological Processes	19	intrinsic apoptotic signaling pathway		-3.99875	6.57157	5.79024	28162	283	106	7	6.60377	2.41217	3315|8065|8531|10961|11315|51060|79073	HSPB1|CUL5|YBX3|ERP29|PARK7|TXNDC12|TMEM109	-1.80196	0	27	1	1	-3.99875	26.5679
1	-3.70904	GO:1902235	M1	1	0	GO Biological Processes	19	regulation of endoplasmic reticulum stress-induced intrinsic apoptotic signaling pathway		-3.70904	26.5679	8.61231	28162	30	106	3	2.83019	1.61072	10961|11315|51060	ERP29|PARK7|TXNDC12	-1.57507	0	27	0	0	-3.99875	26.5679
1	-3.59781	GO:1905897	M1	1	0	GO Biological Processes	19	regulation of response to endoplasmic reticulum stress		-3.59781	13.12	6.71431	28162	81	106	4	3.77358	1.85085	9097|10961|11315|51060	USP14|ERP29|PARK7|TXNDC12	-1.48912	0	27	0	0	-3.99875	26.5679
1	-3.49147	GO:0080135	M1	1	0	GO Biological Processes	19	regulation of cellular response to stress		-3.49147	3.7846	4.59247	28162	702	106	10	9.43396	2.83907	3276|3315|4233|4904|8531|9097|9531|10961|11315|51060	PRMT1|HSPB1|MET|YBX1|YBX3|USP14|BAG3|ERP29|PARK7|TXNDC12	-1.40307	0	27	0	0	-3.99875	26.5679
1	-3.44979	GO:2001242	M1	1	0	GO Biological Processes	19	regulation of intrinsic apoptotic signaling pathway		-3.44979	8.30248	5.69377	28162	160	106	5	4.71698	2.05914	3315|8531|10961|11315|51060	HSPB1|YBX3|ERP29|PARK7|TXNDC12	-1.36497	0	27	0	0	-3.99875	26.5679
1	-3.33349	GO:2001243	M1	1	0	GO Biological Processes	19	negative regulation of intrinsic apoptotic signaling pathway		-3.33349	11.1865	6.11298	28162	95	106	4	3.77358	1.85085	3315|8531|11315|51060	HSPB1|YBX3|PARK7|TXNDC12	-1.27131	0	27	0	0	-3.99875	26.5679
1	-3.21216	GO:1903573	M1	1	0	GO Biological Processes	19	negative regulation of response to endoplasmic reticulum stress		-3.21216	18.1145	6.98333	28162	44	106	3	2.83019	1.61072	9097|11315|51060	USP14|PARK7|TXNDC12	-1.1763	0	27	0	0	-3.99875	26.5679
1	-3.07323	GO:1902532	M1	1	0	GO Biological Processes	19	negative regulation of intracellular signal transduction		-3.07323	4.04845	4.33388	28162	525	106	8	7.54717	2.56566	2203|3315|4233|5037|7345|8531|11315|51060	FBP1|HSPB1|MET|PEBP1|UCHL1|YBX3|PARK7|TXNDC12	-1.06219	0	27	0	0	-3.99875	26.5679
1	-2.79831	GO:0097190	M1	1	0	GO Biological Processes	19	apoptotic signaling pathway		-2.79831	3.66454	3.98554	28162	580	106	8	7.54717	2.56566	3315|8065|8531|9531|10961|11315|51060|79073	HSPB1|CUL5|YBX3|BAG3|ERP29|PARK7|TXNDC12|TMEM109	-0.844891	0	27	0	0	-3.99875	26.5679
1	-2.79812	GO:0070059	M1	1	0	GO Biological Processes	19	intrinsic apoptotic signaling pathway in response to endoplasmic reticulum stress		-2.79812	13.0662	5.7988	28162	61	106	3	2.83019	1.61072	10961|11315|51060	ERP29|PARK7|TXNDC12	-0.844891	0	27	0	0	-3.99875	26.5679
1	-3.9815	GO:0031072	M1	1	0	GO Molecular Functions	21	heat shock protein binding		-3.9815	10.8	6.69515	28162	123	106	5	4.71698	2.05914	3313|5481|9531|10960|10963	HSPA9|PPID|BAG3|LMAN2|STIP1	-1.78753	0	28	1	1	-3.9815	12.6514
1	-2.75776	GO:0061077	M1	1	0	GO Biological Processes	19	chaperone-mediated protein folding		-2.75776	12.6514	5.69071	28162	63	106	3	2.83019	1.61072	3313|3315|5481	HSPA9|HSPB1|PPID	-0.816503	0	28	0	0	-3.9815	12.6514
1	-3.91687	GO:0009206	M1	1	0	GO Biological Processes	19	purine ribonucleoside triphosphate biosynthetic process		-3.91687	15.8614	7.48597	28162	67	106	4	3.77358	1.85085	226|4508|4830|7415	ALDOA|ATP6|NME1|VCP	-1.72974	0	29	1	1	-3.91687	15.8614
1	-3.89179	GO:0009145	M1	1	0	GO Biological Processes	19	purine nucleoside triphosphate biosynthetic process		-3.89179	15.6282	7.42339	28162	68	106	4	3.77358	1.85085	226|4508|4830|7415	ALDOA|ATP6|NME1|VCP	-1.70917	0	29	0	0	-3.91687	15.8614
1	-3.77208	GO:0009201	M1	1	0	GO Biological Processes	19	ribonucleoside triphosphate biosynthetic process		-3.77208	14.5578	7.12928	28162	73	106	4	3.77358	1.85085	226|4508|4830|7415	ALDOA|ATP6|NME1|VCP	-1.63004	0	29	0	0	-3.91687	15.8614
1	-3.61856	GO:0009205	M1	1	0	GO Biological Processes	19	purine ribonucleoside triphosphate metabolic process		-3.61856	13.284	6.76291	28162	80	106	4	3.77358	1.85085	226|4508|4830|7415	ALDOA|ATP6|NME1|VCP	-1.50607	0	29	0	0	-3.91687	15.8614
1	-3.53721	GO:0009142	M1	1	0	GO Biological Processes	19	nucleoside triphosphate biosynthetic process		-3.53721	12.6514	6.57353	28162	84	106	4	3.77358	1.85085	226|4508|4830|7415	ALDOA|ATP6|NME1|VCP	-1.44336	0	29	0	0	-3.91687	15.8614
1	-3.49809	GO:0009144	M1	1	0	GO Biological Processes	19	purine nucleoside triphosphate metabolic process		-3.49809	12.3572	6.4836	28162	86	106	4	3.77358	1.85085	226|4508|4830|7415	ALDOA|ATP6|NME1|VCP	-1.40788	0	29	0	0	-3.91687	15.8614
1	-3.4789	GO:0009199	M1	1	0	GO Biological Processes	19	ribonucleoside triphosphate metabolic process		-3.4789	12.2151	6.43974	28162	87	106	4	3.77358	1.85085	226|4508|4830|7415	ALDOA|ATP6|NME1|VCP	-1.39229	0	29	0	0	-3.91687	15.8614
1	-3.30104	GO:0009165	M1	1	0	GO Biological Processes	19	nucleotide biosynthetic process		-3.30104	6.03816	5.05536	28162	264	106	6	5.66038	2.24449	226|4508|4830|5631|7415|55739	ALDOA|ATP6|NME1|PRPS1|VCP|NAXD	-1.24559	0	29	0	0	-3.91687	15.8614
1	-3.27525	GO:1901293	M1	1	0	GO Biological Processes	19	nucleoside phosphate biosynthetic process		-3.27525	5.97032	5.01581	28162	267	106	6	5.66038	2.24449	226|4508|4830|5631|7415|55739	ALDOA|ATP6|NME1|PRPS1|VCP|NAXD	-1.22478	0	29	0	0	-3.91687	15.8614
1	-3.10855	GO:0009141	M1	1	0	GO Biological Processes	19	nucleoside triphosphate metabolic process		-3.10855	9.7497	5.62575	28162	109	106	4	3.77358	1.85085	226|4508|4830|7415	ALDOA|ATP6|NME1|VCP	-1.09145	0	29	0	0	-3.91687	15.8614
1	-3.06029	GO:0046390	M1	1	0	GO Biological Processes	19	ribose phosphate biosynthetic process		-3.06029	6.81229	5.00617	28162	195	106	5	4.71698	2.05914	226|4508|4830|5631|7415	ALDOA|ATP6|NME1|PRPS1|VCP	-1.05307	0	29	0	0	-3.91687	15.8614
1	-3.04047	GO:0006164	M1	1	0	GO Biological Processes	19	purine nucleotide biosynthetic process		-3.04047	6.74313	4.97208	28162	197	106	5	4.71698	2.05914	226|4508|4830|5631|7415	ALDOA|ATP6|NME1|PRPS1|VCP	-1.04134	0	29	0	0	-3.91687	15.8614
1	-2.93543	GO:0072522	M1	1	0	GO Biological Processes	19	purine-containing compound biosynthetic process		-2.93543	6.38652	4.79272	28162	208	106	5	4.71698	2.05914	226|4508|4830|5631|7415	ALDOA|ATP6|NME1|PRPS1|VCP	-0.950726	0	29	0	0	-3.91687	15.8614
1	-2.9056	GO:0006754	M1	1	0	GO Biological Processes	19	ATP biosynthetic process		-2.9056	14.2328	6.09272	28162	56	106	3	2.83019	1.61072	226|4508|7415	ALDOA|ATP6|VCP	-0.926532	0	29	0	0	-3.91687	15.8614
1	-2.36067	GO:1901137	M1	1	0	GO Biological Processes	19	carbohydrate derivative biosynthetic process		-2.36067	3.10736	3.42956	28162	684	106	8	7.54717	2.56566	226|4508|4830|5631|7415|10007|51084|54187	ALDOA|ATP6|NME1|PRPS1|VCP|GNPDA1|CRYL1|NANS	-0.492795	0	29	0	0	-3.91687	15.8614
1	-2.35899	GO:0009152	M1	1	0	GO Biological Processes	19	purine ribonucleotide biosynthetic process		-2.35899	6.07267	4.13753	28162	175	106	4	3.77358	1.85085	226|4508|4830|7415	ALDOA|ATP6|NME1|VCP	-0.492795	0	29	0	0	-3.91687	15.8614
1	-2.24957	GO:0009260	M1	1	0	GO Biological Processes	19	ribonucleotide biosynthetic process		-2.24957	5.65275	3.93437	28162	188	106	4	3.77358	1.85085	226|4508|4830|7415	ALDOA|ATP6|NME1|VCP	-0.413619	0	29	0	0	-3.91687	15.8614
1	-2.1663	GO:0090407	M1	1	0	GO Biological Processes	19	organophosphate biosynthetic process		-2.1663	3.16824	3.26311	28162	587	106	7	6.60377	2.41217	226|4508|4830|5631|7415|51084|55739	ALDOA|ATP6|NME1|PRPS1|VCP|CRYL1|NAXD	-0.354844	0	29	0	0	-3.91687	15.8614
1	-3.82859	GO:0008233	M1	1	0	GO Molecular Functions	21	peptidase activity		-3.82859	4.17079	4.97551	28162	637	106	10	9.43396	2.83907	642|1508|3818|7174|7345|9097|11315|23549|55748|79716	BLMH|CTSB|KLKB1|TPP2|UCHL1|USP14|PARK7|DNPEP|CNDP2|NPEPL1	-1.66567	0	30	1	1	-3.82859	9.00608
1	-2.98009	GO:0004197	M1	1	0	GO Molecular Functions	21	cysteine-type endopeptidase activity		-2.98009	9.00608	5.35679	28162	118	106	4	3.77358	1.85085	642|1508|7345|9097	BLMH|CTSB|UCHL1|USP14	-0.989676	0	30	0	0	-3.82859	9.00608
1	-2.34156	GO:0008234	M1	1	0	GO Molecular Functions	21	cysteine-type peptidase activity		-2.34156	6.00405	4.10497	28162	177	106	4	3.77358	1.85085	642|1508|7345|9097	BLMH|CTSB|UCHL1|USP14	-0.481796	0	30	0	0	-3.82859	9.00608
1	-2.18505	GO:0004175	M1	1	0	GO Molecular Functions	21	endopeptidase activity		-2.18505	3.61468	3.40172	28162	441	106	6	5.66038	2.24449	642|1508|3818|7174|7345|9097	BLMH|CTSB|KLKB1|TPP2|UCHL1|USP14	-0.368797	0	30	0	0	-3.82859	9.00608
1	-2.07596	GO:0018215	M1	1	0	GO Biological Processes	19	protein phosphopantetheinylation		-2.07596	4.01328	3.38964	28162	331	106	5	4.71698	2.05914	7345|8883|9097|10961|23071	UCHL1|NAE1|USP14|ERP29|ERP44	-0.28405	0	30	0	0	-3.82859	9.00608
1	-3.81888	GO:0051881	M1	1	0	GO Biological Processes	19	regulation of mitochondrial membrane potential		-3.81888	14.9678	7.24334	28162	71	106	4	3.77358	1.85085	2805|7415|11315|27068	GOT1|VCP|PARK7|PPA2	-1.66021	0	31	1	1	-3.81888	14.9678
1	-2.23216	GO:0042391	M1	1	0	GO Biological Processes	19	regulation of membrane potential		-2.23216	3.69855	3.47017	28162	431	106	6	5.66038	2.24449	274|2805|7415|9948|11315|27068	BIN1|GOT1|VCP|WDR1|PARK7|PPA2	-0.400228	0	31	0	0	-3.81888	14.9678
1	-2.8988	GO:0006888	M1	1	0	GO Biological Processes	19	endoplasmic reticulum to Golgi vesicle-mediated transport		-2.8988	6.26602	4.73068	28162	212	106	5	4.71698	2.05914	5265|6708|7415|10113|10960	SERPINA1|SPTA1|VCP|PREB|LMAN2	-0.921137	0	32	0	0	-3.80681	24.1527
1	-2.82472	GO:0005793	M1	1	0	GO Cellular Components	20	endoplasmic reticulum-Golgi intermediate compartment		-2.82472	8.17475	5.03982	28162	130	106	4	3.77358	1.85085	5265|10960|23071|23392	SERPINA1|LMAN2|ERP44|ECPAS	-0.863498	0	32	0	0	-3.80681	24.1527
1	-2.50722	GO:0048193	M1	1	0	GO Biological Processes	19	Golgi vesicle transport		-2.50722	4.21713	3.87063	28162	378	106	6	5.66038	2.24449	1785|5265|6708|7415|10113|10960	DNM2|SERPINA1|SPTA1|VCP|PREB|LMAN2	-0.615434	0	32	0	0	-3.80681	24.1527
1	-2.26596	GO:0030134	M1	1	0	GO Cellular Components	20	COPII-coated ER to Golgi transport vesicle		-2.26596	8.47912	4.4645	28162	94	106	3	2.83019	1.61072	5265|10960|23392	SERPINA1|LMAN2|ECPAS	-0.424943	0	32	0	0	-3.80681	24.1527
1	-2.08874	GO:0006900	M1	1	0	GO Biological Processes	19	vesicle budding from membrane		-2.08874	7.31227	4.05857	28162	109	106	3	2.83019	1.61072	1785|5265|10113	DNM2|SERPINA1|PREB	-0.293171	0	32	0	0	-3.80681	24.1527
1	-3.79984	GO:0016866	M1	1	0	GO Molecular Functions	21	intramolecular transferase activity		-3.79984	28.4656	8.93752	28162	28	106	3	2.83019	1.61072	4594|5224|5236	MMUT|PGAM2|PGM1	-1.6537	0	33	1	1	-3.79984	28.4656
1	-2.77776	GO:0033013	M1	1	0	GO Biological Processes	19	tetrapyrrole metabolic process		-2.77776	12.8554	5.74414	28162	62	106	3	2.83019	1.61072	210|4594|6708	ALAD|MMUT|SPTA1	-0.832382	0	33	0	0	-3.79984	28.4656
1	-2.83993	GO:0016667	M1	1	0	GO Molecular Functions	21	oxidoreductase activity, acting on a sulfur group of donors		-2.83993	13.5091	5.91208	28162	59	106	3	2.83019	1.61072	6821|25828|51060	SUOX|TXN2|TXNDC12	-0.874658	0	34	0	0	-3.79984	28.4656
1	-2.00062	GO:0009743	M1	1	0	GO Biological Processes	19	response to carbohydrate		-2.00062	4.78701	3.48196	28162	222	106	4	3.77358	1.85085	1728|2805|4830|25828	NQO1|GOT1|NME1|TXN2	-0.215043	0	34	0	0	-3.79984	28.4656
1	-3.70904	GO:0005790	M1	1	0	GO Cellular Components	20	smooth endoplasmic reticulum		-3.70904	26.5679	8.61231	28162	30	106	3	2.83019	1.61072	844|10549|10961	CASQ1|PRDX4|ERP29	-1.57507	0	35	1	1	-3.70904	26.5679
1	-2.96791	GO:0005788	M1	1	0	GO Cellular Components	20	endoplasmic reticulum lumen		-2.96791	5.2094	4.55077	28162	306	106	6	5.66038	2.24449	821|844|5265|10961|23071|51060	CANX|CASQ1|SERPINA1|ERP29|ERP44|TXNDC12	-0.978925	0	35	0	0	-3.70904	26.5679
1	-2.12192	GO:0042470	M1	1	0	GO Cellular Components	20	melanosome		-2.12192	7.51922	4.13333	28162	106	106	3	2.83019	1.61072	821|1508|10961	CANX|CTSB|ERP29	-0.320813	0	35	0	0	-3.70904	26.5679
1	-2.12192	GO:0048770	M1	1	0	GO Cellular Components	20	pigment granule		-2.12192	7.51922	4.13333	28162	106	106	3	2.83019	1.61072	821|1508|10961	CANX|CTSB|ERP29	-0.320813	0	35	0	0	-3.70904	26.5679
1	-3.58435	WP3888	M1	1	0	WikiPathways	27	VEGFA-VEGFR2 Signaling Pathway		-3.58435	4.84154	4.98633	28162	439	106	8	7.54717	2.56566	226|274|382|3315|5710|7111|9588|10963	ALDOA|BIN1|ARF6|HSPB1|PSMD4|TMOD1|PRDX6|STIP1	-1.48304	0	36	1	1	-3.58435	6.64198
1	-3.57359	GO:0071214	M1	1	0	GO Biological Processes	19	cellular response to abiotic stimulus		-3.57359	5.60167	5.18432	28162	332	106	7	6.60377	2.41217	1642|1785|2805|5481|8531|9531|79073	DDB1|DNM2|GOT1|PPID|YBX3|BAG3|TMEM109	-1.47608	0	37	1	1	-3.57359	5.60167
1	-3.57359	GO:0104004	M1	1	0	GO Biological Processes	19	cellular response to environmental stimulus		-3.57359	5.60167	5.18432	28162	332	106	7	6.60377	2.41217	1642|1785|2805|5481|8531|9531|79073	DDB1|DNM2|GOT1|PPID|YBX3|BAG3|TMEM109	-1.47608	0	37	0	0	-3.57359	5.60167
1	-2.21765	GO:0071478	M1	1	0	GO Biological Processes	19	cellular response to radiation		-2.21765	5.53498	3.87565	28162	192	106	4	3.77358	1.85085	1642|1785|5481|79073	DDB1|DNM2|PPID|TMEM109	-0.391662	0	37	0	0	-3.57359	5.60167
1	-3.36965	GO:0042493	M1	1	0	GO Biological Processes	19	response to drug		-3.36965	5.18038	4.89983	28162	359	106	7	6.60377	2.41217	210|642|1728|2027|2203|4830|25828	ALAD|BLMH|NQO1|ENO3|FBP1|NME1|TXN2	-1.29717	0	38	1	1	-3.36965	8.05089
1	-2.2036	GO:0043279	M1	1	0	GO Biological Processes	19	response to alkaloid		-2.2036	8.05089	4.31975	28162	99	106	3	2.83019	1.61072	1728|1785|2946	NQO1|DNM2|GSTM2	-0.380558	0	38	0	0	-3.36965	8.05089
1	-2.04115	GO:0071241	M1	1	0	GO Biological Processes	19	cellular response to inorganic substance		-2.04115	4.91999	3.5548	28162	216	106	4	3.77358	1.85085	210|1728|1785|2203	ALAD|NQO1|DNM2|FBP1	-0.252872	0	38	0	0	-3.36965	8.05089
1	-3.36466	GO:0016874	M1	1	0	GO Molecular Functions	21	ligase activity		-3.36466	7.95447	5.54046	28162	167	106	5	4.71698	2.05914	2937|4508|7345|8883|55699	GSS|ATP6|UCHL1|NAE1|IARS2	-1.29564	0	39	1	1	-3.36466	7.95447
1	-2.22752	GO:0007568	M1	1	0	GO Biological Processes	19	aging		-2.22752	4.36972	3.63095	28162	304	106	5	4.71698	2.05914	1728|2027|2937|4508|4904	NQO1|ENO3|GSS|ATP6|YBX1	-0.398572	0	39	0	0	-3.36466	7.95447
1	-3.31271	GO:0009306	M1	1	0	GO Biological Processes	19	protein secretion		-3.31271	5.06745	4.82099	28162	367	106	7	6.60377	2.41217	382|821|5481|10113|10961|11315|90550	ARF6|CANX|PPID|PREB|ERP29|PARK7|MCU	-1.25222	0	40	1	1	-3.31271	5.06745
1	-3.30569	GO:0035592	M1	1	0	GO Biological Processes	19	establishment of protein localization to extracellular region		-3.30569	5.05368	4.8113	28162	368	106	7	6.60377	2.41217	382|821|5481|10113|10961|11315|90550	ARF6|CANX|PPID|PREB|ERP29|PARK7|MCU	-1.24689	0	40	0	0	-3.31271	5.06745
1	-3.25723	GO:0071692	M1	1	0	GO Biological Processes	19	protein localization to extracellular region		-3.25723	4.95935	4.74441	28162	375	106	7	6.60377	2.41217	382|821|5481|10113|10961|11315|90550	ARF6|CANX|PPID|PREB|ERP29|PARK7|MCU	-1.21169	0	40	0	0	-3.31271	5.06745
1	-3.08632	GO:0002790	M1	1	0	GO Biological Processes	19	peptide secretion		-3.08632	4.63779	4.50979	28162	401	106	7	6.60377	2.41217	382|821|5481|10113|10961|11315|90550	ARF6|CANX|PPID|PREB|ERP29|PARK7|MCU	-1.07377	0	40	0	0	-3.31271	5.06745
1	-2.19375	GO:0090087	M1	1	0	GO Biological Processes	19	regulation of peptide transport		-2.19375	3.20647	3.30038	28162	580	106	7	6.60377	2.41217	382|760|5481|9531|10961|11315|90550	ARF6|CA2|PPID|BAG3|ERP29|PARK7|MCU	-0.37363	0	40	0	0	-3.31271	5.06745
1	-3.29872	GO:0043043	M1	1	0	GO Biological Processes	19	peptide biosynthetic process		-3.29872	3.57576	4.3736	28162	743	106	10	9.43396	2.83907	2937|3315|4904|7284|7458|8531|10102|27068|55699|55748	GSS|HSPB1|YBX1|TUFM|EIF4H|YBX3|TSFM|PPA2|IARS2|CNDP2	-1.24494	0	41	1	1	-3.29872	9.37691
1	-2.56612	GO:0034248	M1	1	0	GO Biological Processes	19	regulation of cellular amide metabolic process		-2.56612	3.75708	3.80395	28162	495	106	7	6.60377	2.41217	274|3315|4904|6253|7458|8531|10102	BIN1|HSPB1|YBX1|RTN2|EIF4H|YBX3|TSFM	-0.659174	0	41	0	0	-3.29872	9.37691
1	-2.38799	GO:0008135	M1	1	0	GO Molecular Functions	21	translation factor activity, RNA binding		-2.38799	9.37691	4.75425	28162	85	106	3	2.83019	1.61072	7284|7458|10102	TUFM|EIF4H|TSFM	-0.516357	0	41	0	0	-3.29872	9.37691
1	-2.24005	GO:0006412	M1	1	0	GO Biological Processes	19	translation		-2.24005	2.96434	3.27499	28162	717	106	8	7.54717	2.56566	3315|4904|7284|7458|8531|10102|27068|55699	HSPB1|YBX1|TUFM|EIF4H|YBX3|TSFM|PPA2|IARS2	-0.407111	0	41	0	0	-3.29872	9.37691
1	-2.08874	GO:0090079	M1	1	0	GO Molecular Functions	21	translation regulator activity, nucleic acid binding		-2.08874	7.31227	4.05857	28162	109	106	3	2.83019	1.61072	7284|7458|10102	TUFM|EIF4H|TSFM	-0.293171	0	41	0	0	-3.29872	9.37691
1	-3.23293	GO:0051087	M1	1	0	GO Molecular Functions	21	chaperone binding		-3.23293	10.522	5.89249	28162	101	106	4	3.77358	1.85085	274|9531|10961|10963	BIN1|BAG3|ERP29|STIP1	-1.19386	0	42	1	1	-3.23293	10.522
1	-2.29059	GO:0006611	M1	1	0	GO Biological Processes	19	protein export from nucleus		-2.29059	5.8072	4.01019	28162	183	106	4	3.77358	1.85085	3313|6428|9531|11315	HSPA9|SRSF3|BAG3|PARK7	-0.444447	0	42	0	0	-3.23293	10.522
1	-2.18505	GO:0051051	M1	1	0	GO Biological Processes	19	negative regulation of transport		-2.18505	3.61468	3.40172	28162	441	106	6	5.66038	2.24449	274|382|2946|9531|10961|11315	BIN1|ARF6|GSTM2|BAG3|ERP29|PARK7	-0.368797	0	42	0	0	-3.23293	10.522
1	-2.14858	GO:0051168	M1	1	0	GO Biological Processes	19	nuclear export		-2.14858	5.28715	3.74934	28162	201	106	4	3.77358	1.85085	3313|6428|9531|11315	HSPA9|SRSF3|BAG3|PARK7	-0.340911	0	42	0	0	-3.23293	10.522
1	-2.1358	GO:0043271	M1	1	0	GO Biological Processes	19	negative regulation of ion transport		-2.1358	4.15124	3.48474	28162	320	106	5	4.71698	2.05914	274|2946|9531|10961|11315	BIN1|GSTM2|BAG3|ERP29|PARK7	-0.33002	0	42	0	0	-3.23293	10.522
1	-2.05655	GO:1903828	M1	1	0	GO Biological Processes	19	negative regulation of cellular protein localization		-2.05655	7.11641	3.9866	28162	112	106	3	2.83019	1.61072	382|9531|11315	ARF6|BAG3|PARK7	-0.265555	0	42	0	0	-3.23293	10.522
1	-3.10097	GO:0042398	M1	1	0	GO Biological Processes	19	cellular modified amino acid biosynthetic process		-3.10097	16.605	6.65098	28162	48	106	3	2.83019	1.61072	2937|11315|55748	GSS|PARK7|CNDP2	-1.08539	0	43	1	1	-3.10097	16.605
1	-2.75776	GO:0006081	M1	1	0	GO Biological Processes	19	cellular aldehyde metabolic process		-2.75776	12.6514	5.69071	28162	63	106	3	2.83019	1.61072	8659|9380|11315	ALDH4A1|GRHPR|PARK7	-0.816503	0	43	0	0	-3.10097	16.605
1	-3.06029	GO:0009566	M1	1	0	GO Biological Processes	19	fertilization		-3.06029	6.81229	5.00617	28162	195	106	5	4.71698	2.05914	226|8531|10007|11315|57095	ALDOA|YBX3|GNPDA1|PARK7|PITHD1	-1.05307	0	44	1	1	-3.06029	6.81229
1	-2.4878	GO:0007338	M1	1	0	GO Biological Processes	19	single fertilization		-2.4878	6.60073	4.38061	28162	161	106	4	3.77358	1.85085	226|10007|11315|57095	ALDOA|GNPDA1|PARK7|PITHD1	-0.599436	0	44	0	0	-3.06029	6.81229
1	-2.78113	GO:0045296	M1	1	0	GO Molecular Functions	21	cadherin binding		-2.78113	4.78701	4.27301	28162	333	106	6	5.66038	2.24449	226|5110|7458|9531|9588|11315	ALDOA|PCMT1|EIF4H|BAG3|PRDX6|PARK7	-0.833146	0	45	1	1	-2.78113	4.78701
1	-2.22946	GO:0048471	M1	1	0	GO Cellular Components	20	perinuclear region of cytoplasm		-2.22946	2.95199	3.26137	28162	720	106	8	7.54717	2.56566	1508|1785|4830|7415|7458|8531|9588|11315	CTSB|DNM2|NME1|VCP|EIF4H|YBX3|PRDX6|PARK7	-0.398572	0	45	0	0	-2.78113	4.78701
1	-2.75157	GO:0051259	M1	1	0	GO Biological Processes	19	protein complex oligomerization		-2.75157	5.80086	4.48375	28162	229	106	5	4.71698	2.05914	210|226|3276|90550|493829	ALAD|ALDOA|PRMT1|MCU|TRIM72	-0.812621	0	47	1	1	-2.75157	6.00405
1	-2.34156	GO:0051260	M1	1	0	GO Biological Processes	19	protein homooligomerization		-2.34156	6.00405	4.10497	28162	177	106	4	3.77358	1.85085	210|226|3276|493829	ALAD|ALDOA|PRMT1|TRIM72	-0.481796	0	47	0	0	-2.75157	6.00405
1	-2.52044	GO:0045637	M1	1	0	GO Biological Processes	19	regulation of myeloid cell differentiation		-2.52044	5.12894	4.10324	28162	259	106	5	4.71698	2.05914	760|3276|3313|4830|57095	CA2|PRMT1|HSPA9|NME1|PITHD1	-0.620555	0	48	1	1	-2.52044	8.66345
1	-2.29193	GO:0045638	M1	1	0	GO Biological Processes	19	negative regulation of myeloid cell differentiation		-2.29193	8.66345	4.52545	28162	92	106	3	2.83019	1.61072	3276|3313|4830	PRMT1|HSPA9|NME1	-0.444758	0	48	0	0	-2.52044	8.66345
1	-2.28069	GO:0030099	M1	1	0	GO Biological Processes	19	myeloid cell differentiation		-2.28069	3.7864	3.54069	28162	421	106	6	5.66038	2.24449	760|3276|3313|4830|9948|57095	CA2|PRMT1|HSPA9|NME1|WDR1|PITHD1	-0.435582	0	48	0	0	-2.52044	8.66345
1	-2.15617	GO:0045639	M1	1	0	GO Biological Processes	19	positive regulation of myeloid cell differentiation		-2.15617	7.73823	4.21107	28162	103	106	3	2.83019	1.61072	760|3276|57095	CA2|PRMT1|PITHD1	-0.347558	0	48	0	0	-2.52044	8.66345
1	-2.51343	GO:0050878	M1	1	0	GO Biological Processes	19	regulation of body fluid levels		-2.51343	3.6754	3.73279	28162	506	106	7	6.60377	2.41217	2821|3315|3818|4233|4830|5265|5573	GPI|HSPB1|KLKB1|MET|NME1|SERPINA1|PRKAR1A	-0.615434	0	49	1	1	-2.51343	7.44895
1	-2.11074	GO:0002526	M1	1	0	GO Biological Processes	19	acute inflammatory response		-2.11074	7.44895	4.10809	28162	107	106	3	2.83019	1.61072	3818|5265|11315	KLKB1|SERPINA1|PARK7	-0.311492	0	49	0	0	-2.51343	7.44895
1	-2.35969	GO:0008276	M1	1	0	GO Molecular Functions	21	protein methyltransferase activity		-2.35969	9.16135	4.68626	28162	87	106	3	2.83019	1.61072	3276|5110|25940	PRMT1|PCMT1|FAM98A	-0.492795	0	50	1	1	-2.35969	9.16135
1	-2.35969	GO:0034637	M1	1	0	GO Biological Processes	19	cellular carbohydrate biosynthetic process		-2.35969	9.16135	4.68626	28162	87	106	3	2.83019	1.61072	2203|2805|5236	FBP1|GOT1|PGM1	-0.492795	0	51	1	1	-2.35969	9.16135
1	-2.15617	ko04922	M1	1	0	KEGG Pathway	24	Glucagon signaling pathway		-2.15617	7.73823	4.21107	28162	103	106	3	2.83019	1.61072	2203|3276|5224	FBP1|PRMT1|PGAM2	-0.347558	0	51	0	0	-2.35969	9.16135
1	-2.11074	hsa04922	M1	1	0	KEGG Pathway	24	Glucagon signaling pathway		-2.11074	7.44895	4.10809	28162	107	106	3	2.83019	1.61072	2203|3276|5224	FBP1|PRMT1|PGAM2	-0.311492	0	51	0	0	-2.35969	9.16135

## Sheet: NEGCollapsed
Analysis Subset	Groups	Description	GO	Category	Hits	Names
ECM/Structure	1	extracellular matrix organization, extracellular structure organization, external encapsulating structure organization	GO:0030198, GO:0043062, GO:0045229	GO Biological Processes	BGN|COL15A1|FAP|FBLN2|FBN1|FBN2|FGA|FN1	Biglycan, Collagen type XV alpha 1 chain, Fibroblast activation protein alpha, Fibulin 2, Fibrillin 1, Fibrillin 2, Fibrinogen alpha chain, Fibronectin
ECM/Structure	1	cell-substrate adhesion	GO:0031589	GO Biological Processes	FBLN2|FGA|FN1|RAB1A	Fibulin 2, Fibrinogen alpha chain, Fibronectin, RAB1A, member RAS oncogene family
ECM/Structure	1,3	structural molecule activity, extracellular matrix structural constituent, extracellular matrix constituent conferring elasticity, structural molecule activity conferring elasticity, positive regulation of cell-substrate adhesion, SRP-dependent cotranslational protein targeting to membrane, nuclear-transcribed mRNA catabolic process, nonsense-mediated decay, protein targeting to ER, establishment…	GO:0005198, GO:0005201, GO:0030023, GO:0097493, GO:0010811, GO:0006614, GO:0000184, GO:0045047, GO:0072599, GO:0070972, GO:0003735, GO:0019083, GO:0019080, GO:0000956	GO Molecular Functions, GO Biological Processes	BGN|COL15A1|DES|FBLN2|FBN1|FBN2|FGA|FN1|MAP1B|MYBPC1|MYBPH|PSMD11|RPL18A|RPS3|RPS3A|RPS9|TUBB2B	Biglycan, Collagen type XV alpha 1 chain, Desmin (Predicted), Fibulin 2, Fibrillin 1, Fibrillin 2, Fibrinogen alpha chain, Fibronectin, Microtubule associated protein 1B, Myosin binding protein C, slow type, Myosin binding protein H, Proteasome 26S subunit, non-ATPase 11, 60S ribosomal protein L18a, Ribosomal protein S3, 40S ribosomal protein S3a, Ribosomal protein S9 (Predicted), Tubulin beta ch…
ECM/Structure	1,4,13	substrate adhesion-dependent cell spreading, cell adhesion molecule binding, cadherin binding, integrin binding	GO:0034446, GO:0050839, GO:0045296, GO:0005178	GO Biological Processes, GO Molecular Functions	FAP|FBN1|FGA|FN1|RAB1A|USO1|NDRG1|EHD4|LRRC59|ESYT2	Fibroblast activation protein alpha, Fibrillin 1, Fibrinogen alpha chain, Fibronectin, RAB1A, member RAS oncogene family, USO1 vesicle transport factor, N-myc downstream regulated 1, EH domain containing 4, Leucine rich repeat containing 59, Extended synaptotagmin 2
Muscle.Neg	15	muscle contraction	GO:0006936	GO Biological Processes	CASQ2|DES|MYBPC1|MYBPH	Calsequestrin, Desmin (Predicted), Myosin binding protein C, slow type, Myosin binding protein H
Muscle.Neg	15	actin filament-based movement	GO:0030048	GO Biological Processes	DES|MYBPC1|MYO1C	Desmin (Predicted), Myosin binding protein C, slow type, Myosin IC
	10	cell morphogenesis involved in differentiation	GO:0000904	GO Biological Processes	COL15A1|FGA|FN1|MAP1B|RAB1A|TUBB2B	Collagen type XV alpha 1 chain, Fibrinogen alpha chain, Fibronectin, Microtubule associated protein 1B, RAB1A, member RAS oncogene family, Tubulin beta chain
	10	GTP binding, purine ribonucleoside binding, purine nucleoside binding, ribonucleoside binding, nucleoside binding	GO:0005525, GO:0032550, GO:0001883, GO:0032549, GO:0001882	GO Molecular Functions	RAB1A|RAB6A|EHD4|TUBB2B	RAB1A, member RAS oncogene family, RAB6A, member RAS oncogene family, EH domain containing 4, Tubulin beta chain
	11	regulation of protein ubiquitination, positive regulation of protein ubiquitination, regulation of protein modification by small protein conjugation or removal, positive regulation of protein modification by small protein conjugation or removal	GO:0031396, GO:0031398, GO:1903320, GO:1903322	GO Biological Processes	RAB1A|RPS3|AIMP2|HUWE1|KLHL40	RAB1A, member RAS oncogene family, Ribosomal protein S3, Aminoacyl tRNA synthetase complex interacting multifunctional protein 2, HECT, UBA and WWE domain containing E3 ubiquitin protein ligase 1, Kelch like family member 40
	12	calcium ion binding	GO:0005509	GO Molecular Functions	ANXA5|CASQ2|FBLN2|FBN1|FBN2|STIM1|EHD4|ESYT2	Annexin, Calsequestrin, Fibulin 2, Fibrillin 1, Fibrillin 2, Stromal interaction molecule 1, EH domain containing 4, Extended synaptotagmin 2
	12	maintenance of protein location, maintenance of location	GO:0045185, GO:0051235	GO Biological Processes	CASQ2|FBN1|FBN2|HNRNPU	Calsequestrin, Fibrillin 1, Fibrillin 2, Heterogeneous nuclear ribonucleoprotein U
	13	protease binding	GO:0002020	GO Molecular Functions	FAP|FN1|STIM1	Fibroblast activation protein alpha, Fibronectin, Stromal interaction molecule 1
	13	negative regulation of coagulation, regulation of coagulation, blood coagulation, hemostasis, coagulation, response to wounding, regulation of body fluid levels, wound healing	GO:0050819, GO:0050818, GO:0007596, GO:0007599, GO:0050817, GO:0009611, GO:0050878, GO:0042060	GO Biological Processes	ANXA5|FAP|FGA|FN1|MAP1B|PABPC4	Annexin, Fibroblast activation protein alpha, Fibrinogen alpha chain, Fibronectin, Microtubule associated protein 1B, Polyadenylate-binding protein
	14	positive regulation of protein-containing complex assembly	GO:0031334	GO Biological Processes	MAP1B|MYO1C|PSMC6|RPS3	Microtubule associated protein 1B, Myosin IC, Proteasome 26S subunit, ATPase 6, Ribosomal protein S3
	14	protein polymerization, positive regulation of protein polymerization, positive regulation of supramolecular fiber organization	GO:0051258, GO:0032273, GO:1902905	GO Biological Processes	CASQ2|FGA|MAP1B|MYO1C|RPS3	Calsequestrin, Fibrinogen alpha chain, Microtubule associated protein 1B, Myosin IC, Ribosomal protein S3
	14	regulation of microtubule cytoskeleton organization	GO:0070507	GO Biological Processes	HNRNPU|MAP1B|RPS3	Heterogeneous nuclear ribonucleoprotein U, Microtubule associated protein 1B, Ribosomal protein S3
	14,15	response to inorganic substance, microtubule binding, tubulin binding, response to calcium ion, response to metal ion	GO:0010035, GO:0008017, GO:0015631, GO:0051592, GO:0010038	GO Biological Processes, GO Molecular Functions	CASQ2|FGA|MAP1B|RPS3|STIM1|NDRG1	Calsequestrin, Fibrinogen alpha chain, Microtubule associated protein 1B, Ribosomal protein S3, Stromal interaction molecule 1, N-myc downstream regulated 1
	15	regulation of blood circulation, regulation of system process	GO:1903522, GO:0044057	GO Biological Processes	CASQ2|DES|FGA|MYBPH|STIM1	Calsequestrin, Desmin (Predicted), Fibrinogen alpha chain, Myosin binding protein H, Stromal interaction molecule 1
	16	cellular response to peptide hormone stimulus	GO:0071375	GO Biological Processes	FBN1|MAP1B|MYO1C|USO1	Fibrillin 1, Microtubule associated protein 1B, Myosin IC, USO1 vesicle transport factor
	17	actin binding	GO:0003779	GO Molecular Functions	HNRNPU|MAP1B|MYBPC1|MYO1C|TNS1	Heterogeneous nuclear ribonucleoprotein U, Microtubule associated protein 1B, Myosin binding protein C, slow type, Myosin IC, Tensin 1
	17	negative regulation of organelle organization	GO:0010639	GO Biological Processes	HNRNPU|MAP1B|HUWE1|SCFD1	Heterogeneous nuclear ribonucleoprotein U, Microtubule associated protein 1B, HECT, UBA and WWE domain containing E3 ubiquitin protein ligase 1, Sec1 family domain containing 1
	17	regulation of intracellular transport	GO:0032386	GO Biological Processes	MAP1B|MYO1C|HUWE1|SCFD1	Microtubule associated protein 1B, Myosin IC, HECT, UBA and WWE domain containing E3 ubiquitin protein ligase 1, Sec1 family domain containing 1
	19	positive regulation of proteolysis	GO:0045862	GO Biological Processes	FN1|RPS3|PLGRKT|KLHL40	Fibronectin, Ribosomal protein S3, Plasminogen receptor with a C-terminal lysine, Kelch like family member 40
	2	response to hypoxia, cellular response to hypoxia, response to decreased oxygen levels, cellular response to decreased oxygen levels, response to oxygen levels, cellular response to oxygen levels	GO:0001666, GO:0071456, GO:0036293, GO:0036294, GO:0070482, GO:0071453	GO Biological Processes	PSMC6|PSMD3|PSMD11|NDRG1|SCFD1	Proteasome 26S subunit, ATPase 6, Proteasome 26S subunit, non-ATPase 3, Proteasome 26S subunit, non-ATPase 11, N-myc downstream regulated 1, Sec1 family domain containing 1
	2	activation of innate immune response, positive regulation of innate immune response, activation of immune response, Fc receptor signaling pathway, positive regulation of response to biotic stimulus, immune response-activating cell surface receptor signaling pathway, immune response-activating signal transduction, regulation of innate immune response, immune response-regulating cell surface recept…	GO:0002218, GO:0045089, GO:0002253, GO:0038093, GO:0002833, GO:0002429, GO:0002757, GO:0045088, GO:0002768, GO:0002764, GO:0050778, GO:0031349	GO Biological Processes	MYO1C|PSMC6|PSMD3|PSMD11|RPS3|TOMM70	Myosin IC, Proteasome 26S subunit, ATPase 6, Proteasome 26S subunit, non-ATPase 3, Proteasome 26S subunit, non-ATPase 11, Ribosomal protein S3, Translocase of outer mitochondrial membrane 70
	2	myeloid leukocyte activation	GO:0002274	GO Biological Processes	PSMD3|PSMD11|RAB6A|STBD1|HUWE1|NDRG1	Proteasome 26S subunit, non-ATPase 3, Proteasome 26S subunit, non-ATPase 11, RAB6A, member RAS oncogene family, CBM20 domain-containing protein, HECT, UBA and WWE domain containing E3 ubiquitin protein ligase 1, N-myc downstream regulated 1
	2	mRNA catabolic process, RNA catabolic process, nucleobase-containing compound catabolic process, heterocycle catabolic process, cellular nitrogen compound catabolic process, aromatic compound catabolic process, organic cyclic compound catabolic process, regulation of mRNA stability, regulation of RNA stability, regulation of mRNA catabolic process, regulation of mRNA metabolic process, regulation…	GO:0006402, GO:0006401, GO:0034655, GO:0046700, GO:0044270, GO:0019439, GO:1901361, GO:0043488, GO:0043487, GO:0061013, GO:1903311, GO:2000736, GO:0006521, GO:0003730, GO:1902036, GO:0002479, GO:0033238, GO:0061418, GO:0042590, GO:0038061, GO:0031145, GO:0060218, GO:1901532, GO:0050852, GO:0003729, GO:0031146, GO:0002474, GO:0010972, GO:0070498, GO:0060071, GO:0043618, GO:1902750, GO:0090175, GO:…	GO Biological Processes, GO Molecular Functions	ELAVL1|HNRNPU|NT5E|PSMC6|PSMD3|PSMD11|RPL18A|RPS3|RPS3A|RPS9|PABPC4|HNRNPR	ELAV-like protein, Heterogeneous nuclear ribonucleoprotein U, 5-nucleotidase ecto, Proteasome 26S subunit, ATPase 6, Proteasome 26S subunit, non-ATPase 3, Proteasome 26S subunit, non-ATPase 11, 60S ribosomal protein L18a, Ribosomal protein S3, 40S ribosomal protein S3a, Ribosomal protein S9 (Predicted), Polyadenylate-binding protein, Heterogeneous nuclear ribonucleoprotein R
	2	cellular amino acid metabolic process	GO:0006520	GO Biological Processes	PSMC6|PSMD3|PSMD11|AIMP2|CARNMT1	Proteasome 26S subunit, ATPase 6, Proteasome 26S subunit, non-ATPase 3, Proteasome 26S subunit, non-ATPase 11, Aminoacyl tRNA synthetase complex interacting multifunctional protein 2, Carnosine N-methyltransferase 1
	2	regulation of mitotic cell cycle	GO:0007346	GO Biological Processes	FAP|HNRNPU|PSMC6|PSMD3|PSMD11	Fibroblast activation protein alpha, Heterogeneous nuclear ribonucleoprotein U, Proteasome 26S subunit, ATPase 6, Proteasome 26S subunit, non-ATPase 3, Proteasome 26S subunit, non-ATPase 11
	2	regulation of cellular ketone metabolic process, cellular ketone metabolic process	GO:0010565, GO:0042180	GO Biological Processes	PSMC6|PSMD3|PSMD11|SIRT5	Proteasome 26S subunit, ATPase 6, Proteasome 26S subunit, non-ATPase 3, Proteasome 26S subunit, non-ATPase 11, Sirtuin 5
	2	antigen processing and presentation	GO:0019882	GO Biological Processes	PSMC6|PSMD3|PSMD11|RAB6A	Proteasome 26S subunit, ATPase 6, Proteasome 26S subunit, non-ATPase 3, Proteasome 26S subunit, non-ATPase 11, RAB6A, member RAS oncogene family
	2	proteasome-mediated ubiquitin-dependent protein catabolic process, proteasomal protein catabolic process, proteolysis involved in cellular protein catabolic process, cellular protein catabolic process, ubiquitin-dependent protein catabolic process, modification-dependent protein catabolic process, modification-dependent macromolecule catabolic process, negative regulation of mitotic cell cycle, p…	GO:0043161, GO:0010498, GO:0051603, GO:0044257, GO:0006511, GO:0019941, GO:0043632, GO:0045930, GO:0000209	GO Biological Processes	FAP|PSMC6|PSMD3|PSMD11|HUWE1|UBR3|KLHL40	Fibroblast activation protein alpha, Proteasome 26S subunit, ATPase 6, Proteasome 26S subunit, non-ATPase 3, Proteasome 26S subunit, non-ATPase 11, HECT, UBA and WWE domain containing E3 ubiquitin protein ligase 1, E3 ubiquitin-protein ligase, Kelch like family member 40
	2	post-translational protein modification	GO:0043687	GO Biological Processes	FBN1|FGA|FN1|PSMC6|PSMD3|PSMD11|RAB1A	Fibrillin 1, Fibrinogen alpha chain, Fibronectin, Proteasome 26S subunit, ATPase 6, Proteasome 26S subunit, non-ATPase 3, Proteasome 26S subunit, non-ATPase 11, RAB1A, member RAS oncogene family
	2	stem cell differentiation	GO:0048863	GO Biological Processes	FN1|HNRNPU|PSMC6|PSMD3|PSMD11	Fibronectin, Heterogeneous nuclear ribonucleoprotein U, Proteasome 26S subunit, ATPase 6, Proteasome 26S subunit, non-ATPase 3, Proteasome 26S subunit, non-ATPase 11
	2,13	regulated exocytosis, neutrophil degranulation, neutrophil activation involved in immune response, neutrophil mediated immunity, neutrophil activation, granulocyte activation, leukocyte degranulation, myeloid cell activation involved in immune response, myeloid leukocyte mediated immunity, platelet degranulation	GO:0045055, GO:0043312, GO:0002283, GO:0002446, GO:0042119, GO:0036230, GO:0043299, GO:0002275, GO:0002444, GO:0002576	GO Biological Processes	ANXA5|FGA|FN1|PSMD3|PSMD11|RAB6A|STBD1|HUWE1|CYB5R1	Annexin, Fibrinogen alpha chain, Fibronectin, Proteasome 26S subunit, non-ATPase 3, Proteasome 26S subunit, non-ATPase 11, RAB6A, member RAS oncogene family, CBM20 domain-containing protein, HECT, UBA and WWE domain containing E3 ubiquitin protein ligase 1, NADH-cytochrome b5 reductase
	3	translation, peptide biosynthetic process, translational initiation, regulation of translation, regulation of cellular amide metabolic process	GO:0006412, GO:0043043, GO:0006413, GO:0006417, GO:0034248	GO Biological Processes	DDX1|ELAVL1|RPL18A|RPS3|RPS3A|RPS9|AIMP2|PABPC4|HNRNPR	DEAD-box helicase 1, ELAV-like protein, 60S ribosomal protein L18a, Ribosomal protein S3, 40S ribosomal protein S3a, Ribosomal protein S9 (Predicted), Aminoacyl tRNA synthetase complex interacting multifunctional protein 2, Polyadenylate-binding protein, Heterogeneous nuclear ribonucleoprotein R
	3	protein targeting, cotranslational protein targeting to membrane, protein targeting to membrane, establishment of protein localization to membrane	GO:0006605, GO:0006613, GO:0006612, GO:0090150	GO Biological Processes	MYO1C|RPL18A|RPS3|RPS3A|RPS9|SSR1|TOMM70|HUWE1|TOMM40	Myosin IC, 60S ribosomal protein L18a, Ribosomal protein S3, 40S ribosomal protein S3a, Ribosomal protein S9 (Predicted), Translocon-associated protein subunit alpha, Translocase of outer mitochondrial membrane 70, HECT, UBA and WWE domain containing E3 ubiquitin protein ligase 1, Translocase of outer mitochondrial membrane 40
	3	protein localization to membrane	GO:0072657	GO Biological Processes	MYO1C|RPL18A|RPS3|RPS3A|RPS9|SSR1|TOMM70|EHD4	Myosin IC, 60S ribosomal protein L18a, Ribosomal protein S3, 40S ribosomal protein S3a, Ribosomal protein S9 (Predicted), Translocon-associated protein subunit alpha, Translocase of outer mitochondrial membrane 70, EH domain containing 4
	3,8,9	establishment of protein localization to organelle, protein targeting to mitochondrion, establishment of protein localization to mitochondrion, protein localization to mitochondrion, protein import, protein import into nucleus, import into nucleus	GO:0072594, GO:0006626, GO:0072655, GO:0070585, GO:0017038, GO:0006606, GO:0051170	GO Biological Processes	ELAVL1|KPNA4|RPL18A|RPS3|RPS3A|RPS9|TOMM70|HUWE1|TOMM40|IPO7	ELAV-like protein, Importin subunit alpha, 60S ribosomal protein L18a, Ribosomal protein S3, 40S ribosomal protein S3a, Ribosomal protein S9 (Predicted), Translocase of outer mitochondrial membrane 70, HECT, UBA and WWE domain containing E3 ubiquitin protein ligase 1, Translocase of outer mitochondrial membrane 40, Importin 7
	5	double-stranded RNA binding, RNA splicing, via transesterification reactions with bulged adenosine as nucleophile, mRNA splicing, via spliceosome, RNA splicing, via transesterification reactions, RNA splicing, mRNA processing	GO:0003725, GO:0000377, GO:0000398, GO:0000375, GO:0008380, GO:0006397	GO Molecular Functions, GO Biological Processes	DDX1|DHX15|ELAVL1|HNRNPU|HNRNPR	DEAD-box helicase 1, DEAH-box helicase 15, ELAV-like protein, Heterogeneous nuclear ribonucleoprotein U, Heterogeneous nuclear ribonucleoprotein R
	5	poly(A) binding, poly-purine tract binding, single-stranded RNA binding	GO:0008143, GO:0070717, GO:0003727	GO Molecular Functions	DDX1|HNRNPU|PABPC4	DEAD-box helicase 1, Heterogeneous nuclear ribonucleoprotein U, Polyadenylate-binding protein
	5	negative regulation of cellular catabolic process, negative regulation of catabolic process	GO:0031330, GO:0009895	GO Biological Processes	ELAVL1|HNRNPU|SCFD1|KLHL40	ELAV-like protein, Heterogeneous nuclear ribonucleoprotein U, Sec1 family domain containing 1, Kelch like family member 40
	5	circadian regulation of gene expression, circadian rhythm, rhythmic process	GO:0032922, GO:0007623, GO:0048511	GO Biological Processes	HNRNPU|HUWE1|HNRNPR|CAVIN3	Heterogeneous nuclear ribonucleoprotein U, HECT, UBA and WWE domain containing E3 ubiquitin protein ligase 1, Heterogeneous nuclear ribonucleoprotein R, Caveolae associated protein 3
	6	endoplasmic reticulum to Golgi vesicle-mediated transport, Golgi vesicle transport	GO:0006888, GO:0048193	GO Biological Processes	RAB1A|RAB6A|USO1|SCFD1|TMED5	RAB1A, member RAS oncogene family, RAB6A, member RAS oncogene family, USO1 vesicle transport factor, Sec1 family domain containing 1, Transmembrane p24 trafficking protein 5
	6	Golgi organization, endomembrane system organization	GO:0007030, GO:0010256	GO Biological Processes	RAB1A|USO1|HUWE1|NDRG1|TMED5|ESYT2	RAB1A, member RAS oncogene family, USO1 vesicle transport factor, HECT, UBA and WWE domain containing E3 ubiquitin protein ligase 1, N-myc downstream regulated 1, Transmembrane p24 trafficking protein 5, Extended synaptotagmin 2
	6,10	establishment of organelle localization, organelle localization, vesicle targeting, rough ER to cis-Golgi, COPII vesicle coating, vesicle coating, COPII-coated vesicle budding, vesicle targeting, to, from or within Golgi, retrograde vesicle-mediated transport, Golgi to endoplasmic reticulum, establishment of vesicle localization, vesicle targeting, vesicle localization, vesicle budding from membr…	GO:0051656, GO:0051640, GO:0048207, GO:0048208, GO:0006901, GO:0090114, GO:0048199, GO:0006890, GO:0051650, GO:0006903, GO:0051648, GO:0006900, GO:0140056, GO:0022406, GO:0030705, GO:0010970, GO:0072384, GO:0099111, GO:0007018	GO Biological Processes	HNRNPU|MAP1B|MYO1C|RAB1A|RAB6A|USO1|SCFD1|ESYT2	Heterogeneous nuclear ribonucleoprotein U, Microtubule associated protein 1B, Myosin IC, RAB1A, member RAS oncogene family, RAB6A, member RAS oncogene family, USO1 vesicle transport factor, Sec1 family domain containing 1, Extended synaptotagmin 2
	7	small GTPase binding	GO:0031267	GO Molecular Functions	MYO1C|NDRG1|IPO7	Myosin IC, N-myc downstream regulated 1, Importin 7
	8	macroautophagy, autophagy, process utilizing autophagic mechanism	GO:0016236, GO:0006914, GO:0061919	GO Biological Processes	RAB1A|STBD1|TOMM70|HUWE1|TOMM40|SCFD1	RAB1A, member RAS oncogene family, CBM20 domain-containing protein, Translocase of outer mitochondrial membrane 70, HECT, UBA and WWE domain containing E3 ubiquitin protein ligase 1, Translocase of outer mitochondrial membrane 40, Sec1 family domain containing 1
	9	protein localization to nucleus	GO:0034504	GO Biological Processes	ELAVL1|HNRNPU|KPNA4|IPO7	ELAV-like protein, Heterogeneous nuclear ribonucleoprotein U, Importin subunit alpha, Importin 7

## Sheet: POSCollapsed
Analysis Subset	Groups	Description	GO	Category	Hits	Names
Stress	2	cellular detoxification, cellular response to toxic substance, detoxification, response to toxic substance	GO:0009636, GO:0097237, GO:0098754, GO:1990748	GO Biological Processes	ALAD|BLMH|NQO1|GSTM2|GSTM3|HBA1|PRDX6|PRDX4|PARK7	Delta-aminolevulinic acid dehydratase, Bleomycin hydrolase, NAD(P)H quinone dehydrogenase 1, Glutathione S-transferase, Glutathione S-transferase, Alpha-globin 1, Peroxiredoxin 6, Peroxiredoxin 4, Parkinsonism associated deglycase
Stress	2	cell redox homeostasis	GO:0045454	GO Biological Processes	NQO1|PRDX6|PRDX4|ERP44|TXN2	NAD(P)H quinone dehydrogenase 1, Peroxiredoxin 6, Peroxiredoxin 4, Endoplasmic reticulum protein 44, Thioredoxin 2
Stress	2,7	cell death in response to oxidative stress, cellular response to oxidative stress, negative regulation of oxidative stress-induced cell death, reactive oxygen species metabolic process, regulation of cellular response to oxidative stress, regulation of oxidative stress-induced cell death, regulation of response to oxidative stress, response to oxidative stress	GO:0006979, GO:0034599, GO:0036473, GO:0072593, GO:1900407, GO:1902882, GO:1903201, GO:1903202	GO Biological Processes	ALAD|NQO1|DNM2|GSS|HBA1|HSPB1|MB|MET|PRDX6|PRDX4|PARK7|TXN2	Delta-aminolevulinic acid dehydratase, NAD(P)H quinone dehydrogenase 1, Dynamin 2, Glutathione synthetase, Alpha-globin 1, Heat shock protein family B (small) member 1, Myoglobin, Hepatocyte growth factor receptor, Peroxiredoxin 6, Peroxiredoxin 4, Parkinsonism associated deglycase, Thioredoxin 2
Stress	4	cell activation involved in immune response, cytoplasmic vesicle lumen, ficolin-1-rich granule, ficolin-1-rich granule lumen, granulocyte activation, leukocyte activation involved in immune response, leukocyte degranulation, myeloid cell activation involved in immune response, myeloid leukocyte activation, myeloid leukocyte mediated immunity, neutrophil activation, neutrophil activation involved …	GO:0002263, GO:0002274, GO:0002275, GO:0002283, GO:0002366, GO:0002444, GO:0002446, GO:0031983, GO:0034774, GO:0036230, GO:0042119, GO:0043299, GO:0043312, GO:0045055, GO:0060205, GO:0101002, GO:1904813	GO Biological Processes, GO Cellular Components	ALAD|ALDOA|ALDOC|CTSB|GPI|PGM1|SERPINA1|VCP|PRDX6|WDR1|PRDX4|ERP44	Delta-aminolevulinic acid dehydratase, Fructose-bisphosphate aldolase, Fructose-bisphosphate aldolase, Cathepsin B, Glucose-6-phosphate isomerase, Phosphoglucomutase-1, SERPIN domain-containing protein, Valosin containing protein, Peroxiredoxin 6, WD repeat domain 1, Peroxiredoxin 4, Endoplasmic reticulum protein 44
Stress	7,8,15,20,38	cellular response to hydrogen peroxide, cellular response to inorganic substance, cellular response to reactive oxygen species, gas transport, molecular carrier activity, oxygen binding, response to amino acid, response to cadmium ion, response to hydrogen peroxide, response to inorganic substance, response to mercury ion, response to metal ion, response to reactive oxygen species	GO:0000302, GO:0010035, GO:0010038, GO:0015669, GO:0019825, GO:0034614, GO:0042542, GO:0043200, GO:0046686, GO:0046689, GO:0070301, GO:0071241, GO:0140104	GO Biological Processes, GO Molecular Functions	ALAD|CA2|NQO1|DNM2|FBP1|GOT1|GSS|HBA1|MB|MET|PGAM2|VCP|PARK7	Delta-aminolevulinic acid dehydratase, Carbonic anhydrase 2, NAD(P)H quinone dehydrogenase 1, Dynamin 2, Fructose-1,6-bisphosphatase isozyme 2, Aspartate aminotransferase, Glutathione synthetase, Alpha-globin 1, Myoglobin, Hepatocyte growth factor receptor, Phosphoglycerate mutase, Valosin containing protein, Parkinsonism associated deglycase
Stress	7	cellular response to chemical stress	GO:0062197	GO Biological Processes	NQO1|DNM2|HSPB1|MET|YBX3|PRDX6|PARK7	NAD(P)H quinone dehydrogenase 1, Dynamin 2, Heat shock protein family B (small) member 1, Hepatocyte growth factor receptor, Y-box binding protein 3, Peroxiredoxin 6, Parkinsonism associated deglycase
Stress	37	cellular response to abiotic stimulus, cellular response to environmental stimulus, cellular response to radiation	GO:0071214, GO:0071478, GO:0104004	GO Biological Processes	DDB1|DNM2|GOT1|PPID|YBX3|BAG3|TMEM109	Damage specific DNA binding protein 1, Dynamin 2, Aspartate aminotransferase, Peptidylprolyl isomerase D, Y-box binding protein 3, BCL2 associated athanogene 3, Transmembrane protein 109
Stress	18	cellular response to xenobiotic stimulus, response to xenobiotic stimulus, xenobiotic metabolic process	GO:0006805, GO:0009410, GO:0071466	GO Biological Processes	NQO1|GSS|GSTM2|GSTM3|AKR7L	NAD(P)H quinone dehydrogenase 1, Glutathione synthetase, Glutathione S-transferase, Glutathione S-transferase, Aldo-keto reductase family 7 like (gene/pseudogene)
Chaperone	6	cellular response to topologically incorrect protein, cellular response to unfolded protein, response to topologically incorrect protein, response to unfolded protein	GO:0006986, GO:0034620, GO:0035966, GO:0035967	GO Biological Processes	CANX|HDGF|HSPA9|HSPB1|VCP|HSPB3|BAG3|PREB|ERP44	Calnexin, Heparin binding growth factor, Heat shock protein family A (Hsp70) member 9, Heat shock protein family B (small) member 1, Valosin containing protein, Heat shock protein family B (small) member 3, BCL2 associated athanogene 3, Prolactin regulatory element binding, Endoplasmic reticulum protein 44
Chaperone	6,27	endoplasmic reticulum unfolded protein response, intrinsic apoptotic signaling pathway in response to endoplasmic reticulum stress, negative regulation of response to endoplasmic reticulum stress, regulation of endoplasmic reticulum stress-induced intrinsic apoptotic signaling pathway, regulation of response to endoplasmic reticulum stress, response to endoplasmic reticulum stress	GO:0030968, GO:0034976, GO:0070059, GO:1902235, GO:1903573, GO:1905897	GO Biological Processes	CANX|HDGF|VCP|USP14|PREB|ERP29|PARK7|ERP44|ECPAS|TXNDC12	Calnexin, Heparin binding growth factor, Valosin containing protein, Ubiquitin carboxyl-terminal hydrolase 14, Prolactin regulatory element binding, Endoplasmic reticulum resident protein 29, Parkinsonism associated deglycase, Endoplasmic reticulum protein 44, Ecm29 proteasome adaptor and scaffold, Thioredoxin domain containing 12
Chaperone	6,28	chaperone-mediated protein folding, protein folding	GO:0006457, GO:0061077	GO Biological Processes	CANX|HSPA9|HSPB1|PPID|VCP|BAG3|PRDX4|ERP29|ERP44	Calnexin, Heat shock protein family A (Hsp70) member 9, Heat shock protein family B (small) member 1, Peptidylprolyl isomerase D, Valosin containing protein, BCL2 associated athanogene 3, Peroxiredoxin 4, Endoplasmic reticulum resident protein 29, Endoplasmic reticulum protein 44
Chaperone	28	heat shock protein binding	GO:0031072	GO Molecular Functions	HSPA9|PPID|BAG3|LMAN2|STIP1	Heat shock protein family A (Hsp70) member 9, Peptidylprolyl isomerase D, BCL2 associated athanogene 3, Lectin, mannose binding 2, Stress induced phosphoprotein 1
Chaperone	42	chaperone binding	GO:0051087	GO Molecular Functions	BIN1|BAG3|ERP29|STIP1	Bridging integrator 1, BCL2 associated athanogene 3, Endoplasmic reticulum resident protein 29, Stress induced phosphoprotein 1
Muscle.Pos	16	muscle cell development, muscle cell differentiation, muscle structure development, striated muscle cell development, striated muscle cell differentiation	GO:0042692, GO:0051146, GO:0055001, GO:0055002, GO:0061061	GO Biological Processes	BIN1|CASQ1|PRKAR1A|TMOD1|YBX3|WDR1|STAC3|SYPL2|TRIM72	Bridging integrator 1, Calsequestrin, Protein kinase cAMP-dependent type I regulatory subunit alpha, Tropomodulin 1, Y-box binding protein 3, WD repeat domain 1, SH3 and cysteine rich domain 3, Synaptophysin-like protein 2, Tripartite motif-containing protein 72
Muscle.Pos	17	contractile fiber, I band, myofibril, sarcomere, Z disc	GO:0030016, GO:0030017, GO:0030018, GO:0031674, GO:0043292	GO Cellular Components	ALDOA|BIN1|CASQ1|RTN2|TMOD1|BAG3	Fructose-bisphosphate aldolase, Bridging integrator 1, Calsequestrin, Reticulon, Tropomodulin 1, BCL2 associated athanogene 3
Muscle.Pos	17	sarcolemma	GO:0042383	GO Cellular Components	BIN1|CASQ1|RTN2|STAC3|TRIM72	Bridging integrator 1, Calsequestrin, Reticulon, SH3 and cysteine rich domain 3, Tripartite motif-containing protein 72
Muscle.Pos	17	multicellular organismal movement, muscle contraction, muscle system process, musculoskeletal movement, skeletal muscle contraction, striated muscle contraction	GO:0003009, GO:0003012, GO:0006936, GO:0006941, GO:0050879, GO:0050881	GO Biological Processes	ALDOA|BIN1|CASQ1|GSTM2|MB|PGAM2|TMOD1|STAC3|TRIM72	Fructose-bisphosphate aldolase, Bridging integrator 1, Calsequestrin, Glutathione S-transferase, Myoglobin, Phosphoglycerate mutase, Tropomodulin 1, SH3 and cysteine rich domain 3, Tripartite motif-containing protein 72
Glutathione	12,18,43	cellular modified amino acid biosynthetic process, glutathione metabolic process, sulfur compound biosynthetic process, sulfur compound metabolic process	GO:0006749, GO:0006790, GO:0042398, GO:0044272	GO Biological Processes	BLMH|GSS|GSTM2|GSTM3|HSPA9|MMUT|SUOX|PARK7|TXN2|CNDP2	Bleomycin hydrolase, Glutathione synthetase, Glutathione S-transferase, Glutathione S-transferase, Heat shock protein family A (Hsp70) member 9, Methylmalonyl-CoA mutase, Sulfite oxidase, Parkinsonism associated deglycase, Thioredoxin 2, Carnosine dipeptidase 2
Glutathione	18	glutathione binding, oligopeptide binding, protein homodimerization activity	GO:0042803, GO:0043295, GO:1900750	GO Molecular Functions	AOX1|GSS|GSTM2|GSTM3|HSPB1|MMUT|PRPS1|GRHPR|ERP29|PARK7|CRYL1	Aldehyde oxidase 1, Glutathione synthetase, Glutathione S-transferase, Glutathione S-transferase, Heat shock protein family B (small) member 1, Methylmalonyl-CoA mutase, Pribosyltran_N domain-containing protein, Glyoxylate and hydroxypyruvate reductase, Endoplasmic reticulum resident protein 29, Parkinsonism associated deglycase, Lambda-crystallin
Mitochondria	9	inner mitochondrial membrane organization, inner mitochondrial membrane protein complex, integral component of mitochondrial inner membrane, integral component of mitochondrial membrane, intrinsic component of mitochondrial inner membrane, intrinsic component of mitochondrial membrane, mitochondrial envelope, mitochondrial inner membrane, mitochondrial membrane, mitochondrial membrane organizatio…	GO:0005740, GO:0005741, GO:0005743, GO:0007006, GO:0007007, GO:0019866, GO:0031304, GO:0031305, GO:0031966, GO:0032592, GO:0098573, GO:0098798, GO:0098800, GO:1990542	GO Biological Processes, GO Cellular Components	ABCB7|SLC25A20|DNM2|NIPSNAP2|HSPA9|ATP6|NDUFA8|NME1|SUOX|TMEM11|MTX2|PARK7|UQCRQ|MPC1|MCU	ATP binding cassette subfamily B member 7, Solute carrier family 25 member 20, Dynamin 2, Nipsnap homolog 2, Heat shock protein family A (Hsp70) member 9, ATP synthase subunit a, NADH dehydrogenase [ubiquinone] 1 alpha subcomplex subunit 8, Nucleoside diphosphate kinase, Sulfite oxidase, Transmembrane protein 11, Metaxin 2, Parkinsonism associated deglycase, Uncharacterized protein 109 (NEW), Mit…
Mitochondria	9	mitochondrion organization	GO:0007005	GO Biological Processes	DNM2|NIPSNAP2|HSPA9|ATP6|NDUFA8|TMEM11|BAG3|MTX2|PARK7|MCU	Dynamin 2, Nipsnap homolog 2, Heat shock protein family A (Hsp70) member 9, ATP synthase subunit a, NADH dehydrogenase [ubiquinone] 1 alpha subcomplex subunit 8, Transmembrane protein 11, BCL2 associated athanogene 3, Metaxin 2, Parkinsonism associated deglycase, Mitochondrial calcium uniporter
Mitochondria	9	integral component of organelle membrane, intrinsic component of organelle membrane	GO:0031300, GO:0031301	GO Cellular Components	CANX|HSPA9|RTN2|TMEM11|PREB|MTX2|MPC1|MCU	Calnexin, Heat shock protein family A (Hsp70) member 9, Reticulon, Transmembrane protein 11, Prolactin regulatory element binding, Metaxin 2, Mitochondrial pyruvate carrier, Mitochondrial calcium uniporter
Mitochondria	9	mitochondrial transport	GO:0006839	GO Biological Processes	SLC25A20|ATP6|BAG3|MTX2|MPC1|MCU	Solute carrier family 25 member 20, ATP synthase subunit a, BCL2 associated athanogene 3, Metaxin 2, Mitochondrial pyruvate carrier, Mitochondrial calcium uniporter
Mitochondria	9	organelle outer membrane, outer membrane	GO:0019867, GO:0031968	GO Cellular Components	NIPSNAP2|HSPA9|NME1|MTX2|TMEM109	Nipsnap homolog 2, Heat shock protein family A (Hsp70) member 9, Nucleoside diphosphate kinase, Metaxin 2, Transmembrane protein 109
Mitochondria	5	mitochondrial matrix	GO:0005759	GO Cellular Components	CASQ1|HSPA9|IDH3G|MMUT|SUOX|TUFM|ALDH4A1|TSFM|ME3|PARK7|TXN2|PPA2|IARS2|NAXD	Calsequestrin, Heat shock protein family A (Hsp70) member 9, Isocitrate dehydrogenase [NAD] subunit, mitochondrial, Methylmalonyl-CoA mutase, Sulfite oxidase, Elongation factor Tu, Multifunctional fusion protein, Elongation factor Ts, mitochondrial, Malic enzyme, Parkinsonism associated deglycase, Thioredoxin 2, Pyrophosphatase (inorganic) 2, Isoleucyl-tRNA synthetase 2, mitochondrial, NA
Carbon	1,51	cellular carbohydrate biosynthetic process, gluconeogenesis, glucose metabolic process, hexose biosynthetic process, hexose metabolic process, monosaccharide biosynthetic process, monosaccharide metabolic process, small molecule biosynthetic process	GO:0005996, GO:0006006, GO:0006094, GO:0019318, GO:0019319, GO:0034637, GO:0044283, GO:0046364	GO Biological Processes	ALDOA|ALDOC|DDB1|ENO2|ENO3|FBP1|GOT1|GPI|GSTM2|NME1|PGAM2|PGM1|PRPS1|VCP|PARK7	Fructose-bisphosphate aldolase, Fructose-bisphosphate aldolase, Damage specific DNA binding protein 1, Enolase 2, Beta-enolase, Fructose-1,6-bisphosphatase isozyme 2, Aspartate aminotransferase, Glucose-6-phosphate isomerase, Glutathione S-transferase, Nucleoside diphosphate kinase, Phosphoglycerate mutase, Phosphoglucomutase-1, Pribosyltran_N domain-containing protein, Valosin containing protein…
Carbon	1	NAD metabolic process, NADH metabolic process	GO:0006734, GO:0019674	GO Biological Processes	ALDOA|ALDOC|NQO1|ENO2|ENO3|GPI|PGAM2|VCP	Fructose-bisphosphate aldolase, Fructose-bisphosphate aldolase, NAD(P)H quinone dehydrogenase 1, Enolase 2, Beta-enolase, Glucose-6-phosphate isomerase, Phosphoglycerate mutase, Valosin containing protein
Carbon	1,12,19,33	alpha-amino acid catabolic process, alpha-amino acid metabolic process, carboxylic acid catabolic process, cellular amino acid catabolic process, intramolecular transferase activity, organic acid catabolic process, small molecule catabolic process, sulfur amino acid metabolic process	GO:0000096, GO:0009063, GO:0016054, GO:0016866, GO:0044282, GO:0046395, GO:1901605, GO:1901606	GO Biological Processes, GO Molecular Functions	ALDOA|ALDOC|BLMH|ENO2|ENO3|GOT1|GPI|MMUT|PGAM2|PGM1|ALDH4A1|GNPDA1|PARK7|TXN2|CRYL1|ECHDC2	Fructose-bisphosphate aldolase, Fructose-bisphosphate aldolase, Bleomycin hydrolase, Enolase 2, Beta-enolase, Aspartate aminotransferase, Glucose-6-phosphate isomerase, Methylmalonyl-CoA mutase, Phosphoglycerate mutase, Phosphoglucomutase-1, Multifunctional fusion protein, Glucosamine-6-phosphate isomerase, Parkinsonism associated deglycase, Thioredoxin 2, Lambda-crystallin, Enoyl-CoA hydratase d…
Carbon	1	carbohydrate biosynthetic process, carbohydrate metabolic process	GO:0005975, GO:0016051	GO Biological Processes	ALDOA|ALDOC|DDB1|ENO2|ENO3|FBP1|GOT1|GPI|IDH3G|PGAM2|PGM1|GNPDA1|NANS	Fructose-bisphosphate aldolase, Fructose-bisphosphate aldolase, Damage specific DNA binding protein 1, Enolase 2, Beta-enolase, Fructose-1,6-bisphosphatase isozyme 2, Aspartate aminotransferase, Glucose-6-phosphate isomerase, Isocitrate dehydrogenase [NAD] subunit, mitochondrial, Phosphoglycerate mutase, Phosphoglucomutase-1, Glucosamine-6-phosphate isomerase, N-acetylneuraminate synthase
Carbon	1,29	nucleobase-containing small molecule metabolic process, nucleoside diphosphate metabolic process, nucleoside diphosphate phosphorylation, nucleoside phosphate biosynthetic process, nucleoside phosphate metabolic process, nucleoside triphosphate biosynthetic process, nucleoside triphosphate metabolic process, nucleotide biosynthetic process, nucleotide metabolic process, nucleotide phosphorylation…	GO:0006163, GO:0006164, GO:0006165, GO:0006753, GO:0009117, GO:0009132, GO:0009141, GO:0009142, GO:0009144, GO:0009145, GO:0009150, GO:0009152, GO:0009165, GO:0009199, GO:0009201, GO:0009205, GO:0009206, GO:0009259, GO:0009260, GO:0019693, GO:0046390, GO:0046939, GO:0055086, GO:0072521, GO:0072522, GO:1901293	GO Biological Processes	ALDOA|ALDOC|ENO2|ENO3|FBP1|GPI|ATP6|NME1|PGAM2|PGM1|PRPS1|VCP|GNPDA1|PARK7|NANS|NAXD	Fructose-bisphosphate aldolase, Fructose-bisphosphate aldolase, Enolase 2, Beta-enolase, Fructose-1,6-bisphosphatase isozyme 2, Glucose-6-phosphate isomerase, ATP synthase subunit a, Nucleoside diphosphate kinase, Phosphoglycerate mutase, Phosphoglucomutase-1, Pribosyltran_N domain-containing protein, Valosin containing protein, Glucosamine-6-phosphate isomerase, Parkinsonism associated deglycase…
Carbon	1	monocarboxylic acid metabolic process	GO:0032787	GO Biological Processes	ALDOA|ALDOC|ENO2|ENO3|FBP1|GPI|GSTM2|MMUT|PGAM2|PGM1|ALDH4A1|GRHPR|ME3|PARK7|CRYL1|ECHDC2	Fructose-bisphosphate aldolase, Fructose-bisphosphate aldolase, Enolase 2, Beta-enolase, Fructose-1,6-bisphosphatase isozyme 2, Glucose-6-phosphate isomerase, Glutathione S-transferase, Methylmalonyl-CoA mutase, Phosphoglycerate mutase, Phosphoglucomutase-1, Multifunctional fusion protein, Glyoxylate and hydroxypyruvate reductase, Malic enzyme, Parkinsonism associated deglycase, Lambda-crystallin…
	18	cellular modified amino acid metabolic process	GO:0006575	GO Biological Processes	GSS|GSTM2|GSTM3|ALDH4A1|PARK7|CNDP2	Glutathione synthetase, Glutathione S-transferase, Glutathione S-transferase, Multifunctional fusion protein, Parkinsonism associated deglycase, Carnosine dipeptidase 2
	1,14,23,29	ADP metabolic process, aerobic respiration, ATP biosynthetic process, ATP generation from ADP, ATP metabolic process, ATP synthesis coupled electron transport, canonical glycolysis, carbohydrate catabolic process, cellular respiration, electron transfer activity, electron transport chain, energy derivation by oxidation of organic compounds, fructose 1,6-bisphosphate metabolic process, fructose me…	GO:0006000, GO:0006007, GO:0006090, GO:0006091, GO:0006096, GO:0006119, GO:0006735, GO:0006754, GO:0006757, GO:0009055, GO:0009060, GO:0009135, GO:0009179, GO:0009185, GO:0015980, GO:0016052, GO:0019320, GO:0022900, GO:0022904, GO:0030388, GO:0042773, GO:0042775, GO:0045333, GO:0046031, GO:0046034, GO:0046365, GO:0061615, GO:0061620, GO:0061621, GO:0061718, GO:1904724	GO Biological Processes, GO Cellular Components, GO Molecular Functions	ALDOA|ALDOC|AOX1|ENO2|ENO3|FBP1|NIPSNAP2|GPI|IDH3G|ATP6|NDUFA8|PGAM2|PGM1|VCP|ALDH4A1|GNPDA1|ME3|PARK7|UQCRQ	Fructose-bisphosphate aldolase, Fructose-bisphosphate aldolase, Aldehyde oxidase 1, Enolase 2, Beta-enolase, Fructose-1,6-bisphosphatase isozyme 2, Nipsnap homolog 2, Glucose-6-phosphate isomerase, Isocitrate dehydrogenase [NAD] subunit, mitochondrial, ATP synthase subunit a, NADH dehydrogenase [ubiquinone] 1 alpha subcomplex subunit 8, Phosphoglycerate mutase, Phosphoglucomutase-1, Valosin conta…
	1	magnesium ion binding	GO:0000287	GO Molecular Functions	ENO2|ENO3|GSS|IDH3G|NME1|PGM1|PRPS1|PPA2	Enolase 2, Beta-enolase, Glutathione synthetase, Isocitrate dehydrogenase [NAD] subunit, mitochondrial, Nucleoside diphosphate kinase, Phosphoglucomutase-1, Pribosyltran_N domain-containing protein, Pyrophosphatase (inorganic) 2
	1,3	carbon-carbon lyase activity, carbon-oxygen lyase activity, hydro-lyase activity, lyase activity	GO:0016829, GO:0016830, GO:0016835, GO:0016836	GO Molecular Functions	ALAD|ALDOA|ALDOC|CA2|ENO2|ENO3|GOT1|ME3|PARK7|ECHDC2|NAXD	Delta-aminolevulinic acid dehydratase, Fructose-bisphosphate aldolase, Fructose-bisphosphate aldolase, Carbonic anhydrase 2, Enolase 2, Beta-enolase, Aspartate aminotransferase, Malic enzyme, Parkinsonism associated deglycase, Enoyl-CoA hydratase domain containing 2, NA
	1	carbohydrate binding, monosaccharide binding	GO:0030246, GO:0048029	GO Molecular Functions	ALDOA|CANX|FBP1|GPI|LMAN2	Fructose-bisphosphate aldolase, Calnexin, Fructose-1,6-bisphosphatase isozyme 2, Glucose-6-phosphate isomerase, Lectin, mannose binding 2
	2,14,23,34,43	antioxidant activity, cellular aldehyde metabolic process, cellular oxidant detoxification, hydrogen peroxide catabolic process, hydrogen peroxide metabolic process, mitochondrial intermembrane space, NAD binding, organelle envelope lumen, oxidoreductase activity, oxidoreductase activity, acting on a sulfur group of donors, oxidoreductase activity, acting on CH-OH group of donors, oxidoreductase …	GO:0004601, GO:0005758, GO:0006081, GO:0016209, GO:0016491, GO:0016614, GO:0016616, GO:0016667, GO:0016684, GO:0031970, GO:0042743, GO:0042744, GO:0051287, GO:0051920, GO:0098869	GO Biological Processes, GO Cellular Components, GO Molecular Functions	AOX1|NQO1|GSTM2|HBA1|IDH3G|NDUFA8|SUOX|ALDH4A1|GRHPR|PRDX6|PRDX4|ME3|PARK7|TXN2|UQCRQ|TXNDC12|CRYL1|RDH14|AKR7L	Aldehyde oxidase 1, NAD(P)H quinone dehydrogenase 1, Glutathione S-transferase, Alpha-globin 1, Isocitrate dehydrogenase [NAD] subunit, mitochondrial, NADH dehydrogenase [ubiquinone] 1 alpha subcomplex subunit 8, Sulfite oxidase, Multifunctional fusion protein, Glyoxylate and hydroxypyruvate reductase, Peroxiredoxin 6, Peroxiredoxin 4, Malic enzyme, Parkinsonism associated deglycase, Thioredoxin …
	7	positive regulation of binding	GO:0051099	GO Biological Processes	MET|NME1|SPTA1|PARK7	Hepatocyte growth factor receptor, Nucleoside diphosphate kinase, Spectrin alpha, erythrocytic 1, Parkinsonism associated deglycase
	7	positive regulation of epithelial cell migration	GO:0010634	GO Biological Processes	ARF6|GPI|HSPB1|MET	ADP ribosylation factor 6, Glucose-6-phosphate isomerase, Heat shock protein family B (small) member 1, Hepatocyte growth factor receptor
	7	regulation of autophagy	GO:0010506	GO Biological Processes	HSPB1|MET|UCHL1|BAG3|PARK7	Heat shock protein family B (small) member 1, Hepatocyte growth factor receptor, Ubiquitin carboxyl-terminal hydrolase, BCL2 associated athanogene 3, Parkinsonism associated deglycase
	10	intramolecular oxidoreductase activity, isomerase activity	GO:0016853, GO:0016860	GO Molecular Functions	GPI|MMUT|PGAM2|PGM1|PPID|GNPDA1|ERP29|ERP44	Glucose-6-phosphate isomerase, Methylmalonyl-CoA mutase, Phosphoglycerate mutase, Phosphoglucomutase-1, Peptidylprolyl isomerase D, Glucosamine-6-phosphate isomerase, Endoplasmic reticulum resident protein 29, Endoplasmic reticulum protein 44
	11	cellular amino acid metabolic process, regulation of cellular amine metabolic process, regulation of cellular amino acid metabolic process	GO:0006520, GO:0006521, GO:0033238	GO Biological Processes	BLMH|NQO1|GOT1|GSS|MMUT|PSMD4|ALDH4A1|PARK7|PPA2|IARS2	Bleomycin hydrolase, NAD(P)H quinone dehydrogenase 1, Aspartate aminotransferase, Glutathione synthetase, Methylmalonyl-CoA mutase, Proteasome 26S subunit, non-ATPase, 4 (Predicted), Multifunctional fusion protein, Parkinsonism associated deglycase, Pyrophosphatase (inorganic) 2, Isoleucyl-tRNA synthetase 2, mitochondrial
	11	regulation of small molecule metabolic process	GO:0062012	GO Biological Processes	DDB1|NQO1|FBP1|PSMD4|VCP|PARK7	Damage specific DNA binding protein 1, NAD(P)H quinone dehydrogenase 1, Fructose-1,6-bisphosphatase isozyme 2, Proteasome 26S subunit, non-ATPase, 4 (Predicted), Valosin containing protein, Parkinsonism associated deglycase
	13,20	cellular protein catabolic process, ERAD pathway, modification-dependent macromolecule catabolic process, modification-dependent protein catabolic process, negative regulation of cellular protein catabolic process, negative regulation of proteasomal protein catabolic process, negative regulation of proteolysis involved in cellular protein catabolic process, proteasomal protein catabolic process, …	GO:0006511, GO:0010498, GO:0016579, GO:0019941, GO:0030433, GO:0036503, GO:0042176, GO:0043161, GO:0043632, GO:0044257, GO:0051603, GO:0061136, GO:0070646, GO:0090734, GO:1901799, GO:1903050, GO:1903051, GO:1903362, GO:1903363	GO Biological Processes, GO Cellular Components	ALAD|CTSB|DDB1|PSMD4|UCHL1|VCP|CUL5|USP14|PARK7|ECPAS|PITHD1|TRIM72	Delta-aminolevulinic acid dehydratase, Cathepsin B, Damage specific DNA binding protein 1, Proteasome 26S subunit, non-ATPase, 4 (Predicted), Ubiquitin carboxyl-terminal hydrolase, Valosin containing protein, Cullin-5, Ubiquitin carboxyl-terminal hydrolase 14, Parkinsonism associated deglycase, Ecm29 proteasome adaptor and scaffold, PITH domain containing 1, Tripartite motif-containing protein 72
	13	endopeptidase complex, intracellular protein-containing complex, peptidase complex, proteasome complex	GO:0000502, GO:0140535, GO:1905368, GO:1905369	GO Cellular Components	DDB1|HSPB1|PRKAR1A|PSMD4|VCP|CUL5|USP14|ECPAS|FAM98A	Damage specific DNA binding protein 1, Heat shock protein family B (small) member 1, Protein kinase cAMP-dependent type I regulatory subunit alpha, Proteasome 26S subunit, non-ATPase, 4 (Predicted), Valosin containing protein, Cullin-5, Ubiquitin carboxyl-terminal hydrolase 14, Ecm29 proteasome adaptor and scaffold, Family with sequence similarity 98 member A
	15	tetrapyrrole binding	GO:0046906	GO Molecular Functions	HBA1|MB|MMUT|SUOX	Alpha-globin 1, Myoglobin, Methylmalonyl-CoA mutase, Sulfite oxidase
	16	actin binding, actin cytoskeleton organization, actin filament-based process, actin filament binding, actin filament depolymerization, actin filament organization, actin filament polymerization, actin polymerization or depolymerization, actomyosin structure organization, cellular component assembly involved in morphogenesis, cortical cytoskeleton, myofibril assembly, positive regulation of cytosk…	GO:0003779, GO:0007015, GO:0008064, GO:0008154, GO:0010638, GO:0010927, GO:0030029, GO:0030036, GO:0030041, GO:0030042, GO:0030239, GO:0030832, GO:0030833, GO:0030834, GO:0030863, GO:0031032, GO:0032271, GO:0032956, GO:0032970, GO:0045214, GO:0051015, GO:0051261, GO:0051493, GO:0051495, GO:0097435, GO:0110053, GO:1901879, GO:1902903, GO:1902905	GO Biological Processes, GO Cellular Components, GO Molecular Functions	ALDOA|BIN1|ARF6|CASQ1|MET|PRKAR1A|SPTA1|TMOD1|WDR1|PARK7|LIMCH1|MCU	Fructose-bisphosphate aldolase, Bridging integrator 1, ADP ribosylation factor 6, Calsequestrin, Hepatocyte growth factor receptor, Protein kinase cAMP-dependent type I regulatory subunit alpha, Spectrin alpha, erythrocytic 1, Tropomodulin 1, WD repeat domain 1, Parkinsonism associated deglycase, LIM and calponin homology domains 1, Mitochondrial calcium uniporter
	16	positive regulation of protein-containing complex assembly, regulation of protein-containing complex assembly	GO:0031334, GO:0043254	GO Biological Processes	BIN1|ARF6|DDB1|MET|SPTA1|TMOD1|VCP|PREB|PARK7	Bridging integrator 1, ADP ribosylation factor 6, Damage specific DNA binding protein 1, Hepatocyte growth factor receptor, Spectrin alpha, erythrocytic 1, Tropomodulin 1, Valosin containing protein, Prolactin regulatory element binding, Parkinsonism associated deglycase
	16	protein polymerization	GO:0051258	GO Biological Processes	BIN1|ARF6|CASQ1|DNM2|MET|SPTA1|TMOD1	Bridging integrator 1, ADP ribosylation factor 6, Calsequestrin, Dynamin 2, Hepatocyte growth factor receptor, Spectrin alpha, erythrocytic 1, Tropomodulin 1
	16	positive regulation of cellular component biogenesis	GO:0044089	GO Biological Processes	BIN1|ARF6|DDB1|DNM2|MET|VCP|PARK7|LIMCH1|FAM98A	Bridging integrator 1, ADP ribosylation factor 6, Damage specific DNA binding protein 1, Dynamin 2, Hepatocyte growth factor receptor, Valosin containing protein, Parkinsonism associated deglycase, LIM and calponin homology domains 1, Family with sequence similarity 98 member A
	16	regulation of cellular component size	GO:0032535	GO Biological Processes	BIN1|ARF6|DNM2|SPTA1|TMOD1|WDR1	Bridging integrator 1, ADP ribosylation factor 6, Dynamin 2, Spectrin alpha, erythrocytic 1, Tropomodulin 1, WD repeat domain 1
	16	actin cytoskeleton	GO:0015629	GO Cellular Components	ALDOA|BIN1|SPTA1|TMOD1|BAG3|WDR1|LIMCH1	Fructose-bisphosphate aldolase, Bridging integrator 1, Spectrin alpha, erythrocytic 1, Tropomodulin 1, BCL2 associated athanogene 3, WD repeat domain 1, LIM and calponin homology domains 1
	16	cellular component disassembly	GO:0022411	GO Biological Processes	ARF6|KLKB1|SPTA1|TMOD1|VCP|WDR1|PARK7	ADP ribosylation factor 6, Kallikrein B1, Spectrin alpha, erythrocytic 1, Tropomodulin 1, Valosin containing protein, WD repeat domain 1, Parkinsonism associated deglycase
	17	positive regulation of calcium ion transmembrane transport, positive regulation of calcium ion transmembrane transporter activity, positive regulation of calcium ion transport, positive regulation of cation channel activity, positive regulation of cation transmembrane transport, positive regulation of ion transmembrane transport, positive regulation of ion transmembrane transporter activity, posi…	GO:0006942, GO:0010959, GO:0016528, GO:0016529, GO:0022898, GO:0030315, GO:0032409, GO:0032411, GO:0032412, GO:0032414, GO:0034762, GO:0034764, GO:0034765, GO:0034767, GO:0051924, GO:0051928, GO:1901019, GO:1901021, GO:1903169, GO:1904062, GO:1904064, GO:1904427, GO:2001257, GO:2001259	GO Biological Processes, GO Cellular Components	BIN1|CA2|CASQ1|DNM2|NIPSNAP2|GSTM2|RTN2|WDR1|PARK7|TMEM109|STAC3	Bridging integrator 1, Carbonic anhydrase 2, Calsequestrin, Dynamin 2, Nipsnap homolog 2, Glutathione S-transferase, Reticulon, WD repeat domain 1, Parkinsonism associated deglycase, Transmembrane protein 109, SH3 and cysteine rich domain 3
	17	calcium ion transmembrane transport, calcium ion transport, inorganic cation transmembrane transport, metal ion transport	GO:0006816, GO:0030001, GO:0070588, GO:0098662	GO Biological Processes	BIN1|CASQ1|DNM2|NIPSNAP2|GSTM2|ATP6|CUL5|PARK7|MCU|STAC3	Bridging integrator 1, Calsequestrin, Dynamin 2, Nipsnap homolog 2, Glutathione S-transferase, ATP synthase subunit a, Cullin-5, Parkinsonism associated deglycase, Mitochondrial calcium uniporter, SH3 and cysteine rich domain 3
	17	positive regulation of ion transport	GO:0043270	GO Biological Processes	ARF6|CA2|CASQ1|DNM2|NIPSNAP2|GSTM2|PPID|BAG3|MCU|STAC3	ADP ribosylation factor 6, Carbonic anhydrase 2, Calsequestrin, Dynamin 2, Nipsnap homolog 2, Glutathione S-transferase, Peptidylprolyl isomerase D, BCL2 associated athanogene 3, Mitochondrial calcium uniporter, SH3 and cysteine rich domain 3
	18	modified amino acid binding	GO:0072341	GO Molecular Functions	GSS|GSTM2|GSTM3|MMUT|TRIM72	Glutathione synthetase, Glutathione S-transferase, Glutathione S-transferase, Methylmalonyl-CoA mutase, Tripartite motif-containing protein 72
	18	transferase activity, transferring alkyl or aryl (other than methyl) groups	GO:0016765	GO Molecular Functions	GSTM2|GSTM3|NANS	Glutathione S-transferase, Glutathione S-transferase, N-acetylneuraminate synthase
	18	sulfur compound binding	GO:1901681	GO Molecular Functions	GSS|GSTM2|GSTM3|HDGF|PRMT1	Glutathione synthetase, Glutathione S-transferase, Glutathione S-transferase, Heparin binding growth factor, Protein arginine methyltransferase 1
	19	dicarboxylic acid metabolic process	GO:0043648	GO Biological Processes	GOT1|ALDH4A1|ME3	Aspartate aminotransferase, Multifunctional fusion protein, Malic enzyme
	20	negative regulation of catabolic process, negative regulation of cellular catabolic process	GO:0009895, GO:0031330	GO Biological Processes	ALAD|FBP1|MET|YBX1|YBX3|USP14|PARK7	Delta-aminolevulinic acid dehydratase, Fructose-1,6-bisphosphatase isozyme 2, Hepatocyte growth factor receptor, CSD domain-containing protein, Y-box binding protein 3, Ubiquitin carboxyl-terminal hydrolase 14, Parkinsonism associated deglycase
	20,49	acute inflammatory response, endopeptidase inhibitor activity, endopeptidase regulator activity, negative regulation of endopeptidase activity, negative regulation of peptidase activity, negative regulation of proteolysis, peptidase inhibitor activity, peptidase regulator activity, protease binding, regulation of endopeptidase activity, regulation of peptidase activity, regulation of proteolysis	GO:0002020, GO:0002526, GO:0004866, GO:0010466, GO:0010951, GO:0030162, GO:0030414, GO:0045861, GO:0052547, GO:0052548, GO:0061134, GO:0061135	GO Biological Processes, GO Molecular Functions	ALAD|BIN1|KLKB1|PEBP1|SERPINA1|VCP|USP14|PARK7|PITHD1	Delta-aminolevulinic acid dehydratase, Bridging integrator 1, Kallikrein B1, Phosphatidylethanolamine-binding protein 1, SERPIN domain-containing protein, Valosin containing protein, Ubiquitin carboxyl-terminal hydrolase 14, Parkinsonism associated deglycase, PITH domain containing 1
	20	enzyme inhibitor activity	GO:0004857	GO Molecular Functions	BIN1|HSPB1|PEBP1|SERPINA1|PRKAR1A|USP14	Bridging integrator 1, Heat shock protein family B (small) member 1, Phosphatidylethanolamine-binding protein 1, SERPIN domain-containing protein, Protein kinase cAMP-dependent type I regulatory subunit alpha, Ubiquitin carboxyl-terminal hydrolase 14
	21,30	aminopeptidase activity, cysteine-type endopeptidase activity, cysteine-type peptidase activity, endopeptidase activity, exopeptidase activity, peptidase activity	GO:0004175, GO:0004177, GO:0004197, GO:0008233, GO:0008234, GO:0008238	GO Molecular Functions	BLMH|CTSB|KLKB1|TPP2|UCHL1|USP14|PARK7|DNPEP|CNDP2|NPEPL1	Bleomycin hydrolase, Cathepsin B, Kallikrein B1, Tripeptidyl peptidase 2, Ubiquitin carboxyl-terminal hydrolase, Ubiquitin carboxyl-terminal hydrolase 14, Parkinsonism associated deglycase, Aspartyl aminopeptidase, Carnosine dipeptidase 2, Aminopeptidase like 1
	22	ubiquitin-like protein ligase binding, ubiquitin protein ligase binding	GO:0031625, GO:0044389	GO Molecular Functions	GPI|HSPA9|PRKAR1A|UCHL1|VCP|CUL5|NAE1|PRDX6	Glucose-6-phosphate isomerase, Heat shock protein family A (Hsp70) member 9, Protein kinase cAMP-dependent type I regulatory subunit alpha, Ubiquitin carboxyl-terminal hydrolase, Valosin containing protein, Cullin-5, NEDD8-activating enzyme E1 regulatory subunit, Peroxiredoxin 6
	24	presynapse, presynaptic endocytosis, synaptic vesicle endocytosis, synaptic vesicle recycling	GO:0036465, GO:0048488, GO:0098793, GO:0140238	GO Biological Processes, GO Cellular Components	BIN1|ARF6|CANX|DNM2|GOT1|PARK7|SYPL2	Bridging integrator 1, ADP ribosylation factor 6, Calnexin, Dynamin 2, Aspartate aminotransferase, Parkinsonism associated deglycase, Synaptophysin-like protein 2
	24	Ras protein signal transduction, regulation of Ras protein signal transduction	GO:0007265, GO:0046578	GO Biological Processes	ARF6|DNM2|FBP1|MET|PARK7	ADP ribosylation factor 6, Dynamin 2, Fructose-1,6-bisphosphatase isozyme 2, Hepatocyte growth factor receptor, Parkinsonism associated deglycase
	25	regulation of mRNA catabolic process, regulation of mRNA metabolic process, regulation of mRNA stability, regulation of RNA stability	GO:0043487, GO:0043488, GO:0061013, GO:1903311	GO Biological Processes	HSPB1|YBX1|PSMD4|SRSF3|YBX3|PRDX6	Heat shock protein family B (small) member 1, CSD domain-containing protein, Proteasome 26S subunit, non-ATPase, 4 (Predicted), Serine and arginine rich splicing factor 3, Y-box binding protein 3, Peroxiredoxin 6
	26	endomembrane system organization, plasma membrane organization	GO:0007009, GO:0010256	GO Biological Processes	BIN1|CASQ1|DNM2|SPTA1|LMAN2|SYPL2|TRIM72	Bridging integrator 1, Calsequestrin, Dynamin 2, Spectrin alpha, erythrocytic 1, Lectin, mannose binding 2, Synaptophysin-like protein 2, Tripartite motif-containing protein 72
	26	axon	GO:0030424	GO Cellular Components	BIN1|CA2|DNM2|GOT1|HSPB1|SPTA1|PARK7	Bridging integrator 1, Carbonic anhydrase 2, Dynamin 2, Aspartate aminotransferase, Heat shock protein family B (small) member 1, Spectrin alpha, erythrocytic 1, Parkinsonism associated deglycase
	27	apoptotic signaling pathway, intrinsic apoptotic signaling pathway	GO:0097190, GO:0097193	GO Biological Processes	HSPB1|CUL5|YBX3|BAG3|ERP29|PARK7|TXNDC12|TMEM109	Heat shock protein family B (small) member 1, Cullin-5, Y-box binding protein 3, BCL2 associated athanogene 3, Endoplasmic reticulum resident protein 29, Parkinsonism associated deglycase, Thioredoxin domain containing 12, Transmembrane protein 109
	27	negative regulation of intrinsic apoptotic signaling pathway, regulation of cellular response to stress, regulation of intrinsic apoptotic signaling pathway	GO:0080135, GO:2001242, GO:2001243	GO Biological Processes	PRMT1|HSPB1|MET|YBX1|YBX3|USP14|BAG3|ERP29|PARK7|TXNDC12	Protein arginine methyltransferase 1, Heat shock protein family B (small) member 1, Hepatocyte growth factor receptor, CSD domain-containing protein, Y-box binding protein 3, Ubiquitin carboxyl-terminal hydrolase 14, BCL2 associated athanogene 3, Endoplasmic reticulum resident protein 29, Parkinsonism associated deglycase, Thioredoxin domain containing 12
	27	negative regulation of intracellular signal transduction	GO:1902532	GO Biological Processes	FBP1|HSPB1|MET|PEBP1|UCHL1|YBX3|PARK7|TXNDC12	Fructose-1,6-bisphosphatase isozyme 2, Heat shock protein family B (small) member 1, Hepatocyte growth factor receptor, Phosphatidylethanolamine-binding protein 1, Ubiquitin carboxyl-terminal hydrolase, Y-box binding protein 3, Parkinsonism associated deglycase, Thioredoxin domain containing 12
	29	carbohydrate derivative biosynthetic process	GO:1901137	GO Biological Processes	ALDOA|ATP6|NME1|PRPS1|VCP|GNPDA1|CRYL1|NANS	Fructose-bisphosphate aldolase, ATP synthase subunit a, Nucleoside diphosphate kinase, Pribosyltran_N domain-containing protein, Valosin containing protein, Glucosamine-6-phosphate isomerase, Lambda-crystallin, N-acetylneuraminate synthase
	29	organophosphate biosynthetic process	GO:0090407	GO Biological Processes	ALDOA|ATP6|NME1|PRPS1|VCP|CRYL1|NAXD	Fructose-bisphosphate aldolase, ATP synthase subunit a, Nucleoside diphosphate kinase, Pribosyltran_N domain-containing protein, Valosin containing protein, Lambda-crystallin, NA
	30	protein phosphopantetheinylation	GO:0018215	GO Biological Processes	UCHL1|NAE1|USP14|ERP29|ERP44	Ubiquitin carboxyl-terminal hydrolase, NEDD8-activating enzyme E1 regulatory subunit, Ubiquitin carboxyl-terminal hydrolase 14, Endoplasmic reticulum resident protein 29, Endoplasmic reticulum protein 44
	31	regulation of membrane potential, regulation of mitochondrial membrane potential	GO:0042391, GO:0051881	GO Biological Processes	BIN1|GOT1|VCP|WDR1|PARK7|PPA2	Bridging integrator 1, Aspartate aminotransferase, Valosin containing protein, WD repeat domain 1, Parkinsonism associated deglycase, Pyrophosphatase (inorganic) 2
	32	endoplasmic reticulum to Golgi vesicle-mediated transport, Golgi vesicle transport, vesicle budding from membrane	GO:0006888, GO:0006900, GO:0048193	GO Biological Processes	DNM2|SERPINA1|SPTA1|VCP|PREB|LMAN2	Dynamin 2, SERPIN domain-containing protein, Spectrin alpha, erythrocytic 1, Valosin containing protein, Prolactin regulatory element binding, Lectin, mannose binding 2
[truncated: 23 more rows]
